# Supplementary material for: Identification of Differential Drought Response Mechanisms in Medicago sativa subsp. sativa and falcata through Comparative Assessments at the Physiological, Biochemical, and Transcriptional Levels
Source: Plants (Basel). 2021 Oct 5;10(10):2107. doi: 10.3390/plants10102107 (PMC8539336; doi:10.3390/plants10102107)
Supplement: Supplementary file 1 [file plants-10-02107-s001.zip]

Archive with 16 entries (16 files):
- Supplemental Figure 1 Stomatal and photosynthetic parameters (Aug 23 2021).pdf
- Supplemental Figure 10 Abiotic Stress Phytohormones Redox Secondary Mapman control vs drought sativa and falcata (May 21 2021).pdf
- Supplemental Figure 11 Mapman transcription factors sativa and falcata control vs drought (Jan 25 2021).pdf
- Supplemental Figure 12 Mapman sativa vs falcata redox hormones (Aug 24 2021).pdf
- Supplemental Figure 13 Combined protective proteins heat map (Aug 24 2021).pdf
- Supplemental Figure 2 Proline carb and antioxidants (Dec 2 2020).pdf
- Supplemental Figure 3 PCA analysis (June 15 2021).pdf
- Supplemental Figure 4 Venn diagrams and qRT-PCR validation (Apr 29 2021).pdf
- Supplemental Figure 5 SEACOMPARE up regulated biological process (Jan 8 2021).pdf
- Supplemental Figure 6 SEACOMPARE up regulated molecular function (Jan 8 2021).pdf
- Supplemental Figure 7 SEACOMPARE down regulated biological process (Jan 8 2021).pdf
- Supplemental Figure 8 SEACOMPARE down regulated molecular function (Jan 8 2021).pdf
- Supplemental Figure 9 SEACOMPARE down regulated cellular compartment heat map table (Dec 18 20).pdf
- Supplemental File 1 DEGs (Sept 15 2021).xlsx
- Supplemental File 2 Mapman gene information (May 8 2021).xls
- Supplemental Tables (June 11 2021).pdf
