# Supplementary material for: Identification of Differential Drought Response Mechanisms in Medicago sativa subsp. sativa and falcata through Comparative Assessments at the Physiological, Biochemical, and Transcriptional Levels
Source: Plants (Basel). 2021 Oct 5;10(10):2107. doi: 10.3390/plants10102107 (PMC8539336; doi:10.3390/plants10102107)
Supplement: Supplementary file 1 [file plants-10-02107-s001.zip › Supplemental File 1 DEGs (Sept 15 2021).xlsx]

## Sheet: sat control vs sat drought
gene	locus	sample_1	sample_2	mean value_1	mean value_2	log2(fold_change)	q_value	Annotation
Medtr7g092580	chr7:36723168-36723438	'sativa' control	'sativa' drought	12.4805	0.001	-13.6074	0.000421532	transmembrane protein, putative
Medtr7g014880	chr7:4453528-4456208	'sativa' control	'sativa' drought	3.62492	0.001	-11.8237	0.000421532	RALF
Medtr5g091160	chr5:39725767-39726793	'sativa' control	'sativa' drought	2.25317	0.001	-11.1377	0.000421532	nonsense-mediated mRNA decay protein
Medtr8g063900	chr8:26794509-26798484	'sativa' control	'sativa' drought	2.1689	0.001	-11.0827	0.000421532	potassium transporter-like protein
Medtr5g035170	chr5:15303123-15304182	'sativa' control	'sativa' drought	2.16468	0.001	-11.0799	0.000421532	transmembrane protein, putative
Medtr4g104450	chr4:43218714-43219118	'sativa' control	'sativa' drought	1.98455	0.001	-10.9546	0.000421532	RNA recognition motif
Medtr1g090937	chr1:41043425-41044253	'sativa' control	'sativa' drought	1.72252	0.001	-10.7503	0.000421532	legume lectin beta domain protein
Medtr8g046305	chr8:18137109-18137359	'sativa' control	'sativa' drought	1.39561	0.001	-10.4467	0.0372022	hypothetical protein
Medtr5g022630	chr5:8937469-8940672	'sativa' control	'sativa' drought	1.25246	0.001	-10.2905	0.000421532	GDSL-like lipase/acylhydrolase
Medtr6g084940	chr6:31971285-31972904	'sativa' control	'sativa' drought	89.0243	0.0885129	-9.9741	0.0186271	PLAC8 family protein
Medtr2g086680	chr2:36446667-36448760	'sativa' control	'sativa' drought	0.947441	0.001	-9.88789	0.000421532	pollen Ole e I family allergen
Medtr6g059680	chr6:20475349-20476274	'sativa' control	'sativa' drought	0.872629	0.001	-9.76922	0.000421532	Kunitz type trypsin inhibitor / Alpha-fucosidase
Medtr8g071310	chr8:30272513-30273015	'sativa' control	'sativa' drought	0.816139	0.001	-9.67267	0.0117049	phosphate-responsive 1 family protein
Medtr1g090930	chr1:41037354-41038396	'sativa' control	'sativa' drought	0.708791	0.001	-9.46922	0.000421532	legume lectin beta domain protein
Medtr1g076100	chr1:33711818-33712073	'sativa' control	'sativa' drought	0.707706	0.001	-9.46701	0.008082	ATP synthase protein
Medtr8g010080	chr8:2548762-2551323	'sativa' control	'sativa' drought	0.670865	0.001	-9.38988	0.000421532	polygalacturonase
Medtr3g111920	chr3:52377998-52379905	'sativa' control	'sativa' drought	0.662634	0.001	-9.37207	0.000421532	MYB family transcription factor
Medtr6g464080	chr6:22311879-22315905	'sativa' control	'sativa' drought	0.540224	0.001	-9.07741	0.000421532	replication factor-A carboxy-terminal domain protein
Medtr8g006910	chr8:1077915-1081140	'sativa' control	'sativa' drought	0.527578	0.001	-9.04324	0.000421532	FBD, F-box and LRR protein, putative
Medtr4g069000	chr4:25912057-25913045	'sativa' control	'sativa' drought	0.522997	0.001	-9.03066	0.000421532	nonsense-mediated mRNA decay protein
Medtr4g115360	chr4:47644557-47647810	'sativa' control	'sativa' drought	297.318	0.686742	-8.75802	0.000421532	Lipid transfer protein
Medtr4g131830	chr4:55015439-55017302	'sativa' control	'sativa' drought	0.420872	0.001	-8.71724	0.000421532	cytochrome P450 family 87 protein
Medtr5g028290	chr5:11826166-11830008	'sativa' control	'sativa' drought	0.376911	0.001	-8.55808	0.000421532	LRR and NB-ARC domain disease resistance protein, putative
Medtr4g122130	chr4:50427719-50428324	'sativa' control	'sativa' drought	0.337836	0.001	-8.40018	0.000421532	disease resistance-responsive, dirigent domain protein
Medtr1g009950	chr1:1636870-1637789	'sativa' control	'sativa' drought	0.284019	0.001	-8.14984	0.000421532	fasciclin domain protein
Medtr3g037750	chr3:13878448-13880602	'sativa' control	'sativa' drought	170.644	0.639507	-8.05981	0.000421532	gibberellin-regulated family protein
Medtr5g027670	chr5:11541271-11541541	'sativa' control	'sativa' drought	0.255086	0.001	-7.99484	0.0338743	ribosomal protein S13P/S18e
Medtr3g036100	chr3:13411899-13416352	'sativa' control	'sativa' drought	0.236245	0.001	-7.88414	0.000421532	cytokinin oxidase/dehydrogenase-like protein
Medtr8g099920	chr8:40284640-40286751	'sativa' control	'sativa' drought	120.527	0.614946	-7.61468	0.000421532	acyl carrier protein
Medtr4g014460	chr4:4081744-4083299	'sativa' control	'sativa' drought	9.58657	0.0511791	-7.54932	0.0120882	abscisic acid receptor
Medtr3g013440	chr3:3610108-3611617	'sativa' control	'sativa' drought	42.6728	0.233552	-7.51343	0.00110693	transcription factor radialis-like protein
Medtr2g041550	chr2:18245429-18253453	'sativa' control	'sativa' drought	1101.46	6.97779	-7.30243	0.000421532	auxin-binding protein ABP19a
Medtr8g097200	chr8:34879060-34881274	'sativa' control	'sativa' drought	16.6524	0.119768	-7.11934	0.000421532	Rho GDP-dissociation inhibitor-like protein
Medtr1g012710	chr1:2607694-2608833	'sativa' control	'sativa' drought	1453.55	12.0864	-6.91006	0.000421532	protease inhibitor/seed storage/LTP family protein
Medtr4g107670	chr4:44609616-44613526	'sativa' control	'sativa' drought	10.316	0.0892668	-6.85254	0.000778235	peptide/nitrate transporter
Medtr2g070240	chr2:29556259-29556481	'sativa' control	'sativa' drought	83.8277	0.829591	-6.65888	0.0163548	hypothetical protein
Medtr8g100135	chr8:42436845-42441584	'sativa' control	'sativa' drought	12.3305	0.128983	-6.5789	0.000421532	cytochrome P450 family protein
Medtr3g013500	chr3:3652109-3653535	'sativa' control	'sativa' drought	19.351	0.233095	-6.37534	0.000421532	sulfotransferase
Medtr4g079500	chr4:30729104-30732034	'sativa' control	'sativa' drought	4.5174	0.0558426	-6.33798	0.000421532	bZIP family transcription factor
Medtr2g103170	chr2:44407171-44410139	'sativa' control	'sativa' drought	10.0011	0.125459	-6.31681	0.000421532	plant/F18G18-200 protein
Medtr4g059390	chr4:21792504-21794977	'sativa' control	'sativa' drought	43.4236	0.552038	-6.29757	0.000421532	major intrinsic protein (MIP) family transporter
Medtr8g036920	chr8:13451827-13453471	'sativa' control	'sativa' drought	3.30326	0.0424632	-6.28153	0.0261592	DNA-damage-repair/toleration DRT100-like protein
Medtr1g103690	chr1:46935854-46938793	'sativa' control	'sativa' drought	66.0033	0.852608	-6.27451	0.000421532	O-acetylserine (thiol) lyase
Medtr5g094440	chr5:41275803-41277174	'sativa' control	'sativa' drought	24.9829	0.349034	-6.16143	0.000421532	nucleic acid-binding protein
Medtr7g020820	chr7:6488218-6491368	'sativa' control	'sativa' drought	72.867	1.06993	-6.08967	0.000421532	proline dehydrogenase
Medtr8g094690	chr8:39540299-39541423	'sativa' control	'sativa' drought	3.99027	0.058933	-6.08127	0.00721318	transcription factor TGA5-like protein
Medtr7g018370	chr7:5935201-5940399	'sativa' control	'sativa' drought	1.86396	0.0276421	-6.07536	0.036512	LuxR family transcriptional regulator, putative
Medtr1g061270	chr1:26782573-26823933	'sativa' control	'sativa' drought	4.9453	0.0745151	-6.05238	0.000421532	cellulose synthase-like protein A1
Medtr3g071740	chr3:32206158-32207556	'sativa' control	'sativa' drought	21.6137	0.328932	-6.03801	0.000421532	polyketide cyclase/dehydrase and lipid transporter
Medtr7g010580	chr7:2636905-2638623	'sativa' control	'sativa' drought	226.859	3.59872	-5.97817	0.000421532	gibberellin-regulated family protein
Medtr2g008220	chr2:1353996-1362518	'sativa' control	'sativa' drought	49.736	0.800891	-5.95654	0.000421532	UDP-glucosyltransferase family protein
Medtr7g084250	chr7:32507939-32511715	'sativa' control	'sativa' drought	7.45775	0.125622	-5.89158	0.000421532	tyrosine kinase family protein
Medtr0565s0010	scaffold0565:3363-5359	'sativa' control	'sativa' drought	44.8994	0.760865	-5.88291	0.000421532	GDSL-like lipase/acylhydrolase
Medtr2g090765	chr2:38918306-38919962	'sativa' control	'sativa' drought	45.2618	0.790559	-5.83928	0.000421532	fasciclin-like arabinogalactan protein
Medtr7g116510	chr7:48083489-48093619	'sativa' control	'sativa' drought	5.69752	0.0995934	-5.83814	0.00110693	GDSL-like lipase/acylhydrolase
Medtr1g081840	chr1:36441802-36446020	'sativa' control	'sativa' drought	2.96453	0.0520449	-5.8319	0.0103329	gibberellin 20-oxidase
Medtr1g077790	chr1:34753084-34753995	'sativa' control	'sativa' drought	8.80704	0.160038	-5.78217	0.00229852	plastocyanin-like domain protein
Medtr8g037933	chr8:14083209-14085041	'sativa' control	'sativa' drought	562.501	10.4739	-5.74698	0.000421532	transmembrane protein, putative
Medtr2g089140	chr2:37637333-37639541	'sativa' control	'sativa' drought	83.6378	1.58556	-5.7211	0.000421532	xyloglucan endotransglucosylase/hydrolase family protein
Medtr4g085480	chr4:33344909-33346941	'sativa' control	'sativa' drought	215.367	4.10158	-5.71447	0.000421532	Serine/Threonine kinase, plant-type protein, putative
Medtr7g102790	chr7:41627758-41630409	'sativa' control	'sativa' drought	10.075	0.192166	-5.71228	0.000421532	PLATZ transcription factor family protein
Medtr4g104320	chr4:43130398-43132759	'sativa' control	'sativa' drought	67.2904	1.30945	-5.68337	0.000421532	pectate lyase family protein
Medtr4g031800	chr4:11022930-11024756	'sativa' control	'sativa' drought	22.0541	0.438894	-5.65103	0.000421532	flavonoid glucosyltransferase
Medtr2g035050	chr2:13461991-13462650	'sativa' control	'sativa' drought	8.09762	0.166165	-5.60681	0.00744204	UDP-glucosyltransferase family protein, putative
Medtr6g082400	chr6:30768948-30772630	'sativa' control	'sativa' drought	1.78398	0.0383358	-5.54026	0.00385343	octicosapeptide/phox/Bem1p family protein
Medtr1g099370	chr1:44858368-44869550	'sativa' control	'sativa' drought	1.27792	0.0288971	-5.46673	0.000421532	timeless protein carboxy-terminal region protein
Medtr5g039180	chr5:17226056-17227525	'sativa' control	'sativa' drought	5.35549	0.12184	-5.45796	0.0154518	transcription factor
Medtr7g052120	chr7:18313339-18314713	'sativa' control	'sativa' drought	16.3581	0.373522	-5.45267	0.000421532	stomagen protein, putative
Medtr3g010770	chr3:2571520-2576859	'sativa' control	'sativa' drought	48.766	1.12208	-5.44162	0.000421532	pectinesterase/pectinesterase inhibitor
Medtr4g072190	chr4:27393070-27393891	'sativa' control	'sativa' drought	33.1227	0.768427	-5.42977	0.000421532	SAUR-like auxin-responsive family protein
Medtr1g045120	chr1:16938998-16940663	'sativa' control	'sativa' drought	2.60687	0.0605663	-5.42766	0.00700332	plant acid phosphatase
Medtr4g117890	chr4:48911174-48912998	'sativa' control	'sativa' drought	12.8333	0.300314	-5.41727	0.000421532	UDP-glucosyltransferase family protein
Medtr6g017240	chr6:6893251-6897040	'sativa' control	'sativa' drought	42.3395	1.03594	-5.353	0.000421532	LuxR family transcriptional regulator, putative
Medtr2g097030	chr2:41489555-41491699	'sativa' control	'sativa' drought	17.8396	0.446781	-5.31937	0.000421532	expansin A10
Medtr7g014430	chr7:4329042-4331823	'sativa' control	'sativa' drought	2.00252	0.0513951	-5.28404	0.00334995	LRR receptor-like kinase family protein
Medtr3g027940	chr3:8822000-8823600	'sativa' control	'sativa' drought	13.9095	0.375886	-5.20963	0.000421532	DNA-damage-repair/toleration DRT100-like protein
Medtr8g020590	chr8:7259881-7287797	'sativa' control	'sativa' drought	4509.01	123.288	-5.19271	0.000421532	auxin-binding protein ABP19a
Medtr1g026410	chr1:8569955-8573184	'sativa' control	'sativa' drought	11.74	0.326804	-5.16687	0.000421532	multi-copper oxidase-like protein
Medtr3g024510	chr3:7612238-7617360	'sativa' control	'sativa' drought	37.2951	1.04299	-5.16019	0.000421532	GDSL-like lipase/acylhydrolase
Medtr3g102670	chr3:47315479-47318358	'sativa' control	'sativa' drought	0.689251	0.0194492	-5.14725	0.0186271	lipase
Medtr3g111880	chr3:52365313-52366204	'sativa' control	'sativa' drought	23.306	0.658723	-5.14489	0.000421532	MYB family transcription factor
Medtr5g098420	chr5:43091216-43093083	'sativa' control	'sativa' drought	44.0341	1.25967	-5.1275	0.000421532	fasciclin-like arabinogalactan protein
Medtr4g128750	chr4:53588865-53589955	'sativa' control	'sativa' drought	32.3444	0.930487	-5.11939	0.000421532	CAP, cysteine-rich secretory protein, antigen 5
Medtr4g098930	chr4:40866851-40868963	'sativa' control	'sativa' drought	109.721	3.17796	-5.1096	0.000421532	expansin-B1-like protein
Medtr2g019600	chr2:6424749-6430318	'sativa' control	'sativa' drought	17.7062	0.515676	-5.10165	0.000421532	DUF642 family protein
Medtr1g111580	chr1:50431347-50437999	'sativa' control	'sativa' drought	4.84944	0.141749	-5.09641	0.000421532	hypothetical protein
Medtr3g463730	chr3:25543867-25545250	'sativa' control	'sativa' drought	55.8458	1.6677	-5.06551	0.000421532	ammonium transporter 1 protein
Medtr1g104630	chr1:47123726-47124405	'sativa' control	'sativa' drought	71.4841	2.15049	-5.05489	0.000421532	photosystem I reaction center subunit II
Medtr2g023680	chr2:8378416-8382727	'sativa' control	'sativa' drought	10.4213	0.320859	-5.02146	0.000421532	cytochrome P450 family monooxygenase
Medtr7g070050	chr7:25811678-25813033	'sativa' control	'sativa' drought	12.2133	0.376729	-5.01878	0.000421532	abscisic acid receptor
Medtr7g089210	chr7:34887917-34888464	'sativa' control	'sativa' drought	39.1796	1.22777	-4.99599	0.000421532	MYB family transcription factor
Medtr4g007740	chr4:1217985-1220318	'sativa' control	'sativa' drought	1.77158	0.0571024	-4.95534	0.0061516	eukaryotic aspartyl protease family protein
Medtr8g015450	chr8:5040279-5042658	'sativa' control	'sativa' drought	1.34728	0.0434814	-4.95351	0.0278349	transcription factor
Medtr3g007320	chr3:973175-976261	'sativa' control	'sativa' drought	0.989716	0.0320671	-4.94785	0.0206316	cytochrome P450 family protein
Medtr4g098500	chr4:40583418-40586734	'sativa' control	'sativa' drought	56.8256	1.91992	-4.88743	0.000421532	LSD1-type zinc finger protein
Medtr3g079180	chr3:35613643-35616622	'sativa' control	'sativa' drought	0.943713	0.0321023	-4.8776	0.0405197	zinc-binding alcohol dehydrogenase family protein
Medtr5g085580	chr5:36984543-36987179	'sativa' control	'sativa' drought	8.47332	0.292548	-4.85618	0.000421532	O-glycosyl hydrolase family 17 protein
Medtr7g090590	chr7:35649512-35650637	'sativa' control	'sativa' drought	1638.08	56.9079	-4.84723	0.000421532	GASA/GAST/Snakin
Medtr6g012110	chr6:3584432-3585659	'sativa' control	'sativa' drought	74.153	2.60465	-4.83134	0.000421532	light-harvesting complex I chlorophyll A/B-binding protein
Medtr6g015910	chr6:5587860-5591895	'sativa' control	'sativa' drought	14.0435	0.495647	-4.82444	0.000421532	cytochrome P450 family protein
Medtr6g021530	chr6:7384942-7388529	'sativa' control	'sativa' drought	4.75248	0.167943	-4.82264	0.000421532	GDSL-like lipase/acylhydrolase
Medtr2g029510	chr2:11053301-11055668	'sativa' control	'sativa' drought	1.95173	0.0699444	-4.8024	0.00309784	patatin-like phospholipase
Medtr2g088980	chr2:37530523-37531686	'sativa' control	'sativa' drought	20.0639	0.738224	-4.7644	0.000421532	cysteine-rich RLK (receptor-like kinase) protein
Medtr4g068670	chr4:25745619-25750814	'sativa' control	'sativa' drought	2.19814	0.0822984	-4.73928	0.000778235	long-chain fatty acyl CoA ligase
Medtr8g099410	chr8:41914735-41920206	'sativa' control	'sativa' drought	109.569	4.11438	-4.73502	0.000421532	endo-1,4-beta-glucanase
Medtr2g087810	chr2:36953487-36956273	'sativa' control	'sativa' drought	2.73931	0.103108	-4.73158	0.00142355	fasciclin-like arabinogalactan protein 16 precursor
Medtr1g039270	chr1:14514094-14516688	'sativa' control	'sativa' drought	0.776171	0.029695	-4.70808	0.0402374	aspartic protease in GUARD CELL-like protein
Medtr7g011060	chr7:2865389-2868018	'sativa' control	'sativa' drought	22.5822	0.878887	-4.68336	0.000421532	expansin A10
Medtr1g041815	chr1:15725729-15738014	'sativa' control	'sativa' drought	1.23297	0.0492484	-4.64592	0.00309784	peptide transporter 1
Medtr2g088080	chr2:37089493-37092860	'sativa' control	'sativa' drought	11.2912	0.451531	-4.64423	0.00257029	L-ascorbate oxidase-like protein
Medtr8g102220	chr8:42990568-42991681	'sativa' control	'sativa' drought	1.81199	0.0728617	-4.63627	0.0266061	xyloglucan endotransglucosylase/hydrolase family protein
Medtr4g075333	chr4:28782248-28785058	'sativa' control	'sativa' drought	552.637	22.3892	-4.62546	0.000421532	pollen protein Ole E I-like protein
Medtr1g047370	chr1:17906811-17912121	'sativa' control	'sativa' drought	81.8677	3.32833	-4.62042	0.000421532	pectate lyase family protein
Medtr1g071680	chr1:31828045-31832533	'sativa' control	'sativa' drought	1.17869	0.0493906	-4.57681	0.000778235	type I inositol-1,4,5-trisphosphate 5-phosphatase
Medtr2g055470	chr2:23749329-23853216	'sativa' control	'sativa' drought	13.3932	0.563783	-4.57022	0.000421532	cytochrome P450 family 709 protein
Medtr5g083270	chr5:35948194-35949871	'sativa' control	'sativa' drought	0.782374	0.0334263	-4.5488	0.0266061	abscisic acid receptor
Medtr4g096700	chr4:38477886-38484349	'sativa' control	'sativa' drought	0.478442	0.0205348	-4.5422	0.00257029	DNA replication licensing factor MCM4
Medtr1g037630	chr1:13948632-13952626	'sativa' control	'sativa' drought	2.65613	0.115956	-4.51768	0.000421532	aspartic proteinase nepenthesin-like protein
Medtr2g022190	chr2:7624514-7625283	'sativa' control	'sativa' drought	42.4259	1.85922	-4.51218	0.000421532	RING zinc finger protein, putative
Medtr5g081960	chr5:35163435-35165325	'sativa' control	'sativa' drought	104.274	4.60895	-4.4998	0.000421532	HXXXD-type acyl-transferase family protein
Medtr1g014510	chr1:3122891-3126121	'sativa' control	'sativa' drought	17.3002	0.782611	-4.46635	0.000421532	nodulin MtN21/EamA-like transporter family protein
Medtr2g011680	chr2:2899814-2906684	'sativa' control	'sativa' drought	6.43541	0.291323	-4.46534	0.00142355	inositol monophosphatase family protein
Medtr8g014580	chr8:4608554-4610787	'sativa' control	'sativa' drought	1.06575	0.0487442	-4.4505	0.00827189	IQ calmodulin-binding motif protein
Medtr6g464620	chr6:22552606-22554465	'sativa' control	'sativa' drought	16.9928	0.779552	-4.44613	0.000421532	gibberellin 20-oxidase
Medtr1g058490	chr1:25782529-25783927	'sativa' control	'sativa' drought	0.670579	0.0311115	-4.42989	0.00432634	F-box protein
Medtr7g061550	chr7:22184366-22187445	'sativa' control	'sativa' drought	6.80535	0.318439	-4.41758	0.000421532	myb transcription factor
Medtr7g007120	chr7:1349783-1374551	'sativa' control	'sativa' drought	1390.03	65.7117	-4.40282	0.000421532	ribulose bisphosphate carboxylase small chain
Medtr1g089500	chr1:39989776-39993064	'sativa' control	'sativa' drought	15.2509	0.734643	-4.37571	0.000421532	Rac GTPase activating protein
Medtr4g072240	chr4:27412482-27426022	'sativa' control	'sativa' drought	41.4616	2.01755	-4.3611	0.0442182	SAUR-like auxin-responsive family protein
Medtr4g062450	chr4:23207738-23209696	'sativa' control	'sativa' drought	8.40584	0.409895	-4.35807	0.00282668	heavy-metal-associated domain protein
Medtr1g022290	chr1:7023183-7024154	'sativa' control	'sativa' drought	19.506	0.96034	-4.34423	0.00229852	MYB family transcription factor
Medtr1g077990	chr1:34868634-34870011	'sativa' control	'sativa' drought	8.0692	0.402164	-4.32657	0.000421532	glucan endo-1,3-beta-glucosidase
Medtr3g116770	chr3:54614927-54618493	'sativa' control	'sativa' drought	24.2552	1.21286	-4.32182	0.000421532	BHLH transcription factor
Medtr3g466760	chr3:27476443-27489977	'sativa' control	'sativa' drought	87.3289	4.38082	-4.31718	0.000421532	expansin A10
Medtr5g024450	chr5:9835248-9838935	'sativa' control	'sativa' drought	6.99535	0.352566	-4.31043	0.000421532	LRR receptor-like kinase family protein
Medtr7g011330	chr7:3014559-3039676	'sativa' control	'sativa' drought	0.250806	0.0126616	-4.30804	0.00432634	phosphate transporter PHO1-like protein
Medtr3g093400	chr3:42679903-42680765	'sativa' control	'sativa' drought	137.183	6.93052	-4.30699	0.000421532	response to low sulfur protein, putative
Medtr2g042130	chr2:18382043-18385749	'sativa' control	'sativa' drought	4.92466	0.249869	-4.30078	0.00172055	subtilisin-like serine protease
Medtr8g083220	chr8:35081015-35085966	'sativa' control	'sativa' drought	0.999455	0.05101	-4.29229	0.0117049	subtilisin-like serine protease
Medtr4g105630	chr4:43855438-43858759	'sativa' control	'sativa' drought	30.9586	1.59594	-4.27786	0.000421532	plastid phosphate translocator
Medtr3g014290	chr3:4035273-4039208	'sativa' control	'sativa' drought	4.70217	0.243432	-4.27173	0.000421532	aspartic proteinase nepenthesin-like protein
Medtr7g068650	chr7:25175336-25179838	'sativa' control	'sativa' drought	21.7429	1.12746	-4.2694	0.000421532	leucoanthocyanidin dioxygenase-like protein
Medtr7g023730	chr7:7749978-7751337	'sativa' control	'sativa' drought	2.82164	0.147029	-4.26236	0.000421532	polygalacturonase inhibitor protein
Medtr2g026685	chr2:9695222-9700095	'sativa' control	'sativa' drought	11.028	0.57607	-4.25878	0.000421532	heavy metal transport/detoxification superfamily protein
Medtr7g095430	chr7:38214358-38221949	'sativa' control	'sativa' drought	2.84939	0.148913	-4.25811	0.000421532	sulfate/bicarbonate/oxalate exchanger and transporter sat-1
Medtr6g016335	chr6:6010230-6014572	'sativa' control	'sativa' drought	151.473	7.91769	-4.25784	0.000421532	ATP sulfurylase
Medtr7g006540	chr7:670441-932898	'sativa' control	'sativa' drought	17.2541	0.902376	-4.25707	0.0333165	peptide transporter
Medtr4g073720	chr4:27973945-27976522	'sativa' control	'sativa' drought	0.629949	0.0330237	-4.25366	0.0266061	pathogenesis-related thaumatin family protein
Medtr4g087780	chr4:34531407-34535979	'sativa' control	'sativa' drought	3.67075	0.192455	-4.25348	0.000421532	hypothetical protein
Medtr1g086390	chr1:38659764-38662894	'sativa' control	'sativa' drought	2.14988	0.112884	-4.25134	0.00456252	polygalacturonase/glycoside hydrolase family protein
Medtr8g098840	chr8:41331761-41334923	'sativa' control	'sativa' drought	21.3613	1.12841	-4.24263	0.000421532	polygalacturonase/glycoside hydrolase family protein
Medtr8g022440	chr8:7952384-7953091	'sativa' control	'sativa' drought	2.05743	0.109128	-4.23674	0.0105331	SAUR-like auxin-responsive family protein
Medtr5g091980	chr5:40156708-40161815	'sativa' control	'sativa' drought	3.83467	0.203811	-4.2338	0.000421532	strictosidine synthase-like protein
Medtr3g087150	chr3:39521057-39525188	'sativa' control	'sativa' drought	87.3106	4.64245	-4.2332	0.000421532	plant/T5J17-70 protein, putative
Medtr4g114060	chr4:46937660-46940344	'sativa' control	'sativa' drought	4.76193	0.253662	-4.23057	0.000421532	dynein light chain type 1 family protein
Medtr4g070320	chr4:26483455-26485783	'sativa' control	'sativa' drought	37.9747	2.05547	-4.2075	0.000421532	transcription factor
Medtr5g067170	chr5:28384036-28386585	'sativa' control	'sativa' drought	31.6144	1.71611	-4.20336	0.000421532	UDP-glucosyltransferase family protein
Medtr8g064180	chr8:26900595-26902753	'sativa' control	'sativa' drought	50.8394	2.77841	-4.19362	0.000421532	xyloglucan endotransglucosylase/hydrolase family protein
Medtr7g033445	chr7:12078848-12079988	'sativa' control	'sativa' drought	0.897532	0.0495975	-4.17762	0.0231779	polygalacturonase inhibitor
Medtr5g085730	chr5:37040507-37044366	'sativa' control	'sativa' drought	2.45721	0.136003	-4.17531	0.00282668	glycosyl hydrolase family 9 protein
Medtr2g022250	chr2:7655792-7658635	'sativa' control	'sativa' drought	3.17456	0.178173	-4.1552	0.00110693	heavy metal transport/detoxification domain protein
Medtr5g096530	chr5:42213900-42217413	'sativa' control	'sativa' drought	37.3559	2.1074	-4.1478	0.000421532	LRR receptor-like kinase family protein
Medtr8g098335	chr8:41021940-41025487	'sativa' control	'sativa' drought	4.67711	0.264877	-4.14222	0.000421532	DUF3741 family protein
Medtr2g016710	chr2:5159049-5162979	'sativa' control	'sativa' drought	3.68093	0.20914	-4.13753	0.000421532	auxin-induced 5NG4-like protein
Medtr4g072220	chr4:27411225-27411771	'sativa' control	'sativa' drought	11.3104	0.646223	-4.12948	0.000421532	SAUR-like auxin-responsive family protein
Medtr8g035630	chr8:13007658-13009303	'sativa' control	'sativa' drought	7.13756	0.408764	-4.12609	0.000421532	zinc-binding dehydrogenase family oxidoreductase
Medtr8g044140	chr8:16907759-16909862	'sativa' control	'sativa' drought	20.5843	1.18104	-4.12342	0.000421532	UDP-glucosyltransferase family protein
Medtr5g071170	chr5:30184946-30187279	'sativa' control	'sativa' drought	24.6371	1.41395	-4.12303	0.000421532	microsomal omega-3 fatty acid desaturase
Medtr8g072640	chr8:30706682-30710647	'sativa' control	'sativa' drought	9.41204	0.540867	-4.12116	0.000421532	3-hydroxy-3-methylglutaryl-coenzyme A reductase-like protein
Medtr6g027720	chr6:9678789-9684718	'sativa' control	'sativa' drought	5.17654	0.302167	-4.09857	0.000421532	LRR receptor-like kinase
Medtr8g022380	chr8:7936475-7937243	'sativa' control	'sativa' drought	4.35244	0.25416	-4.09801	0.000778235	SAUR-like auxin-responsive family protein
Medtr1g011800	chr1:2282935-2288081	'sativa' control	'sativa' drought	144.411	8.4674	-4.09211	0.000421532	plant/F18G18-200 protein
Medtr2g030380	chr2:11419382-11424669	'sativa' control	'sativa' drought	4.02629	0.236465	-4.08975	0.000421532	LRR receptor-like kinase family protein
Medtr6g018690	chr6:7196559-7198296	'sativa' control	'sativa' drought	20.7824	1.22435	-4.08528	0.000421532	hypothetical protein
Medtr8g006260	chr8:560133-562423	'sativa' control	'sativa' drought	2.84645	0.169131	-4.07295	0.00890377	UDP-glucosyltransferase family protein
Medtr4g485630	chr4:33395961-33397954	'sativa' control	'sativa' drought	27.3767	1.63868	-4.06234	0.000421532	flavonoid glucosyltransferase
Medtr6g488030	chr6:33144106-33173338	'sativa' control	'sativa' drought	2.08052	0.124627	-4.06126	0.0426493	bark storage-like protein
Medtr3g065100	chr3:29357649-29358378	'sativa' control	'sativa' drought	2.50586	0.151603	-4.04694	0.00637096	MADS-box transcription factor family protein
Medtr8g014910	chr8:4765717-4768717	'sativa' control	'sativa' drought	356.995	21.6143	-4.04585	0.000421532	GDSL-like lipase/acylhydrolase
Medtr6g016325	chr6:6005919-6007368	'sativa' control	'sativa' drought	25.7258	1.56034	-4.04328	0.000421532	ATP sulfurylase-like protein
Medtr1g105495	chr1:47494187-47496491	'sativa' control	'sativa' drought	1.95161	0.119223	-4.03293	0.000778235	xyloglucan endotransglucosylase/hydrolase family protein
Medtr2g055430	chr2:23749329-23853216	'sativa' control	'sativa' drought	2.82486	0.173325	-4.02662	0.0186271	cytochrome P450 family 72 protein
Medtr5g041700	chr5:18299810-18302055	'sativa' control	'sativa' drought	306.948	18.8449	-4.02574	0.000421532	expansin A10
Medtr4g008530	chr4:1567392-1570883	'sativa' control	'sativa' drought	10.1654	0.62441	-4.02503	0.0020175	PPPDE thiol peptidase family protein, putative
Medtr7g056103	chr7:19505918-19508880	'sativa' control	'sativa' drought	218.017	13.6958	-3.99264	0.000421532	cytochrome P450 family monooxygenase
Medtr7g080180	chr7:30482238-30489482	'sativa' control	'sativa' drought	4.32892	0.272101	-3.99179	0.000421532	serine carboxypeptidase-like protein
Medtr4g082950	chr4:32250096-32257667	'sativa' control	'sativa' drought	24.4896	1.54875	-3.983	0.000421532	glycogen/starch/alpha-glucan phosphorylase family protein
Medtr5g021190	chr5:8137185-8143070	'sativa' control	'sativa' drought	4.11322	0.261794	-3.97376	0.000421532	beta-galactosidase
Medtr6g059730	chr6:20493189-20494222	'sativa' control	'sativa' drought	22.9266	1.46141	-3.97159	0.00110693	Kunitz type trypsin inhibitor / Alpha-fucosidase
Medtr4g073770	chr4:28003373-28007657	'sativa' control	'sativa' drought	5.9909	0.38335	-3.96604	0.000778235	auxin influx transporter
Medtr3g076920	chr3:34533302-34533978	'sativa' control	'sativa' drought	1.72928	0.110739	-3.96494	0.0451825	transmembrane protein, putative
Medtr7g103440	chr7:41845743-41849068	'sativa' control	'sativa' drought	0.784358	0.0503268	-3.96211	0.00257029	LRR receptor-like kinase
Medtr2g450220	chr2:22159056-22161917	'sativa' control	'sativa' drought	1.60296	0.102871	-3.96183	0.004091	calcineurin-like metallo-phosphoesterase superfamily protein
Medtr8g011100	chr8:2874175-2878184	'sativa' control	'sativa' drought	0.826703	0.0530749	-3.96127	0.0240064	peptidyl-prolyl cis-trans isomerase FKBP65
Medtr5g084750	chr5:36563944-36573477	'sativa' control	'sativa' drought	4.45666	0.286204	-3.96085	0.00110693	GDSL-like lipase/acylhydrolase
Medtr3g045440	chr3:14781797-14783516	'sativa' control	'sativa' drought	0.691644	0.0445437	-3.95674	0.0442182	sigma factor sigb regulation rsbq-like protein
Medtr7g023740	chr7:7752285-7753771	'sativa' control	'sativa' drought	1.02077	0.0657961	-3.95552	0.0272196	polygalacturonase inhibitor
Medtr1g054635	chr1:23767953-23771967	'sativa' control	'sativa' drought	0.794435	0.0513102	-3.95261	0.00229852	fatty acyl-CoA reductase-like protein
Medtr7g022840	chr7:7407372-7409769	'sativa' control	'sativa' drought	54.2988	3.52911	-3.94354	0.00282668	hypothetical protein
Medtr6g043600	chr6:13275587-13276379	'sativa' control	'sativa' drought	6.21091	0.404295	-3.94132	0.000778235	light-harvesting complex I chlorophyll A/B-binding protein
Medtr4g026030	chr4:8900305-9031194	'sativa' control	'sativa' drought	38.3677	2.49843	-3.9408	0.0225078	cytochrome P450 family 71 protein
Medtr4g128770	chr4:53596978-53598107	'sativa' control	'sativa' drought	1.20984	0.0790825	-3.93531	0.0136183	CAP, cysteine-rich secretory protein, antigen 5
Medtr3g027650	chr3:8695586-8699084	'sativa' control	'sativa' drought	0.761222	0.0501447	-3.92415	0.00480177	transcription factor bHLH122-like protein
Medtr2g078360	chr2:32638746-32642711	'sativa' control	'sativa' drought	4.08628	0.269675	-3.92149	0.000421532	BZIP transcription factor, putative
Medtr0003s0560	scaffold0003:312283-318697	'sativa' control	'sativa' drought	67.127	4.50256	-3.89808	0.000421532	serine carboxypeptidase-like protein
Medtr1g054450	chr1:23522532-23523389	'sativa' control	'sativa' drought	48.5068	3.26275	-3.89403	0.000421532	C2H2 and C2HC zinc finger protein, putative
Medtr6g069600	chr6:25089605-25097436	'sativa' control	'sativa' drought	77.4458	5.21238	-3.89317	0.000421532	phosphoethanolamine N-methyltransferase
Medtr2g023540	chr2:8314409-8317377	'sativa' control	'sativa' drought	277.449	18.7173	-3.88978	0.000421532	5'-adenylylsulfate reductase
Medtr8g024210	chr8:8871606-8874219	'sativa' control	'sativa' drought	34.1384	2.31084	-3.88491	0.000421532	transcription factor
Medtr5g029800	chr5:12540386-12541850	'sativa' control	'sativa' drought	4.50227	0.305053	-3.88352	0.000421532	UDP-glucosyltransferase family protein
Medtr1g071450	chr1:31705959-31709365	'sativa' control	'sativa' drought	0.669211	0.0454525	-3.88003	0.0243377	auxin canalization protein
Medtr8g024380	chr8:8956485-8975246	'sativa' control	'sativa' drought	53.6925	3.65853	-3.87538	0.000421532	subtilisin-like serine protease
Medtr7g071970	chr7:26716632-26717220	'sativa' control	'sativa' drought	1.03232	0.0705576	-3.87095	0.0368031	wound-induced-like protein
Medtr8g087710	chr8:36261985-36264406	'sativa' control	'sativa' drought	8.38985	0.574589	-3.86804	0.000421532	major intrinsic protein (MIP) family transporter
Medtr2g044920	chr2:19533305-19537103	'sativa' control	'sativa' drought	47.9854	3.28784	-3.86739	0.000421532	50S ribosomal protein L18
Medtr7g055710	chr7:19102311-19104244	'sativa' control	'sativa' drought	4.89075	0.336102	-3.86308	0.000421532	UDP-glucosyltransferase family protein
Medtr3g081130	chr3:36742840-36746629	'sativa' control	'sativa' drought	287.947	19.863	-3.85765	0.000421532	seed linoleate 9S-lipoxygenase
Medtr7g102260	chr7:41268342-41270982	'sativa' control	'sativa' drought	14.8934	1.03436	-3.84787	0.00229852	xyloglucan endotransglucosylase/hydrolase family protein
Medtr3g116720	chr3:54590378-54591261	'sativa' control	'sativa' drought	63.8904	4.4498	-3.84379	0.000421532	MYB family transcription factor
Medtr6g011870	chr6:3563595-3578274	'sativa' control	'sativa' drought	2605.57	182.422	-3.83625	0.000778235	light-harvesting complex I chlorophyll A/B-binding protein
Medtr2g450490	chr2:22399437-22401163	'sativa' control	'sativa' drought	2.25852	0.159105	-3.82733	0.00526179	hypothetical protein
Medtr5g014700	chr5:4976649-4980848	'sativa' control	'sativa' drought	33.5325	2.38631	-3.81271	0.000421532	LRR receptor-like kinase family protein
Medtr3g088970	chr3:33990058-33993943	'sativa' control	'sativa' drought	0.216865	0.0154421	-3.81185	0.0435297	argininosuccinate synthase
Medtr4g030210	chr4:10399531-10405397	'sativa' control	'sativa' drought	5.47175	0.390351	-3.80916	0.000421532	organic cation/carnitine transporter
Medtr4g126170	chr4:52464257-52465031	'sativa' control	'sativa' drought	7.96925	0.573706	-3.79606	0.000421532	DUF4408 domain protein
Medtr8g064530	chr8:27065063-27081258	'sativa' control	'sativa' drought	41.6182	3.01149	-3.78866	0.000421532	polygalacturonase non-catalytic protein
Medtr2g078920	chr2:33043121-33043763	'sativa' control	'sativa' drought	1.03142	0.074918	-3.78317	0.0458514	hypothetical protein
Medtr4g062170	chr4:23072331-23113830	'sativa' control	'sativa' drought	23.3337	1.70046	-3.77842	0.0378906	3-ketoacyl-CoA synthase-like protein
Medtr4g120450	chr4:49928234-49929352	'sativa' control	'sativa' drought	1.03402	0.0755571	-3.77455	0.0360733	DnaJ heat shock amino-terminal domain protein
Medtr8g463380	chr8:22326722-22329800	'sativa' control	'sativa' drought	16.2497	1.20038	-3.75885	0.000421532	TCP family transcription factor
Medtr4g055520	chr4:20234768-20240613	'sativa' control	'sativa' drought	130.314	9.66919	-3.75246	0.000421532	cellulose synthase-like protein A1
Medtr4g123553	chr4:51368548-51370818	'sativa' control	'sativa' drought	5.95912	0.442422	-3.7516	0.000421532	UDP-glucosyltransferase family protein
Medtr4g071420	chr4:26939988-27006239	'sativa' control	'sativa' drought	14.9507	1.12068	-3.73776	0.0229927	MATE family efflux protein
Medtr7g007230	chr7:1393511-1395086	'sativa' control	'sativa' drought	84.6554	6.38965	-3.72779	0.000421532	ribulose bisphosphate carboxylase small chain
Medtr5g026930	chr5:11149026-11154332	'sativa' control	'sativa' drought	69.8059	5.28968	-3.7221	0.000421532	methyltransferase PMT16, putative
Medtr8g106870	chr8:45125424-45127493	'sativa' control	'sativa' drought	5.60934	0.425113	-3.72191	0.00257029	transmembrane protein, putative
Medtr5g078300	chr5:33462339-33466036	'sativa' control	'sativa' drought	1.11603	0.084617	-3.72128	0.00229852	zein-binding protein
Medtr2g098250	chr2:41997375-41999106	'sativa' control	'sativa' drought	40.9703	3.10876	-3.72017	0.000421532	LRR receptor-like kinase family protein
Medtr1g087760	chr1:39269553-39273274	'sativa' control	'sativa' drought	3.17956	0.24311	-3.70915	0.00480177	kynurenine-oxoglutarate transaminase-like protein
Medtr2g040500	chr2:17771506-17774251	'sativa' control	'sativa' drought	32.4936	2.48847	-3.70682	0.000421532	protein phosphatase 2C ABI2-like protein
Medtr2g062920	chr2:26608232-26612521	'sativa' control	'sativa' drought	41.3899	3.17114	-3.7062	0.000421532	ATP-citrate synthase alpha chain protein
Medtr4g072230	chr4:27412482-27426022	'sativa' control	'sativa' drought	34.6934	2.67159	-3.69889	0.0184568	SAUR-like auxin-responsive family protein
Medtr8g068570	chr8:28623696-28740717	'sativa' control	'sativa' drought	18.2288	1.41038	-3.69207	0.000421532	caffeic acid O-methyltransferase
Medtr7g067855	chr7:24801370-24802389	'sativa' control	'sativa' drought	2.15307	0.166656	-3.69145	0.0405197	aldo/keto reductase family oxidoreductase
Medtr5g082920	chr5:35752547-35755941	'sativa' control	'sativa' drought	0.420501	0.0326177	-3.68838	0.0283086	LRR receptor-like kinase family protein
Medtr5g034750	chr5:15072580-15077047	'sativa' control	'sativa' drought	6.12887	0.476097	-3.68629	0.000421532	NHL repeat protein
Medtr8g068330	chr8:28490810-28492599	'sativa' control	'sativa' drought	0.630338	0.0490433	-3.684	0.0176069	UDP-glucosyltransferase family protein
Medtr7g405770	chr7:248230-249512	'sativa' control	'sativa' drought	25.9799	2.03591	-3.67365	0.000421532	Lipid transfer protein
Medtr1g105360	chr1:47385043-47386277	'sativa' control	'sativa' drought	0.473892	0.0373313	-3.6661	0.0380213	fantastic four-like protein
Medtr8g075950	chr8:32125039-32126711	'sativa' control	'sativa' drought	0.409479	0.0323202	-3.66328	0.0331747	chalcone-flavanone isomerase family protein
Medtr5g055470	chr5:22836536-22840458	'sativa' control	'sativa' drought	7.25039	0.573127	-3.66113	0.000421532	LRR receptor-like kinase
Medtr7g490310	chr7:35459163-35463772	'sativa' control	'sativa' drought	9.66481	0.765404	-3.65845	0.000421532	two-component response regulator ARR3-like protein
Medtr4g116360	chr4:48185377-48186892	'sativa' control	'sativa' drought	13.9629	1.1096	-3.65349	0.0340142	hypothetical protein
Medtr1g038890	chr1:14465719-14505699	'sativa' control	'sativa' drought	1.85146	0.147504	-3.64984	0.00593032	LRR receptor-like kinase family protein
Medtr0190s0020	scaffold0190:4152-5637	'sativa' control	'sativa' drought	3.83591	0.30624	-3.64684	0.00172055	HXXXD-type acyl-transferase family protein
Medtr3g058610	chr3:23307134-23311370	'sativa' control	'sativa' drought	0.682652	0.0546335	-3.64329	0.00503778	naringenin 3-dioxygenase (flavanone-3-hydroxylase)
Medtr6g059380	chr6:20388548-20391113	'sativa' control	'sativa' drought	0.935347	0.0750531	-3.63952	0.0228276	ENTH/ANTH/VHS superfamily protein
Medtr5g015540	chr5:5394917-5402272	'sativa' control	'sativa' drought	2.93743	0.236761	-3.63305	0.000421532	BTB/POZ domain plant-like protein, putative
Medtr4g009110	chr4:1819726-1841959	'sativa' control	'sativa' drought	1.82302	0.147037	-3.63208	0.00334995	helix loop helix DNA-binding domain protein
Medtr3g450510	chr3:17379803-17382838	'sativa' control	'sativa' drought	157.606	12.7179	-3.63139	0.000421532	squalene/phytoene synthase
Medtr8g091710	chr8:38265200-38275436	'sativa' control	'sativa' drought	151.406	12.2574	-3.62669	0.000421532	ABC transporter-like protein
Medtr7g039330	chr7:14603352-14607350	'sativa' control	'sativa' drought	0.336995	0.0273144	-3.62499	0.0385835	LRR receptor-like kinase family protein
Medtr8g013680	chr8:4187966-4191032	'sativa' control	'sativa' drought	56.9989	4.63891	-3.61908	0.000421532	major intrinsic protein (MIP) family transporter
Medtr1g082580	chr1:36748260-36751844	'sativa' control	'sativa' drought	21.8691	1.7907	-3.6103	0.000421532	Serine/Threonine kinase family protein
Medtr3g101420	chr3:46686468-46687780	'sativa' control	'sativa' drought	9.60491	0.786927	-3.60947	0.000421532	gibberellin receptor GID1
Medtr8g039540	chr8:14701625-14705725	'sativa' control	'sativa' drought	1.27382	0.104575	-3.60656	0.0117049	aspartic proteinase nepenthesin-like protein
Medtr7g108905	chr7:44493232-44498836	'sativa' control	'sativa' drought	23.1808	1.90344	-3.60625	0.000421532	pectinesterase/pectinesterase inhibitor
Medtr3g076770	chr3:34495870-34500815	'sativa' control	'sativa' drought	0.620069	0.0509703	-3.6047	0.015636	anthranilate synthase alpha 1
Medtr5g043190	chr5:18975384-18978091	'sativa' control	'sativa' drought	9.08173	0.747592	-3.60264	0.000421532	DUF538 family protein
Medtr8g102150	chr8:42953013-42955629	'sativa' control	'sativa' drought	62.8689	5.18949	-3.59868	0.000421532	myo-inositol oxygenase
Medtr4g080720	chr4:31189292-31192106	'sativa' control	'sativa' drought	2.26815	0.187396	-3.59735	0.0115327	BTB/POZ domain plant protein
Medtr5g092740	chr5:40503257-40506263	'sativa' control	'sativa' drought	5.35966	0.444174	-3.59295	0.00229852	perchloric acid soluble translation inhibitor-like protein
Medtr5g036290	chr5:15818917-15837316	'sativa' control	'sativa' drought	32.3029	2.68473	-3.58882	0.0143623	matrixin family protein
Medtr2g436310	chr2:14123314-14129655	'sativa' control	'sativa' drought	5.68481	0.473554	-3.58551	0.0061516	bidirectional sugar transporter
Medtr4g076140	chr4:29138994-29141367	'sativa' control	'sativa' drought	3.77961	0.315667	-3.58176	0.000421532	GRAS family transcription factor
Medtr3g016320	chr3:4845411-4871241	'sativa' control	'sativa' drought	730.811	61.3157	-3.57517	0.000421532	hypothetical protein
Medtr2g014570	chr2:4201805-4205476	'sativa' control	'sativa' drought	9.17479	0.774902	-3.56559	0.000778235	tRNA methyltransferase complex GCD14 subunit
Medtr3g096290	chr3:44004782-44005965	'sativa' control	'sativa' drought	279.137	23.6743	-3.55958	0.000421532	cyanobacterial and plant NDH-1 subunit O
Medtr3g112370	chr3:52645155-52650916	'sativa' control	'sativa' drought	1.16018	0.0986471	-3.55593	0.00385343	beta-galactosidase-like protein
Medtr7g073710	chr7:27586014-27588341	'sativa' control	'sativa' drought	1.7755	0.151169	-3.55399	0.00110693	LRR receptor-like kinase
Medtr4g072870	chr4:27567054-27567662	'sativa' control	'sativa' drought	12.1881	1.04284	-3.54688	0.000421532	SAUR-like auxin-responsive family protein
Medtr3g070490	chr3:31630252-31631053	'sativa' control	'sativa' drought	8.34348	0.716114	-3.54239	0.00334995	early flowering protein
Medtr5g032150	chr5:13808670-13811578	'sativa' control	'sativa' drought	7.38601	0.63805	-3.53305	0.000421532	MADS-box transcription factor
Medtr8g079840	chr8:34257296-34262684	'sativa' control	'sativa' drought	10.9909	0.950781	-3.53105	0.000421532	transcription factor
Medtr0019s0120	scaffold0019:63189-71258	'sativa' control	'sativa' drought	3.41994	0.297751	-3.52179	0.000421532	methyltransferase PMT16, putative
Medtr7g056243	chr7:19700580-19705457	'sativa' control	'sativa' drought	5.96762	0.522991	-3.5123	0.000421532	hypothetical protein
Medtr1g090670	chr1:40620060-40623797	'sativa' control	'sativa' drought	5.98181	0.524385	-3.51188	0.000421532	myb-like transcription factor family protein
Medtr2g027410	chr2:10011893-10017599	'sativa' control	'sativa' drought	1.03597	0.0911069	-3.50728	0.000421532	phototropic-responsive NPH3 family protein
Medtr8g016120	chr8:5378418-5384152	'sativa' control	'sativa' drought	5.52268	0.489126	-3.49709	0.000421532	adenine nucleotide alpha hydrolase-like domain kinase
Medtr3g031400	chr3:26761806-26786034	'sativa' control	'sativa' drought	3.42489	0.303513	-3.49623	0.004091	UDP-glucosyltransferase family protein
Medtr4g048040	chr4:16965185-16971390	'sativa' control	'sativa' drought	24.3204	2.15573	-3.49592	0.000421532	hypothetical protein
Medtr4g019520	chr4:6117883-6119979	'sativa' control	'sativa' drought	12.4932	1.11774	-3.48248	0.000421532	glyoxal oxidase amino-terminal protein
Medtr4g095280	chr4:39693835-39695831	'sativa' control	'sativa' drought	9.50148	0.854653	-3.47474	0.000421532	hypothetical protein
Medtr1g095920	chr1:43184707-43187539	'sativa' control	'sativa' drought	39.6154	3.57093	-3.47169	0.000421532	aspartyl/glutamyl-tRNA(Asn/Gln) amidotransferase subunit C
Medtr1g107560	chr1:48886012-48890434	'sativa' control	'sativa' drought	0.332404	0.029997	-3.47005	0.031413	transducin/WD40 repeat protein
Medtr2g084270	chr2:35449201-35451256	'sativa' control	'sativa' drought	8.66005	0.781504	-3.47005	0.000421532	DUF1635 family protein
Medtr4g117280	chr4:48596093-48600709	'sativa' control	'sativa' drought	5.07595	0.45927	-3.46626	0.0101248	TVP38/TMEM64 family membrane slr0305-like protein
Medtr7g111880	chr7:45965180-45966499	'sativa' control	'sativa' drought	24.8008	2.25933	-3.45642	0.000421532	photosystem II reaction center PsbP family protein
Medtr4g091220	chr4:36116678-36119765	'sativa' control	'sativa' drought	0.954966	0.0876163	-3.44618	0.00257029	transmembrane protein, putative
Medtr3g109250	chr3:50500527-50503099	'sativa' control	'sativa' drought	51.7836	4.76077	-3.44323	0.000421532	cation transporter ChaC
Medtr7g073250	chr7:27354651-27359319	'sativa' control	'sativa' drought	41.6839	3.83625	-3.44172	0.000421532	elongation factor P (EF-P), putative
Medtr5g069180	chr5:29279669-29283274	'sativa' control	'sativa' drought	2.1718	0.200075	-3.44028	0.000421532	heavy metal transport/detoxification domain protein
Medtr6g088795	chr6:33918506-33923707	'sativa' control	'sativa' drought	7.49851	0.692901	-3.43588	0.000421532	hexokinase
Medtr4g113070	chr4:46444557-46454935	'sativa' control	'sativa' drought	16.266	1.51128	-3.42802	0.000421532	drug resistance transporter-like ABC domain protein
Medtr0018s0170	scaffold0018:68202-72162	'sativa' control	'sativa' drought	1.06793	0.0993736	-3.42582	0.00172055	galactose oxidase/kelch repeat protein
Medtr5g075440	chr5:32074631-32077328	'sativa' control	'sativa' drought	1.95824	0.182217	-3.42582	0.00172055	UDP-glucosyltransferase family protein
Medtr3g091560	chr3:41669468-41674163	'sativa' control	'sativa' drought	16.2907	1.51603	-3.42568	0.000421532	IQ calmodulin-binding motif protein
Medtr2g070730	chr2:29813561-29819146	'sativa' control	'sativa' drought	1.3425	0.12542	-3.42008	0.00282668	interactor of constitutive active ROPs protein, putative
Medtr1g042820	chr1:16020652-16035517	'sativa' control	'sativa' drought	9.89519	0.928493	-3.41377	0.015636	DUF761 domain protein
Medtr8g103700	chr8:43645837-43648635	'sativa' control	'sativa' drought	1.2756	0.119733	-3.41329	0.00110693	LRR extensin-like protein
Medtr4g085810	chr4:33559737-33565212	'sativa' control	'sativa' drought	13.0461	1.22917	-3.40786	0.000421532	receptor-like kinase
Medtr2g026550	chr2:9603154-9606272	'sativa' control	'sativa' drought	0.719304	0.0677784	-3.4077	0.004091	hypothetical protein
Medtr8g092460	chr8:38652486-38654304	'sativa' control	'sativa' drought	1.13275	0.106928	-3.40512	0.000778235	DNA-binding domain protein
Medtr7g079310	chr7:30098087-30100962	'sativa' control	'sativa' drought	1.77737	0.167784	-3.40506	0.00360127	subtilisin-like serine protease
Medtr4g125180	chr4:51913171-51915947	'sativa' control	'sativa' drought	4.28306	0.405007	-3.40262	0.000421532	subtilisin-like serine protease
Medtr4g088385	chr4:34998966-35000465	'sativa' control	'sativa' drought	13.2673	1.25496	-3.40216	0.000421532	hypothetical protein
Medtr2g008240	chr2:1367058-1371918	'sativa' control	'sativa' drought	37.0677	3.51186	-3.39985	0.000421532	beta-xylosidase/alpha-L-arabinofuranosidase-like protein
Medtr4g077960	chr4:29953680-29955102	'sativa' control	'sativa' drought	0.779164	0.0740342	-3.39566	0.0303481	UDP-glucosyltransferase family protein
Medtr4g015630	chr4:4703748-4708197	'sativa' control	'sativa' drought	584.095	55.5909	-3.39328	0.000421532	temperature-sensitive omega-3 fatty acid desaturase
Medtr7g077690	chr7:29297651-29300584	'sativa' control	'sativa' drought	0.273578	0.0260502	-3.39259	0.0218295	RHO guanyl-nucleotide exchange factor
Medtr7g103030	chr7:41417357-41419534	'sativa' control	'sativa' drought	1539.22	146.683	-3.39143	0.000421532	tonoplast intrinsic protein
Medtr3g464330	chr3:25836810-25841263	'sativa' control	'sativa' drought	35.7014	3.40232	-3.39139	0.000421532	microsomal omega-3 fatty acid desaturase
Medtr7g024320	chr7:7979770-7985724	'sativa' control	'sativa' drought	154.752	14.7584	-3.39035	0.000421532	ACT domain protein
Medtr4g109490	chr4:45490624-45494969	'sativa' control	'sativa' drought	10.0451	0.959873	-3.38751	0.000421532	carbohydrate-binding X8 domain protein
Medtr7g109390	chr7:44713811-44721418	'sativa' control	'sativa' drought	3.40373	0.326363	-3.38257	0.000421532	alpha-L-arabinofuranosidase/beta-D-xylosidase
Medtr3g106585	chr3:49271047-49278117	'sativa' control	'sativa' drought	31.3507	3.00637	-3.3824	0.000421532	Kunitz type trypsin inhibitor
Medtr7g118170	chr7:49040865-49042699	'sativa' control	'sativa' drought	32.2395	3.09173	-3.38235	0.000421532	3-ketoacyl-CoA synthase-like protein
Medtr0121s0060	scaffold0121:27483-28502	'sativa' control	'sativa' drought	37.6648	3.61635	-3.38061	0.000421532	stress responsive A/B barrel domain protein
Medtr2g041260	chr2:18099432-18100563	'sativa' control	'sativa' drought	25.6081	2.46499	-3.37695	0.000421532	ultraviolet-B-repressible protein
Medtr3g079480	chr3:35865441-35869493	'sativa' control	'sativa' drought	2.0618	0.198479	-3.37684	0.000421532	UDP-glucosyltransferase family protein
Medtr4g127660	chr4:53041131-53049570	'sativa' control	'sativa' drought	0.570428	0.0549864	-3.3749	0.000778235	actin filament bundling protein P-115-ABP
Medtr7g090230	chr7:35419656-35421312	'sativa' control	'sativa' drought	8.66925	0.836201	-3.37399	0.00656873	glutaredoxin family protein
Medtr7g060420	chr7:21825201-21831049	'sativa' control	'sativa' drought	0.539083	0.0520828	-3.37163	0.00172055	transducin/WD-like repeat-protein
Medtr5g016610	chr5:5978684-5980881	'sativa' control	'sativa' drought	0.920966	0.0890233	-3.37089	0.0154518	WRKY transcription factor
Medtr4g131810	chr4:54998328-55005069	'sativa' control	'sativa' drought	3.91912	0.379425	-3.36864	0.000421532	glycoside hydrolase family 1 protein
Medtr8g098435	chr8:41064631-41066861	'sativa' control	'sativa' drought	17.5041	1.69653	-3.36703	0.000421532	cytochrome P450 family 94 protein
Medtr5g098710	chr5:43201556-43209592	'sativa' control	'sativa' drought	1.38841	0.134739	-3.3652	0.000421532	hypothetical protein
Medtr4g006140	chr4:512851-513417	'sativa' control	'sativa' drought	444.396	43.1759	-3.36355	0.000421532	50S ribosomal protein L32
Medtr6g007690	chr6:1785078-1788545	'sativa' control	'sativa' drought	2.09016	0.203576	-3.35998	0.000421532	Serine/Threonine kinase family protein
Medtr3g005560	chr3:269888-275204	'sativa' control	'sativa' drought	180.369	17.5892	-3.35819	0.000421532	cellulose synthase-like protein D3
Medtr8g107140	chr8:45272873-45274205	'sativa' control	'sativa' drought	0.655334	0.0639392	-3.35746	0.0202891	pathogenesis-related thaumatin family protein
Medtr8g012730	chr8:3769813-3770900	'sativa' control	'sativa' drought	0.590708	0.0576582	-3.35685	0.0341593	UDP-glucosyltransferase family protein
Medtr8g066850	chr8:27832697-27834050	'sativa' control	'sativa' drought	2.75274	0.270318	-3.34814	0.000421532	transmembrane protein, putative
Medtr4g088615	chr4:35234780-35236988	'sativa' control	'sativa' drought	435.81	42.9241	-3.34384	0.000421532	ribosomal protein S5
Medtr8g015290	chr8:4970638-4999969	'sativa' control	'sativa' drought	10.5501	1.04077	-3.34154	0.000421532	LRR kinase family protein
Medtr3g467340	chr3:27768884-27774844	'sativa' control	'sativa' drought	0.421629	0.0416533	-3.33947	0.00700332	LRR and NB-ARC domain disease resistance protein
Medtr4g069550	chr4:26179432-26182803	'sativa' control	'sativa' drought	0.331729	0.0328264	-3.33707	0.0337231	BURP domain protein
Medtr5g017160	chr5:6240426-6241145	'sativa' control	'sativa' drought	7.7135	0.765861	-3.33223	0.00257029	RALF
Medtr7g109830	chr7:44994690-45000384	'sativa' control	'sativa' drought	11.6104	1.15397	-3.33074	0.000421532	long-chain fatty acyl CoA ligase
Medtr5g006450	chr5:923124-924542	'sativa' control	'sativa' drought	0.563453	0.0562456	-3.32448	0.0327257	acetyltransferase (GNAT) domain protein
Medtr5g005770	chr5:609274-610845	'sativa' control	'sativa' drought	0.789618	0.0788929	-3.32319	0.00548645	fantastic four-like protein
Medtr4g065007	chr4:24342255-24346196	'sativa' control	'sativa' drought	408.017	40.9171	-3.31785	0.000421532	2-oxoglutarate/malate translocator
Medtr1g088970	chr1:39955719-39956709	'sativa' control	'sativa' drought	22.0415	2.21583	-3.3143	0.000421532	transmembrane protein, putative
Medtr8g006870	chr8:1034174-1038334	'sativa' control	'sativa' drought	0.700687	0.0704478	-3.31414	0.00765361	Serine/Threonine kinase family protein
Medtr1g044580	chr1:16824014-16829351	'sativa' control	'sativa' drought	4.70662	0.473912	-3.312	0.000421532	salt stress response/antifungal domain protein
Medtr7g061720	chr7:22311666-22315087	'sativa' control	'sativa' drought	8.88853	0.895346	-3.31143	0.000421532	expansin-A1-like protein
Medtr8g056940	chr8:18873207-18874964	'sativa' control	'sativa' drought	7.88462	0.796721	-3.30689	0.000421532	glutathione S-transferase, amino-terminal domain protein
Medtr4g081300	chr4:31506339-31516135	'sativa' control	'sativa' drought	1.55682	0.157433	-3.3058	0.000421532	amino-terminal region of chorein, A TM vesicle-mediated sorter
Medtr7g006630	chr7:670441-932898	'sativa' control	'sativa' drought	10.9258	1.10558	-3.30487	0.0253739	flowering locus protein T
Medtr3g093930	chr3:42916166-42919917	'sativa' control	'sativa' drought	5.49685	0.556897	-3.30312	0.000421532	leucine-rich receptor-like kinase family protein
Medtr2g075910	chr2:31762187-31768015	'sativa' control	'sativa' drought	4.15321	0.421668	-3.30005	0.000421532	UNE1-like protein
Medtr1g105090	chr1:25004963-25008953	'sativa' control	'sativa' drought	1080.72	109.743	-3.29979	0.000421532	1-cys peroxiredoxin PER1
Medtr1g074190	chr1:32964537-32966192	'sativa' control	'sativa' drought	1.12228	0.114246	-3.29622	0.0086963	RING-H2 finger protein ATL16, putative
Medtr5g015490	chr5:5364695-5366627	'sativa' control	'sativa' drought	4.24393	0.434217	-3.28891	0.000421532	GRAS family transcription factor
Medtr3g105550	chr3:48668682-48672795	'sativa' control	'sativa' drought	44.7058	4.58785	-3.28457	0.000421532	3-ketoacyl-CoA synthase-like protein
Medtr6g053550	chr6:19274084-19279909	'sativa' control	'sativa' drought	4.07069	0.41795	-3.28387	0.0101248	NAD(P)-binding rossmann-fold protein
Medtr8g090185	chr8:37812581-37816022	'sativa' control	'sativa' drought	135.169	13.905	-3.28109	0.000421532	50S ribosomal protein L29
Medtr8g014760	chr8:4713694-4720306	'sativa' control	'sativa' drought	0.745918	0.0767366	-3.28103	0.00432634	LRR receptor-like kinase plant
Medtr3g080190	chr3:36269149-36273241	'sativa' control	'sativa' drought	1.10201	0.113444	-3.28009	0.00890377	glycosyl hydrolase family 9 protein
Medtr4g102790	chr4:42601806-42605026	'sativa' control	'sativa' drought	0.522216	0.0540679	-3.2718	0.00890377	GRAS family transcription factor
Medtr4g095440	chr4:39782720-39784413	'sativa' control	'sativa' drought	9.2022	0.953332	-3.27093	0.0118997	hypothetical protein
Medtr6g086560	chr6:32148020-32152457	'sativa' control	'sativa' drought	84.3803	8.76204	-3.26757	0.000421532	sigma factor sigb regulation protein rsbq protein, putative
Medtr7g093910	chr7:37367293-37368164	'sativa' control	'sativa' drought	1.38233	0.143748	-3.26548	0.00700332	core histone H2A/H2B/H3/H4
Medtr1g041085	chr1:15236287-15240103	'sativa' control	'sativa' drought	79.4161	8.3318	-3.25273	0.000421532	3-ketoacyl-CoA synthase-like protein
Medtr0050s0180	scaffold0050:68703-71014	'sativa' control	'sativa' drought	11.9819	1.2608	-3.24844	0.000421532	CDGSH iron-sulfur domain protein
Medtr1g103410	chr1:46812711-46813824	'sativa' control	'sativa' drought	13.3908	1.41115	-3.2463	0.000421532	hypothetical protein
Medtr3g467120	chr3:27664730-27667848	'sativa' control	'sativa' drought	8.35964	0.881811	-3.2449	0.000421532	bZIP transcription factor
Medtr4g104030	chr4:43032290-43037070	'sativa' control	'sativa' drought	110.678	11.6815	-3.24407	0.000421532	nucleoside diphosphate kinase-like protein
Medtr1g107535	chr1:48849418-48851792	'sativa' control	'sativa' drought	0.866314	0.0915223	-3.24269	0.0165284	carboxy-terminal domain cyclin
Medtr4g128690	chr4:53564534-53568291	'sativa' control	'sativa' drought	1.70872	0.181383	-3.2358	0.000421532	flavonoid glucosyltransferase
Medtr3g075540	chr3:34400444-34404582	'sativa' control	'sativa' drought	12.1753	1.29252	-3.2357	0.000421532	rhodanese/cell cycle control phosphatase superfamily protein
Medtr7g084170	chr7:32457370-32465667	'sativa' control	'sativa' drought	4.60973	0.48958	-3.23507	0.000421532	hypothetical protein
Medtr3g032530	chr3:10271422-10278947	'sativa' control	'sativa' drought	25.9245	2.75485	-3.23427	0.000421532	S-adenosyl-methionine-sterol-C-methyltransferase
Medtr2g024330	chr2:8764565-8770140	'sativa' control	'sativa' drought	3.84226	0.40837	-3.23401	0.000421532	strubbelig-receptor family protein
Medtr7g017790	chr7:5718109-5719358	'sativa' control	'sativa' drought	1.61817	0.172113	-3.23294	0.00229852	hypothetical protein
Medtr6g078070	chr6:29323017-29335485	'sativa' control	'sativa' drought	19.7875	2.10786	-3.23074	0.000421532	Kunitz type trypsin inhibitor / miraculin
Medtr4g088735	chr4:35325085-35327598	'sativa' control	'sativa' drought	4.38465	0.467272	-3.23013	0.004091	pollen Ole e I family allergen
Medtr3g088930	chr3:33995055-34006189	'sativa' control	'sativa' drought	7.79825	0.832271	-3.22802	0.0105331	LRR receptor-like kinase family protein
Medtr4g127480	chr4:52924286-52930229	'sativa' control	'sativa' drought	33.9053	3.62202	-3.22665	0.000421532	subtilisin-like serine protease
Medtr4g115460	chr4:47704956-47707773	'sativa' control	'sativa' drought	0.427667	0.045936	-3.21879	0.0305071	exostosin family protein
Medtr4g098990	chr4:40913603-40918811	'sativa' control	'sativa' drought	2.46248	0.264559	-3.21845	0.000421532	NYN domain protein
Medtr5g096200	chr5:42054964-42084181	'sativa' control	'sativa' drought	10.4218	1.12021	-3.21776	0.000421532	oligopeptide transporter OPT family protein
Medtr2g034910	chr2:13407205-13408259	'sativa' control	'sativa' drought	20.4247	2.19595	-3.2174	0.000421532	hypothetical protein
Medtr7g114860	chr7:47421507-47423164	'sativa' control	'sativa' drought	1.01215	0.108863	-3.21683	0.00142355	Myb/SANT-like DNA-binding domain protein
Medtr4g068970	chr4:25892681-25897692	'sativa' control	'sativa' drought	335.188	36.0745	-3.21592	0.000421532	NAD-dependent epimerase/dehydratase family protein
Medtr1g016490	chr1:4409220-4412910	'sativa' control	'sativa' drought	0.331735	0.0358171	-3.21131	0.0128702	BEL1-like homeodomain protein
Medtr0045s0110	scaffold0045:54431-57939	'sativa' control	'sativa' drought	7.158	0.773118	-3.2108	0.000421532	DUF642 family protein
Medtr1g100070	chr1:45086472-45088643	'sativa' control	'sativa' drought	22.9128	2.47702	-3.20948	0.000421532	beta-carotene hydroxylase
Medtr3g015950	chr3:4702912-4705260	'sativa' control	'sativa' drought	0.414342	0.0451409	-3.19831	0.0172494	hypothetical protein
Medtr7g118230	chr7:49069531-49073325	'sativa' control	'sativa' drought	0.378308	0.0413334	-3.19418	0.0442182	RNA recognition motif
Medtr8g066860	chr8:27838279-27839611	'sativa' control	'sativa' drought	4.88218	0.533445	-3.19411	0.000421532	transmembrane protein, putative
Medtr5g064610	chr5:27142160-27146638	'sativa' control	'sativa' drought	443.349	48.4857	-3.19281	0.000421532	thylakoid lumenal 29 kDa protein
Medtr6g090080	chr6:34200706-34202194	'sativa' control	'sativa' drought	1.02964	0.112803	-3.19026	0.0261592	LRR/extensin
Medtr8g040590	chr8:15114053-15114311	'sativa' control	'sativa' drought	23.6838	2.59741	-3.18875	0.00309784	LRR receptor-like kinase
Medtr4g013300	chr4:3710568-3713580	'sativa' control	'sativa' drought	5.94499	0.652024	-3.18868	0.000421532	SEC14 cytosolic factor family protein
Medtr4g081560	chr4:31654881-31656876	'sativa' control	'sativa' drought	2.87104	0.315162	-3.18741	0.000778235	DUF538 family protein
Medtr8g077150	chr8:32783307-32789969	'sativa' control	'sativa' drought	4.7445	0.520825	-3.18738	0.000421532	chaperone DnaJ-domain protein, putative
Medtr8g076160	chr8:32248531-32249594	'sativa' control	'sativa' drought	23.0439	2.53168	-3.18622	0.000421532	lactoylglutathione lyase/glyoxalase I family protein
Medtr4g081600	chr4:31668137-31675979	'sativa' control	'sativa' drought	20.8229	2.28788	-3.18609	0.000421532	sodium:sulfate symporter transmembrane region protein
Medtr3g080800	chr3:36568276-36570966	'sativa' control	'sativa' drought	117.984	12.9787	-3.18438	0.000421532	50S ribosomal protein L11P
Medtr8g016330	chr8:5505856-5511011	'sativa' control	'sativa' drought	8.6878	0.956468	-3.1832	0.000421532	receptor-like Serine/Threonine-kinase ALE2
Medtr5g044990	chr5:19727990-19732028	'sativa' control	'sativa' drought	2.80339	0.309612	-3.17864	0.000421532	pfkB family carbohydrate kinase
Medtr4g057240	chr4:20931504-20936894	'sativa' control	'sativa' drought	559.427	61.8846	-3.1763	0.000421532	superoxide dismutase [Cu-Zn] protein
Medtr0316s0010	scaffold0316:13191-16927	'sativa' control	'sativa' drought	301.055	33.4217	-3.17117	0.000421532	50S ribosomal protein L6
Medtr8g100120	chr8:40181721-40184021	'sativa' control	'sativa' drought	365.792	40.6277	-3.17049	0.000421532	Mg-protoporphyrin IX methyltransferase
Medtr1g109350	chr1:49447605-49451225	'sativa' control	'sativa' drought	5.57482	0.619292	-3.17023	0.000421532	B-box zinc finger protein, putative
Medtr8g036075	chr8:13245837-13246692	'sativa' control	'sativa' drought	4.25064	0.472215	-3.17016	0.00849064	EF hand calcium-binding family protein
Medtr3g091440	chr3:41601866-41607241	'sativa' control	'sativa' drought	1.29223	0.143674	-3.16899	0.00656873	calcineurin B-like protein 4-1
Medtr6g042310	chr6:14587996-14589894	'sativa' control	'sativa' drought	9.06493	1.0087	-3.1678	0.000421532	UDP-glucosyltransferase family protein
Medtr6g007607	chr6:1668557-1672333	'sativa' control	'sativa' drought	178.683	19.8959	-3.16686	0.000421532	peptidyl-prolyl cis-trans isomerase
Medtr3g098650	chr3:45061131-45069104	'sativa' control	'sativa' drought	59.6528	6.64454	-3.16635	0.000421532	glycoside hydrolase family 38 amino-terminal domain protein
Medtr0002s0250	scaffold0002:184707-185836	'sativa' control	'sativa' drought	0.759518	0.0847416	-3.16394	0.0253739	hypothetical protein
Medtr2g084985	chr2:36061126-36062434	'sativa' control	'sativa' drought	28.2875	3.17249	-3.15648	0.000421532	stress responsive A/B barrel domain protein
Medtr4g006010	chr4:470609-474600	'sativa' control	'sativa' drought	5.5529	0.62312	-3.15566	0.000421532	xyloglucan glycosyltransferase
Medtr3g058890	chr3:23506748-23507565	'sativa' control	'sativa' drought	15.1598	1.7056	-3.1519	0.000421532	transmembrane protein, putative
Medtr6g004000	chr6:58637-61666	'sativa' control	'sativa' drought	8.71538	0.983145	-3.14809	0.000421532	actin-97
Medtr3g095420	chr3:43602807-43604790	'sativa' control	'sativa' drought	0.763906	0.0863653	-3.14487	0.0103329	nodulin MtN21/EamA-like transporter family protein
Medtr3g082970	chr3:37444902-37446388	'sativa' control	'sativa' drought	15.0957	1.70964	-3.14237	0.000421532	Rho GDP-dissociation inhibitor-like protein
Medtr2g025580	chr2:9146975-9148599	'sativa' control	'sativa' drought	7.8694	0.892624	-3.14013	0.000421532	blue copper-like protein
Medtr4g101860	chr4:42135775-42137800	'sativa' control	'sativa' drought	22.9964	2.60899	-3.13985	0.000421532	triose-phosphate transporter family protein
Medtr1g032490	chr1:11546393-11547830	'sativa' control	'sativa' drought	6.52984	0.741358	-3.13881	0.000778235	limonoid UDP-glucosyltransferase-like protein
Medtr8g024340	chr8:8933200-8938399	'sativa' control	'sativa' drought	136.301	15.4783	-3.13848	0.000421532	granule bound starch synthase
Medtr3g008840	chr3:1674779-1675741	'sativa' control	'sativa' drought	147.42	16.7533	-3.13742	0.000421532	plant invertase/pectin methylesterase inhibitor
Medtr3g117500	chr3:55010987-55015274	'sativa' control	'sativa' drought	1.12785	0.128795	-3.13043	0.0139855	glycosyl hydrolase family 9 protein
Medtr5g084790	chr5:36598752-36601170	'sativa' control	'sativa' drought	77.9905	8.92893	-3.12674	0.000421532	GDSL-like lipase/acylhydrolase
Medtr5g026320	chr5:10820522-10822172	'sativa' control	'sativa' drought	1.53269	0.17628	-3.12012	0.00229852	HXXXD-type acyl-transferase family protein
Medtr4g103330	chr4:42690809-42691990	'sativa' control	'sativa' drought	929.966	107.06	-3.11875	0.000421532	F0F1-type ATP synthase, delta subunit
Medtr5g057990	chr5:23929834-23935782	'sativa' control	'sativa' drought	58.1669	6.71927	-3.11382	0.000421532	alpha-glucosidase
Medtr1g095540	chr1:42972705-42982654	'sativa' control	'sativa' drought	107.367	12.4485	-3.10851	0.000421532	serine carboxypeptidase-like protein
Medtr8g098835	chr8:41316023-41320958	'sativa' control	'sativa' drought	5.98147	0.693985	-3.10752	0.000421532	transferring glycosyl group transferase
Medtr5g014860	chr5:5052965-5054490	'sativa' control	'sativa' drought	0.793165	0.0921297	-3.10588	0.0359093	Clavata3/ESR (CLE) gene family member MtCLE04
Medtr5g022870	chr5:9054397-9059211	'sativa' control	'sativa' drought	19.8155	2.30456	-3.10407	0.0225078	peroxidase family protein
Medtr2g005510	chr2:187480-188783	'sativa' control	'sativa' drought	2.05163	0.238684	-3.1036	0.0136183	RAB GTPase-like protein A1D
Medtr5g039000	chr5:17180359-17182895	'sativa' control	'sativa' drought	5.70007	0.663364	-3.10311	0.000421532	homeobox leucine zipper ATHB-like protein
Medtr4g099340	chr4:41216072-41218774	'sativa' control	'sativa' drought	608.925	70.9304	-3.10179	0.000421532	light harvesting-like protein
Medtr0110s0010	scaffold0110:3186-5549	'sativa' control	'sativa' drought	3.47795	0.405459	-3.10061	0.0101248	transmembrane protein, putative
Medtr4g101650	chr4:42013924-42018512	'sativa' control	'sativa' drought	22.604	2.64372	-3.09594	0.000421532	monocopper oxidase SKS1-like protein
Medtr7g078680	chr7:29762569-29765948	'sativa' control	'sativa' drought	21.458	2.51185	-3.09469	0.000421532	polygalacturonase/glycoside hydrolase family protein
Medtr7g089400	chr7:34989906-34992051	'sativa' control	'sativa' drought	1.5734	0.184279	-3.09393	0.0111383	helix loop helix DNA-binding domain protein
Medtr4g068190	chr4:25563051-25566272	'sativa' control	'sativa' drought	197.533	23.2357	-3.08768	0.000421532	FKBP-type peptidyl-prolyl cis-trans isomerase
Medtr2g089030	chr2:37553848-37558591	'sativa' control	'sativa' drought	75.8958	8.94964	-3.08412	0.000421532	beta-amylase
Medtr1g099440	chr1:44906934-44907981	'sativa' control	'sativa' drought	25.3425	2.99774	-3.07961	0.000778235	membrane-associated kinase regulator-like protein, putative
Medtr5g056510	chr5:23271057-23272820	'sativa' control	'sativa' drought	11.6631	1.37982	-3.0794	0.00110693	3-ketoacyl-CoA synthase-like protein
Medtr6g011340	chr6:3171613-3173586	'sativa' control	'sativa' drought	24.4684	2.89915	-3.07722	0.000421532	UDP-glucosyltransferase family protein
Medtr4g014440	chr4:4075039-4078213	'sativa' control	'sativa' drought	1.89538	0.22462	-3.07693	0.00656873	Pmr5/Cas1p GDSL/SGNH-like acyl-esterase family protein
Medtr2g014300	chr2:4034814-4036032	'sativa' control	'sativa' drought	3.21566	0.381111	-3.07683	0.0197909	ethylene response factor
Medtr1g111550	chr1:50406494-50408598	'sativa' control	'sativa' drought	10.9406	1.29754	-3.07583	0.000421532	MFS transporter
Medtr8g027835	chr8:10166015-10171090	'sativa' control	'sativa' drought	342.229	40.6321	-3.07427	0.000421532	thylakoid rhodanese-like protein
Medtr3g099140	chr3:45446850-45448786	'sativa' control	'sativa' drought	223.163	26.5673	-3.07037	0.000421532	thylakoid lumenal 179 kDa protein
Medtr6g033260	chr6:10558892-10566735	'sativa' control	'sativa' drought	8.7262	1.03919	-3.06989	0.000421532	monofunctional aspartokinase
Medtr7g088520	chr7:34485717-34486531	'sativa' control	'sativa' drought	182.389	21.728	-3.06939	0.000421532	hypothetical protein
Medtr3g097290	chr3:44618821-44624046	'sativa' control	'sativa' drought	23.279	2.77691	-3.06748	0.000421532	ferrochelatase
Medtr4g113280	chr4:46571503-46573274	'sativa' control	'sativa' drought	1.14977	0.137652	-3.06224	0.0177577	3-ketoacyl-CoA synthase-like protein
Medtr5g092080	chr5:40202440-40206173	'sativa' control	'sativa' drought	42.2924	5.07262	-3.05959	0.000421532	lipocalin-like domain protein
Medtr7g068340	chr7:24995298-25001232	'sativa' control	'sativa' drought	18.9991	2.2812	-3.05807	0.000421532	ADP/ATP carrier protein
Medtr3g062930	chr3:28449595-28451596	'sativa' control	'sativa' drought	33.2629	3.99444	-3.05785	0.000421532	50S ribosomal protein L17
Medtr3g101560	chr3:46746556-46747791	'sativa' control	'sativa' drought	34.3299	4.12708	-3.05627	0.000421532	hypothetical protein
Medtr4g076090	chr4:29103016-29103807	'sativa' control	'sativa' drought	10.4793	1.26141	-3.05443	0.0138011	transmembrane protein, putative
Medtr3g065370	chr3:29527119-29531148	'sativa' control	'sativa' drought	0.907567	0.109294	-3.05379	0.00257029	salt stress response/antifungal domain protein
Medtr1g076330	chr1:33988835-33999242	'sativa' control	'sativa' drought	43.5909	5.25226	-3.05302	0.000421532	ion channel pollux-like protein
Medtr8g022310	chr8:7904881-7909385	'sativa' control	'sativa' drought	373.109	44.9715	-3.05251	0.000421532	chaperone DnaJ domain protein
Medtr0184s0030	scaffold0184:10820-12792	'sativa' control	'sativa' drought	1.48291	0.178921	-3.05104	0.00229852	UDP-glucosyltransferase family protein
Medtr2g084245	chr2:35414811-35417914	'sativa' control	'sativa' drought	3.54106	0.427998	-3.04851	0.000421532	glucuronoxylan glucuronosyltransferase, putative
Medtr0011s0020	scaffold0011:11539-18628	'sativa' control	'sativa' drought	9.30824	1.12958	-3.04273	0.000421532	cellulose synthase-like protein
Medtr3g111210	chr3:51966023-51968411	'sativa' control	'sativa' drought	1.80097	0.218577	-3.04257	0.000421532	zinc finger (C3HC4-type RING finger) family protein
Medtr1g030890	chr1:10834275-10839511	'sativa' control	'sativa' drought	158.689	19.2667	-3.04201	0.000421532	auxin efflux carrier family transporter
Medtr6g013420	chr6:4239443-4242363	'sativa' control	'sativa' drought	7.70156	0.935227	-3.04176	0.000421532	blue copper-like protein
Medtr2g055760	chr2:23919755-23923081	'sativa' control	'sativa' drought	1.14694	0.139286	-3.04167	0.00360127	universal stress family protein
Medtr1g052730	chr1:21687915-21695151	'sativa' control	'sativa' drought	15.8488	1.9247	-3.04167	0.000421532	exostosin family protein
Medtr4g101740	chr4:42082832-42084868	'sativa' control	'sativa' drought	39.3343	4.77966	-3.04081	0.000421532	translation elongation factor EF protein
Medtr1g116870	chr1:52784445-52786322	'sativa' control	'sativa' drought	1.03761	0.126143	-3.04013	0.0266061	carbohydrate-binding X8 domain protein
Medtr5g067320	chr5:28438483-28440391	'sativa' control	'sativa' drought	1.96	0.238338	-3.03977	0.0179345	transmembrane protein, putative
Medtr8g093090	chr8:38904455-38908229	'sativa' control	'sativa' drought	5.5588	0.676198	-3.03926	0.000421532	WNK kinase
Medtr1g106790	chr1:48061451-48070023	'sativa' control	'sativa' drought	2.2467	0.273483	-3.03829	0.000778235	glycosyl hydrolase family 10 protein
Medtr1g076310	chr1:33983376-33985781	'sativa' control	'sativa' drought	630.754	76.9362	-3.03534	0.000421532	30S ribosomal S16-like protein
Medtr3g110660	chr3:51715142-51720687	'sativa' control	'sativa' drought	15.4783	1.88945	-3.03421	0.000421532	transmembrane amino acid transporter family protein
Medtr4g415290	chr4:4469707-4474758	'sativa' control	'sativa' drought	26.965	3.29202	-3.03404	0.000421532	glycerol-3-phosphate acyltransferase
Medtr2g066110	chr2:27694844-27699507	'sativa' control	'sativa' drought	3157.03	385.491	-3.0338	0.0103329	phosphoglycerate kinase-like protein
Medtr6g007887	chr6:2113746-2118356	'sativa' control	'sativa' drought	42.679	5.2184	-3.03185	0.000421532	hypothetical protein
Medtr1g098580	chr1:44391771-44394069	'sativa' control	'sativa' drought	49.9344	6.10814	-3.03123	0.00548645	cupredoxin superfamily protein, putative
Medtr3g107380	chr3:49532323-49533111	'sativa' control	'sativa' drought	24.1627	2.96124	-3.02851	0.000778235	ethylene response factor
Medtr4g131540	chr4:54878185-54879240	'sativa' control	'sativa' drought	247.579	30.3886	-3.02629	0.000421532	ribosomal protein L10 family protein
Medtr4g045853	chr4:15793351-15797325	'sativa' control	'sativa' drought	3.45906	0.424702	-3.02586	0.0165284	xyloglucan endotransglucosylase/hydrolase family protein
Medtr8g005960	chr8:419201-421415	'sativa' control	'sativa' drought	0.93829	0.115345	-3.02408	0.0101248	squamosa promoter-binding-like protein
Medtr4g087970	chr4:51523689-51532537	'sativa' control	'sativa' drought	19.3069	2.38156	-3.01913	0.000421532	pectinesterase/pectinesterase inhibitor
Medtr8g011650	chr8:3208953-3209959	'sativa' control	'sativa' drought	3.52497	0.436168	-3.01466	0.00721318	auxin-induced in root cultures protein, putative
Medtr4g116500	chr4:48260414-48261004	'sativa' control	'sativa' drought	13.9456	1.72637	-3.014	0.00656873	hypothetical protein
Medtr4g124320	chr4:51341084-51346077	'sativa' control	'sativa' drought	3.59086	0.444767	-3.01321	0.000421532	pectinacetylesterase family protein
Medtr3g053980	chr3:21375794-21406731	'sativa' control	'sativa' drought	279.206	34.6466	-3.01055	0.000421532	eukaryotic aspartyl protease family protein
Medtr4g057210	chr4:20912717-20916052	'sativa' control	'sativa' drought	216.244	26.9314	-3.0053	0.000421532	50S ribosomal protein L9
Medtr7g059225	chr7:21434882-21438109	'sativa' control	'sativa' drought	0.881252	0.1099	-3.00336	0.000421532	LRR receptor-like kinase
Medtr7g092820	chr7:36832868-36835880	'sativa' control	'sativa' drought	441.76	55.3311	-2.9971	0.000421532	rhodanese/cell cycle control phosphatase superfamily protein
Medtr7g051510	chr7:18058240-18130209	'sativa' control	'sativa' drought	3.80663	0.477892	-2.99376	0.00385343	glycoside hydrolase family 1 protein
Medtr8g021225	chr8:7587419-7589558	'sativa' control	'sativa' drought	1.61032	0.203431	-2.98473	0.0122879	caffeoyl-CoA O-methyltransferase
Medtr3g467000	chr3:27607417-27612292	'sativa' control	'sativa' drought	0.893207	0.112844	-2.98467	0.000421532	anthranilate synthase alpha 1
Medtr1g082215	chr1:36561188-36563488	'sativa' control	'sativa' drought	41.2046	5.20821	-2.98395	0.000421532	viral A-type inclusion protein, putative
Medtr3g115970	chr3:54219709-54221727	'sativa' control	'sativa' drought	74.051	9.36011	-2.98392	0.000421532	FKBP-type peptidyl-prolyl cis-trans isomerase
Medtr2g015720	chr2:4685634-4691237	'sativa' control	'sativa' drought	46.8708	5.9318	-2.98215	0.000421532	trichome birefringence-like protein
Medtr5g026500	chr5:10886268-10888492	'sativa' control	'sativa' drought	0.662238	0.0839244	-2.98019	0.0159802	3-hydroxy-3-methylglutaryl-coenzyme A reductase-like protein
Medtr6g084200	chr6:31464915-31465653	'sativa' control	'sativa' drought	0.958141	0.1215	-2.97928	0.0395674	VQ motif protein
Medtr5g087740	chr5:38044344-38050402	'sativa' control	'sativa' drought	2.33242	0.295855	-2.97886	0.000421532	BZIP transcription factor
Medtr2g437720	chr2:14860694-14865351	'sativa' control	'sativa' drought	0.480828	0.0610305	-2.97792	0.00142355	zinc finger, C3HC4 type (RING finger) protein
Medtr2g022990	chr2:8013185-8018100	'sativa' control	'sativa' drought	2.53948	0.323988	-2.97053	0.000421532	hypothetical protein
Medtr1g088980	chr1:39960537-39969497	'sativa' control	'sativa' drought	24.9009	3.17953	-2.96931	0.000421532	DegP protease
Medtr7g106500	chr7:43356793-43358214	'sativa' control	'sativa' drought	0.99752	0.127475	-2.96814	0.0264562	glutaredoxin (GRX) family protein
Medtr8g015480	chr8:5055205-5059154	'sativa' control	'sativa' drought	6.47926	0.829616	-2.96531	0.000421532	early flowering protein, putative
Medtr6g026820	chr6:9057621-9058217	'sativa' control	'sativa' drought	21.6124	2.76747	-2.96522	0.000421532	hypothetical protein
Medtr4g109090	chr4:45251005-45255900	'sativa' control	'sativa' drought	10.5847	1.35647	-2.96405	0.000421532	cyclin-dependent kinase
Medtr3g094040	chr3:42965157-42975505	'sativa' control	'sativa' drought	191.908	24.6176	-2.96265	0.000421532	expansin A10
Medtr8g044160	chr8:16922947-16926098	'sativa' control	'sativa' drought	2.39096	0.306968	-2.96143	0.0187826	NADH-cytochrome b5 reductase family protein
Medtr7g020980	chr7:6566577-6583753	'sativa' control	'sativa' drought	1.28952	0.165786	-2.95945	0.0337231	ethylene response factor
Medtr3g073140	chr3:32954403-32955385	'sativa' control	'sativa' drought	476.129	61.2868	-2.9577	0.000421532	30S ribosomal protein S13
Medtr8g090025	chr8:37676409-37680694	'sativa' control	'sativa' drought	333.006	42.8934	-2.95672	0.000421532	haloacid dehalogenase-like hydrolase
Medtr8g012585	chr8:3651860-3655164	'sativa' control	'sativa' drought	16.4554	2.12959	-2.94992	0.000421532	cytochrome P450 family 82 protein
Medtr2g047975	chr2:21100607-21103008	'sativa' control	'sativa' drought	4.70641	0.609335	-2.94932	0.000778235	transmembrane protein, putative
Medtr3g093020	chr3:42524537-42526731	'sativa' control	'sativa' drought	1.87156	0.242735	-2.94679	0.00110693	heavy metal transport/detoxification superfamily protein
Medtr8g466800	chr8:23871817-23876103	'sativa' control	'sativa' drought	2.07028	0.269166	-2.94326	0.000778235	BHLH transcription factor-like protein
Medtr1g063850	chr1:28022587-28030281	'sativa' control	'sativa' drought	25.2308	3.28182	-2.94262	0.000421532	RNA polymerase sigma factor
Medtr4g105370	chr4:43712689-43717631	'sativa' control	'sativa' drought	1.54854	0.201753	-2.94024	0.0149115	LRR receptor-like kinase family protein
Medtr4g095065	chr4:39627011-39629093	'sativa' control	'sativa' drought	2.50377	0.326392	-2.93943	0.000421532	pentatricopeptide (PPR) repeat protein
Medtr4g087540	chr4:34387300-34388459	'sativa' control	'sativa' drought	149.921	19.5449	-2.93933	0.000421532	hypothetical protein
Medtr4g094785	chr4:38997043-38999561	'sativa' control	'sativa' drought	389.28	50.7834	-2.93838	0.000421532	FKBP-type peptidyl-prolyl cis-trans isomerase
Medtr8g445170	chr8:17116733-17121628	'sativa' control	'sativa' drought	1.57658	0.206171	-2.93488	0.0177577	embryonic abundant-like protein
Medtr8g066975	chr8:27934542-27938573	'sativa' control	'sativa' drought	226.296	29.5977	-2.93465	0.000421532	carnitine/acylcarnitine carrier-like protein
Medtr7g081130	chr7:30933267-30934930	'sativa' control	'sativa' drought	4.56889	0.59817	-2.93321	0.00172055	cyclin p4
Medtr2g088860	chr2:37474091-37475502	'sativa' control	'sativa' drought	213.901	28.0397	-2.9314	0.000421532	cyclin p4
Medtr4g113650	chr4:46750294-46754779	'sativa' control	'sativa' drought	1.5259	0.200086	-2.93097	0.000421532	cytochrome P450 family 709 protein
Medtr0246s0020	scaffold0246:3126-5996	'sativa' control	'sativa' drought	0.667714	0.0878079	-2.92681	0.0233628	basic helix loop helix (bHLH) DNA-binding family protein
Medtr5g018050	chr5:6708086-6712983	'sativa' control	'sativa' drought	18.4294	2.4251	-2.92589	0.000421532	sucrose nonfermenting 1(SNF1)-related kinase
Medtr7g074120	chr7:27685109-27687458	'sativa' control	'sativa' drought	7.83057	1.03051	-2.92575	0.000421532	plant/F17O14-7 protein
Medtr8g479390	chr8:33843581-33847327	'sativa' control	'sativa' drought	1.17855	0.155311	-2.92378	0.0194458	multi-copper oxidase-like protein
Medtr4g031820	chr4:11016191-11019940	'sativa' control	'sativa' drought	66.9499	8.8251	-2.9234	0.000421532	cytochrome P450 family monooxygenase
Medtr4g101660	chr4:42023291-42026643	'sativa' control	'sativa' drought	5.92973	0.783406	-2.92014	0.0258421	plant-specific transcription factor YABBY family protein
Medtr7g070480	chr7:26018712-26021238	'sativa' control	'sativa' drought	1.3911	0.183959	-2.91877	0.0147382	SEC14 cytosolic factor family protein
Medtr8g077180	chr8:32812968-32815987	'sativa' control	'sativa' drought	145.384	19.2888	-2.91404	0.000421532	soluble inorganic pyrophosphatase
Medtr8g008740	chr8:1845585-1847071	'sativa' control	'sativa' drought	1.52559	0.202541	-2.91308	0.0150897	elongation factor 1-alpha
Medtr5g005710	chr5:583140-585062	'sativa' control	'sativa' drought	3.18072	0.422442	-2.91253	0.00656873	glycoprotein membrane precursor GPI-anchored protein
Medtr3g088100	chr3:39940912-39941752	'sativa' control	'sativa' drought	2.13571	0.284591	-2.90775	0.00309784	zinc finger, C3HC4 type (RING finger) protein
Medtr1g087540	chr1:39195643-39196667	'sativa' control	'sativa' drought	6.95918	0.92774	-2.90712	0.000421532	myb transcription factor, putative
Medtr5g053280	chr5:21968062-21972012	'sativa' control	'sativa' drought	19.9563	2.66704	-2.90353	0.000421532	P-loop nucleoside triphosphate hydrolase superfamily protein
Medtr8g059435	chr8:20865483-20871314	'sativa' control	'sativa' drought	74.236	9.9262	-2.90281	0.000421532	peptidyl-prolyl cis-trans isomerase
Medtr2g015080	chr2:4439624-4446027	'sativa' control	'sativa' drought	2.45515	0.328785	-2.9006	0.0262966	GDSL-like lipase/acylhydrolase
Medtr1g110750	chr1:49982968-49989551	'sativa' control	'sativa' drought	401.568	53.8404	-2.89888	0.000421532	50S ribosomal protein L15
Medtr3g074450	chr3:33641742-33642559	'sativa' control	'sativa' drought	1.70429	0.228722	-2.8975	0.0372022	hypothetical protein
Medtr7g058760	chr7:21166211-21175492	'sativa' control	'sativa' drought	34.8642	4.68177	-2.89662	0.000421532	DUF3685 family protein
Medtr5g032020	chr5:13727312-13732972	'sativa' control	'sativa' drought	1.34524	0.180843	-2.89506	0.000421532	nucleobase-ascorbate transporter-like protein
Medtr4g075760	chr4:28993154-28993914	'sativa' control	'sativa' drought	5.96887	0.803046	-2.8939	0.0219899	SAUR-like auxin-responsive family protein
Medtr1g069320	chr1:29924861-29930923	'sativa' control	'sativa' drought	12.2625	1.65159	-2.89232	0.000421532	pfkB family carbohydrate kinase
Medtr1g023120	chr1:7344113-7348518	'sativa' control	'sativa' drought	17.1984	2.33101	-2.88325	0.000421532	beta-like galactosidase
Medtr5g018720	chr5:6991992-6992709	'sativa' control	'sativa' drought	1.92521	0.261673	-2.87918	0.00480177	DUF4228 domain protein
Medtr8g024480	chr8:9002670-9004590	'sativa' control	'sativa' drought	6.23124	0.847483	-2.87826	0.025685	NAC transcription factor-like protein
Medtr3g033530	chr3:10747557-10750798	'sativa' control	'sativa' drought	0.800646	0.109165	-2.87465	0.0107339	hypothetical protein
Medtr2g036920	chr2:16020714-16026194	'sativa' control	'sativa' drought	2.70236	0.36861	-2.87405	0.000421532	DUF630 family protein
Medtr3g099590	chr3:45655483-45657608	'sativa' control	'sativa' drought	12.086	1.64887	-2.8738	0.000421532	RNA recognition motif
Medtr4g086470	chr4:33896067-33897425	'sativa' control	'sativa' drought	23.5684	3.21632	-2.87337	0.000421532	CXE carboxylesterase
Medtr3g079750	chr3:35989729-35994962	'sativa' control	'sativa' drought	53.0198	7.24586	-2.8713	0.000421532	glycoside hydrolase family 3 protein
Medtr4g095700	chr4:39917594-39919629	'sativa' control	'sativa' drought	0.41987	0.0574068	-2.87065	0.0447502	acyl-CoA N-acyltransferase (NAT) superfamily protein
Medtr3g448360	chr3:16162048-16163684	'sativa' control	'sativa' drought	0.448858	0.0614726	-2.86825	0.031413	GDSL-like lipase/acylhydrolase
Medtr3g097350	chr3:44640939-44644067	'sativa' control	'sativa' drought	17.2788	2.36672	-2.86804	0.000421532	patellin-3 protein
Medtr1g112350	chr1:50861046-50863234	'sativa' control	'sativa' drought	0.740728	0.101512	-2.86729	0.0192758	glycyl-tRNA synthetase, putative
Medtr4g132450	chr4:55370729-55372459	'sativa' control	'sativa' drought	0.949993	0.130664	-2.86205	0.0337231	wall-associated receptor kinase galacturonan-binding protein
Medtr5g009660	chr5:2384309-2387349	'sativa' control	'sativa' drought	0.610336	0.0840694	-2.85995	0.00257029	LRR receptor-like kinase
Medtr6g048050	chr6:17323906-17329311	'sativa' control	'sativa' drought	12.7599	1.76922	-2.85043	0.000778235	integral membrane protein, putative
Medtr6g052330	chr6:18262467-18278897	'sativa' control	'sativa' drought	6.3426	0.880496	-2.84869	0.000421532	DNA primase
Medtr8g024180	chr8:8852691-8854877	'sativa' control	'sativa' drought	1142.56	158.741	-2.84752	0.0348966	thylakoid membrane phosphoprotein 14 kDa protein
Medtr3g097260	chr3:44594978-44600133	'sativa' control	'sativa' drought	1.49901	0.208306	-2.84723	0.000778235	phosphatidylinositol-4-phosphate 5-kinase family protein
Medtr3g060880	chr3:24155424-24159576	'sativa' control	'sativa' drought	7.35069	1.02444	-2.84304	0.000421532	LRR receptor-like kinase family protein
Medtr4g124910	chr4:51802638-51805326	'sativa' control	'sativa' drought	20.9671	2.93255	-2.8379	0.000421532	GroES chaperonin
Medtr4g461060	chr4:22467724-22473465	'sativa' control	'sativa' drought	0.958506	0.134136	-2.83709	0.0124738	interactor of constitutive active ROPs-like protein
Medtr3g113030	chr3:52800046-52803855	'sativa' control	'sativa' drought	0.95853	0.13414	-2.83708	0.00788035	MADS-box transcription factor
Medtr3g449390	chr3:16732575-16737781	'sativa' control	'sativa' drought	1.65095	0.231043	-2.83706	0.0194458	LRR receptor-like kinase family protein
Medtr2g093990	chr2:40049994-40051115	'sativa' control	'sativa' drought	19.9839	2.80187	-2.83437	0.000421532	fasciclin-like arabinogalactan protein
Medtr1g073700	chr1:32700292-32708616	'sativa' control	'sativa' drought	33.2817	4.66796	-2.83386	0.000421532	cyclopropane-fatty-acyl-phospholipid synthase
Medtr4g113100	chr4:46475885-46479891	'sativa' control	'sativa' drought	15.4166	2.16412	-2.83263	0.000421532	LRR receptor-like kinase
Medtr8g088720	chr8:36851050-36851760	'sativa' control	'sativa' drought	1303.72	183.202	-2.83113	0.00110693	2Fe-2S ferredoxin superfamily protein
Medtr1g018580	chr1:5390685-5402250	'sativa' control	'sativa' drought	91.1557	12.8157	-2.83042	0.00142355	3-oxo-delta(4,5)-steroid 5-beta-reductase-like protein
Medtr7g035310	chr7:13432029-13439210	'sativa' control	'sativa' drought	13.1532	1.8498	-2.82998	0.000421532	peptide deformylase 1A
Medtr7g062140	chr7:22549587-22554242	'sativa' control	'sativa' drought	184.542	25.9887	-2.82799	0.000421532	NAD(P)-binding rossmann-fold protein
Medtr4g122070	chr4:50404200-50411541	'sativa' control	'sativa' drought	0.456444	0.0642911	-2.82775	0.00172055	Fip1 motif protein
Medtr3g110720	chr3:51750943-51753324	'sativa' control	'sativa' drought	210.858	29.7092	-2.82729	0.000421532	tubulin beta-1 chain
Medtr3g109450	chr3:50616281-50619831	'sativa' control	'sativa' drought	0.304747	0.043117	-2.82128	0.0115327	BZIP protein
Medtr5g013515	chr5:4300829-4312243	'sativa' control	'sativa' drought	7.65178	1.08806	-2.81404	0.00110693	jasmonate zim-domain protein
Medtr1g014070	chr1:3144218-3149289	'sativa' control	'sativa' drought	4.05425	0.577903	-2.81054	0.000421532	phototropic-responsive NPH3 family protein
Medtr4g071860	chr4:27248886-27252110	'sativa' control	'sativa' drought	1182.77	168.733	-2.80936	0.000421532	fructose-bisphosphate aldolase class I
Medtr2g061820	chr2:26209693-26211518	'sativa' control	'sativa' drought	1.46509	0.209277	-2.80751	0.0268722	chaperone BCS1-A-like protein, putative
Medtr2g031560	chr2:11916967-11918950	'sativa' control	'sativa' drought	19.8131	2.83094	-2.8071	0.000421532	reticuline oxidase-like protein
Medtr7g062470	chr7:22713144-22715178	'sativa' control	'sativa' drought	248.202	35.4984	-2.80569	0.000421532	transmembrane protein, putative
Medtr1g076470	chr1:34072173-34073722	'sativa' control	'sativa' drought	44.0359	6.31019	-2.80292	0.000421532	phosphate-responsive 1 family protein
Medtr6g015250	chr6:4935200-4936906	'sativa' control	'sativa' drought	51.8468	7.43095	-2.80264	0.00110693	DUF3571 family protein
Medtr2g049960	chr2:22964362-22966431	'sativa' control	'sativa' drought	1.16547	0.167121	-2.80195	0.00849064	hypothetical protein
Medtr4g015860	chr4:4822256-4824344	'sativa' control	'sativa' drought	67.0016	9.61763	-2.80044	0.000421532	rhodanese/cell cycle control phosphatase superfamily protein
Medtr1g097250	chr1:43865020-43867359	'sativa' control	'sativa' drought	2.92416	0.419754	-2.80041	0.0117049	oxidoreductase family, NAD-binding rossmann fold protein
Medtr1g018760	chr1:5478972-5481406	'sativa' control	'sativa' drought	227.701	32.706	-2.79951	0.000421532	isoaspartyl peptidase/L-asparaginase
Medtr7g065740	chr7:23860315-23861627	'sativa' control	'sativa' drought	1.25538	0.180709	-2.79639	0.00656873	glutathione S-transferase
Medtr5g094700	chr5:41375613-41381585	'sativa' control	'sativa' drought	17.6771	2.54872	-2.79404	0.000421532	RNA-binding domain CCCH-type zinc finger protein
Medtr1g066750	chr1:28674948-28675972	'sativa' control	'sativa' drought	10.6284	1.53388	-2.79267	0.0208038	hypothetical protein
Medtr4g063630	chr4:23547208-23548352	'sativa' control	'sativa' drought	1.16124	0.167767	-2.79113	0.044626	pathogenesis-related thaumatin family protein
Medtr3g031030	chr3:9864124-9867474	'sativa' control	'sativa' drought	0.247455	0.0357753	-2.79013	0.0381698	cation/H+ exchanger 3
Medtr8g022870	chr8:8132027-8134861	'sativa' control	'sativa' drought	4.44197	0.642325	-2.78982	0.000421532	subtilisin-like serine protease
Medtr2g020370	chr2:6774907-6775699	'sativa' control	'sativa' drought	5.20722	0.754262	-2.78738	0.00593032	transmembrane protein, putative
Medtr3g097120	chr3:44501165-44502138	'sativa' control	'sativa' drought	34.3471	4.9757	-2.78722	0.000421532	SAUR-like auxin-responsive family protein
Medtr8g090270	chr8:37920187-37937830	'sativa' control	'sativa' drought	12.9144	1.87097	-2.78713	0.000421532	MFS transporter
Medtr7g033410	chr7:12020535-12024669	'sativa' control	'sativa' drought	2.47479	0.35911	-2.78481	0.000421532	sulfite oxidase-like protein
Medtr8g068360	chr8:28506705-28508326	'sativa' control	'sativa' drought	0.261244	0.0379528	-2.78312	0.0330272	UDP-glucosyltransferase family protein
Medtr8g011170	chr8:2908996-2917196	'sativa' control	'sativa' drought	0.839719	0.122474	-2.77743	0.000778235	NB-ARC domain disease resistance protein
Medtr5g099250	chr5:43515605-43516609	'sativa' control	'sativa' drought	0.812119	0.118733	-2.77397	0.0363661	hypothetical protein
Medtr1g016070	chr1:4195060-4196827	'sativa' control	'sativa' drought	12.5832	1.84068	-2.77318	0.000421532	fatty acid/sphingolipid desaturase
Medtr1g075170	chr1:33228476-33233032	'sativa' control	'sativa' drought	0.429715	0.0629277	-2.77161	0.0145435	sieve element occlusion protein
Medtr4g078810	chr4:30463506-30468578	'sativa' control	'sativa' drought	4.70438	0.689119	-2.77118	0.000421532	transcription activator GLK1-like protein
Medtr8g089800	chr8:37431288-37437039	'sativa' control	'sativa' drought	1.61154	0.236217	-2.77025	0.0192758	cytochrome P450 family 88 protein
Medtr3g078860	chr3:35603988-35607946	'sativa' control	'sativa' drought	5.90118	0.866572	-2.76761	0.000421532	superoxide dismutase
Medtr8g033400	chr8:12885179-12899674	'sativa' control	'sativa' drought	3.8282	0.562377	-2.76706	0.00503778	D-isomer specific 2-hydroxyacid dehydrogenase domain protein
Medtr1g048970	chr1:18918601-18921746	'sativa' control	'sativa' drought	272.716	40.0929	-2.76598	0.000421532	pterin-4-alpha-carbinolamine dehydratase
Medtr2g013210	chr2:3519473-3522165	'sativa' control	'sativa' drought	0.666808	0.0980589	-2.76555	0.00360127	receptor-like kinase
Medtr8g447000	chr8:18415121-18418617	'sativa' control	'sativa' drought	14.2209	2.09173	-2.76524	0.000421532	DNA-3-methyladenine glycosylase I
Medtr8g054450	chr8:19793729-19798008	'sativa' control	'sativa' drought	630.173	92.7892	-2.76372	0.000421532	50S ribosomal protein L13
Medtr4g057670	chr4:21193093-21196361	'sativa' control	'sativa' drought	435.401	64.2387	-2.76083	0.000421532	fructose-bisphosphate aldolase class I
Medtr3g087740	chr3:39750417-39757684	'sativa' control	'sativa' drought	47.3515	6.98907	-2.76024	0.000421532	sulfate/bicarbonate/oxalate exchanger and transporter sat-1
Medtr1g054205	chr1:23229598-23231785	'sativa' control	'sativa' drought	15.3063	2.26114	-2.759	0.000421532	peroxidase family protein
Medtr5g071190	chr5:30193270-30199938	'sativa' control	'sativa' drought	9.76582	1.44471	-2.75696	0.000421532	PPR containing plant-like protein
Medtr0536s0020	scaffold0536:5458-10970	'sativa' control	'sativa' drought	14.1797	2.09806	-2.7567	0.000421532	UDP-glucosyltransferase family protein
Medtr4g051280	chr4:18301309-18303667	'sativa' control	'sativa' drought	1.36014	0.201689	-2.75355	0.00309784	maturase K domain protein
Medtr5g093520	chr5:40836896-40839973	'sativa' control	'sativa' drought	0.366533	0.0543561	-2.75343	0.0283086	auxin-responsive family protein
Medtr2g011720	chr2:2920753-2921483	'sativa' control	'sativa' drought	81.8642	12.1415	-2.75329	0.000421532	receptor-interacting protein, putative
Medtr7g085410	chr7:33074851-33076091	'sativa' control	'sativa' drought	4.25862	0.633044	-2.75001	0.00229852	GATA type zinc finger transcription factor family protein
Medtr2g082930	chr2:34780061-34780849	'sativa' control	'sativa' drought	75.7939	11.2784	-2.74852	0.000421532	hypothetical protein
Medtr1g069465	chr1:30081688-30083495	'sativa' control	'sativa' drought	690.904	102.814	-2.74845	0.000421532	photosystem II reaction center Psb28 protein
Medtr6g012500	chr6:3803265-3815871	'sativa' control	'sativa' drought	32.8047	4.88575	-2.74725	0.000421532	pollen allergen protein
Medtr1g082890	chr1:36885459-36890999	'sativa' control	'sativa' drought	21.4203	3.19717	-2.74411	0.000421532	endo-beta-mannosidase-like mannosylglycoprotein
Medtr1g069190	chr1:29784977-29789682	'sativa' control	'sativa' drought	9.94137	1.48541	-2.74258	0.000421532	DUF3741 family protein
Medtr5g067410	chr5:28475925-28478850	'sativa' control	'sativa' drought	234.336	35.0192	-2.74236	0.000421532	glutamyl-tRNA reductase
Medtr1g090673	chr1:40625307-40629995	'sativa' control	'sativa' drought	1.06951	0.159865	-2.74203	0.0020175	LRR and NB-ARC domain disease resistance protein
Medtr4g057970	chr4:21466739-21470747	'sativa' control	'sativa' drought	196.899	29.4381	-2.7417	0.000421532	ruBisCO large subunit-binding protein protein
Medtr4g105460	chr4:43759735-43763917	'sativa' control	'sativa' drought	111.214	16.6328	-2.74124	0.000421532	Sec14p-like phosphatidylinositol transfer family protein
Medtr1g024840	chr1:7924435-7926622	'sativa' control	'sativa' drought	404.454	60.5236	-2.7404	0.000421532	protein disulfide-isomerase LQY1
Medtr6g034055	chr6:11429677-11438188	'sativa' control	'sativa' drought	71.1167	10.6427	-2.74032	0.000421532	membrane-associated kinase regulator-like protein, putative
Medtr6g015275	chr6:4950795-4952641	'sativa' control	'sativa' drought	38.9421	5.83682	-2.73808	0.000421532	chlororespiratory reduction protein
Medtr3g064560	chr3:29089373-29095433	'sativa' control	'sativa' drought	1.11619	0.167322	-2.73789	0.00334995	regulator of chromosome condensation (RCC1) family protein
Medtr3g115050	chr3:53747963-53756401	'sativa' control	'sativa' drought	23.0523	3.45849	-2.7367	0.000421532	multi-copper oxidase-like protein
Medtr3g068155	chr3:30788681-30791605	'sativa' control	'sativa' drought	0.92737	0.13953	-2.73257	0.0315696	NAD(P)-binding rossmann-fold protein
Medtr4g117600	chr4:48786109-48787634	'sativa' control	'sativa' drought	1.71134	0.257594	-2.73195	0.004091	ABA induced plasma membrane protein
Medtr5g009070	chr5:2069191-2082719	'sativa' control	'sativa' drought	161.408	24.3207	-2.73046	0.000421532	protoporphyrin IX magnesium chelatase subunit ChlD
Medtr2g026575	chr2:9633218-9635731	'sativa' control	'sativa' drought	6.3464	0.957053	-2.72927	0.0208038	hypothetical protein
Medtr0186s0030	scaffold0186:7734-9506	'sativa' control	'sativa' drought	5.86899	0.885081	-2.72923	0.000778235	glutathione S-transferase, amino-terminal domain protein
Medtr4g095780	chr4:39940524-39944800	'sativa' control	'sativa' drought	14.7423	2.22708	-2.72674	0.000421532	formin-like 2 domain protein
Medtr2g073260	chr2:31030474-31047208	'sativa' control	'sativa' drought	26.3265	3.9818	-2.72502	0.000421532	trehalose-6-phosphate synthase
Medtr1g103330	chr1:46762479-46767422	'sativa' control	'sativa' drought	0.541846	0.0819689	-2.72473	0.00334995	type I inositol 1,4,5-trisphosphate 5-phosphatase CVP2
Medtr3g114120	chr3:53294464-53297713	'sativa' control	'sativa' drought	14.995	2.26903	-2.72433	0.000421532	GDSL-like lipase/acylhydrolase
Medtr6g035295	chr6:12610911-12614262	'sativa' control	'sativa' drought	14.8468	2.25318	-2.72012	0.000421532	UDP-glucosyltransferase family protein
Medtr3g070290	chr3:31501480-31507102	'sativa' control	'sativa' drought	2.48221	0.377113	-2.71856	0.00172055	anthranilate synthase alpha 1
Medtr1g085560	chr1:38219613-38222377	'sativa' control	'sativa' drought	3787.77	576.976	-2.71477	0.00456252	peptidyl-prolyl cis-trans isomerase
Medtr4g071880	chr4:27261051-27268942	'sativa' control	'sativa' drought	2571.61	392.602	-2.71153	0.00172055	fructose-bisphosphate aldolase class I
Medtr2g101770	chr2:43787925-43788721	'sativa' control	'sativa' drought	439.917	67.1831	-2.71106	0.000421532	30S ribosomal protein S17
Medtr6g012160	chr6:3597962-3604123	'sativa' control	'sativa' drought	1.31517	0.20119	-2.70862	0.0463936	zinc-binding dehydrogenase family oxidoreductase
Medtr5g030500	chr5:12916063-12917413	'sativa' control	'sativa' drought	8.53996	1.30783	-2.70705	0.000421532	abscisic acid receptor PYR1-like protein
Medtr5g072860	chr5:31009285-31011082	'sativa' control	'sativa' drought	10.0035	1.53385	-2.70527	0.000421532	UDP-glucosyltransferase family protein
Medtr7g100410	chr7:40427714-40430222	'sativa' control	'sativa' drought	76.4458	11.7304	-2.70419	0.000421532	50S ribosomal protein L22
Medtr2g082320	chr2:34557589-34583553	'sativa' control	'sativa' drought	1082.86	166.231	-2.70358	0.000421532	50S ribosomal protein L24, putative
Medtr4g059320	chr4:21778389-21779245	'sativa' control	'sativa' drought	10.7301	1.64894	-2.70205	0.000421532	senescence regulator
Medtr1g102980	chr1:46575523-46579288	'sativa' control	'sativa' drought	19.1302	2.94204	-2.70097	0.000421532	auxin canalization protein
Medtr4g094820	chr4:39064055-39067408	'sativa' control	'sativa' drought	4.57042	0.703202	-2.70031	0.000421532	pi-PLC X domain plant-like protein
Medtr3g463270	chr3:25329996-25332232	'sativa' control	'sativa' drought	3.22092	0.495704	-2.69992	0.00110693	C2H2-like zinc finger protein
Medtr3g033620	chr3:10794262-10797573	'sativa' control	'sativa' drought	27.2005	4.1904	-2.69848	0.000421532	DUF3411 domain protein
Medtr1g117100	chr1:52973675-52981375	'sativa' control	'sativa' drought	3.62411	0.558424	-2.69819	0.00257029	hypothetical protein
Medtr4g074950	chr4:28574891-28578600	'sativa' control	'sativa' drought	18.5985	2.86659	-2.69778	0.000421532	enoyl-acyl-carrier reductase
Medtr0072s0040	scaffold0072:21636-26298	'sativa' control	'sativa' drought	13.6585	2.10608	-2.69716	0.000421532	ultrapetala developmental regulator
Medtr8g104765	chr8:44124382-44125625	'sativa' control	'sativa' drought	2.78629	0.429659	-2.69708	0.000421532	plant invertase/pectin methylesterase inhibitor
Medtr1g041320	chr1:15384097-15386251	'sativa' control	'sativa' drought	538.873	83.1513	-2.69614	0.000421532	50S ribosomal protein L28
Medtr4g067150	chr4:25326109-25327263	'sativa' control	'sativa' drought	582.957	89.9627	-2.69599	0.000421532	tetrapyrrole-binding protein
Medtr4g123563	chr4:51383235-51386122	'sativa' control	'sativa' drought	14.7862	2.28226	-2.69572	0.000778235	fungal proteinase A, aspartic proteinase superfamily protein
Medtr0011s0280	scaffold0011:229704-232158	'sativa' control	'sativa' drought	16.121	2.48916	-2.69521	0.000778235	NADP-dependent alkenal double bond reductase P1
Medtr1g051810	chr1:20713273-20715930	'sativa' control	'sativa' drought	0.820092	0.126735	-2.69397	0.00571101	IQ calmodulin-binding motif protein, putative
Medtr1g088190	chr1:39417571-39420038	'sativa' control	'sativa' drought	0.359463	0.0555682	-2.69351	0.0111383	glycosyl hydrolase family 9 protein
Medtr3g077430	chr3:34757685-34761543	'sativa' control	'sativa' drought	1.00569	0.155467	-2.69351	0.0258421	carboxyl-terminal peptidase
Medtr7g027020	chr7:9138593-9140162	'sativa' control	'sativa' drought	25.968	4.03492	-2.68612	0.000421532	RALF-like protein
Medtr5g046040	chr5:20181981-20185115	'sativa' control	'sativa' drought	1.6849	0.261854	-2.68583	0.0103329	homeobox protein
Medtr5g016470	chr5:5901453-5902077	'sativa' control	'sativa' drought	1.61384	0.250823	-2.68576	0.0252242	hypothetical protein
Medtr3g005660	chr3:304234-306230	'sativa' control	'sativa' drought	5.55598	0.863806	-2.68526	0.000421532	GDSL-like lipase/acylhydrolase
Medtr4g124790	chr4:51719992-51723048	'sativa' control	'sativa' drought	1315.05	204.519	-2.68481	0.000421532	thioredoxin-dependent peroxidase
Medtr2g098420	chr2:42072347-42075120	'sativa' control	'sativa' drought	11.6307	1.80953	-2.68425	0.000421532	hypothetical protein
Medtr3g058430	chr3:23185133-23188302	'sativa' control	'sativa' drought	58.7198	9.14032	-2.68353	0.000421532	30S ribosomal protein S10
Medtr2g046810	chr2:20580737-20581202	'sativa' control	'sativa' drought	296.748	46.2447	-2.68188	0.000421532	photosystem II core complex protein psbY, putative
Medtr7g075453	chr7:28250053-28251817	'sativa' control	'sativa' drought	226.046	35.2275	-2.68184	0.000421532	fasciclin-like arabinogalactan protein
Medtr2g008610	chr2:1552949-1554469	'sativa' control	'sativa' drought	3569.2	556.257	-2.68177	0.0235141	light-harvesting complex I chlorophyll A/B-binding protein
Medtr1g011260	chr1:1953708-1955267	'sativa' control	'sativa' drought	107.877	16.8165	-2.68144	0.000421532	membrane protein Ycf1
Medtr3g112480	chr3:52726460-52731718	'sativa' control	'sativa' drought	53.9253	8.42129	-2.67885	0.000421532	auxin-induced 5NG4-like protein
Medtr5g026430	chr5:10866010-10868046	'sativa' control	'sativa' drought	1.90124	0.297005	-2.67838	0.000778235	3-hydroxy-3-methylglutaryl-coenzyme A reductase-like protein
Medtr8g104820	chr8:44151626-44156037	'sativa' control	'sativa' drought	0.372815	0.0582706	-2.67762	0.0139855	glycosyl hydrolase family 9 protein
Medtr1g087270	chr1:39108392-39111003	'sativa' control	'sativa' drought	14.8278	2.31773	-2.67752	0.000421532	DNAJ heat shock amino-terminal domain protein
Medtr3g089035	chr3:40745560-40746601	'sativa' control	'sativa' drought	13.5981	2.12831	-2.67562	0.000778235	basic blue-like protein
Medtr7g100160	chr7:40367889-40369834	'sativa' control	'sativa' drought	30.3196	4.74607	-2.67545	0.000421532	aluminum sensitive-like protein
Medtr1g104540	chr1:47078929-47082532	'sativa' control	'sativa' drought	0.80888	0.12671	-2.6744	0.00309784	Sec14p-like phosphatidylinositol transfer family protein
Medtr8g030620	chr8:11326226-11332337	'sativa' control	'sativa' drought	17.55	2.74997	-2.67399	0.000421532	glycerol-3-phosphate acyltransferase
Medtr4g007250	chr4:1054243-1058046	'sativa' control	'sativa' drought	6.92164	1.0853	-2.67303	0.000421532	plastocyanin-like domain protein
Medtr5g027460	chr5:11424659-11429032	'sativa' control	'sativa' drought	0.962914	0.151207	-2.67088	0.0385835	transmembrane protein, putative
Medtr6g016880	chr6:6553788-6558474	'sativa' control	'sativa' drought	19.087	2.99737	-2.67083	0.000421532	Pmr5/Cas1p GDSL/SGNH-like acyl-esterase family protein
Medtr3g101670	chr3:46809108-46810944	'sativa' control	'sativa' drought	210.078	33.0074	-2.67007	0.000421532	light-harvesting complex I chlorophyll A/B-binding protein
Medtr1g072320	chr1:32096190-32103626	'sativa' control	'sativa' drought	0.482831	0.0759933	-2.66757	0.00432634	bHLH transcription factor
Medtr2g031510	chr2:11834023-11835734	'sativa' control	'sativa' drought	4.6918	0.738964	-2.66657	0.000421532	FAD-binding berberine family protein
Medtr1g023180	chr1:7367314-7370532	'sativa' control	'sativa' drought	4.44993	0.702657	-2.66289	0.004091	auxin-induced 5NG4-like protein
Medtr3g069420	chr3:31056943-31059726	'sativa' control	'sativa' drought	1.12269	0.177318	-2.66255	0.0275093	peptide/nitrate transporter
Medtr8g009260	chr8:2090819-2095515	'sativa' control	'sativa' drought	5.78289	0.913477	-2.66235	0.0301938	ferredoxin-like protein
Medtr3g014650	chr3:4192437-4197059	'sativa' control	'sativa' drought	0.598226	0.0945077	-2.66219	0.00480177	phosphatidylinositol-4-phosphate 5-kinase family protein
Medtr3g491890	chr3:41845985-41850162	'sativa' control	'sativa' drought	217.903	34.4605	-2.66067	0.000421532	thylakoid lumenal 174 kDa protein
Medtr2g037850	chr2:16389778-16401151	'sativa' control	'sativa' drought	9.8001	1.55035	-2.6602	0.000421532	subtilisin-like serine protease
Medtr0181s0030	scaffold0181:9534-12006	'sativa' control	'sativa' drought	0.552551	0.0874612	-2.65939	0.0272196	cytochrome P450 family protein
Medtr3g111190	chr3:51956055-51958898	'sativa' control	'sativa' drought	407.947	64.6865	-2.65684	0.000421532	glutamyl-tRNA reductase family protein
Medtr8g103540	chr8:43568769-43572054	'sativa' control	'sativa' drought	4.81976	0.765364	-2.65474	0.00142355	regulator of Vps4 activity in the MVB pathway protein
Medtr7g078800	chr7:29839941-29842898	'sativa' control	'sativa' drought	215.03	34.2569	-2.65007	0.000421532	50S ribosomal protein L5P
Medtr3g449590	chr3:16889168-16895715	'sativa' control	'sativa' drought	69.3973	11.0611	-2.64939	0.000421532	polygalacturonase/glycoside hydrolase family protein
Medtr7g016040	chr7:5062181-5067832	'sativa' control	'sativa' drought	11.1601	1.7796	-2.64872	0.000421532	cytochrome P450 family protein
Medtr7g023290	chr7:7621405-7626267	'sativa' control	'sativa' drought	565.708	90.2478	-2.64809	0.000421532	oxygen-evolving complex/thylakoid lumenal 256 kDa protein
Medtr4g082560	chr4:32093970-32100843	'sativa' control	'sativa' drought	12.5164	1.99836	-2.64693	0.0120882	DHHC-type zinc finger protein
Medtr5g020740	chr5:7941705-7943809	'sativa' control	'sativa' drought	21.4494	3.4262	-2.64626	0.000421532	phenylcoumaran benzylic ether reductase-like protein Fi1
Medtr6g005600	chr6:844696-846127	'sativa' control	'sativa' drought	2.10277	0.335926	-2.64607	0.036512	UDP-glucosyltransferase family protein
Medtr4g069250	chr4:26029117-26031662	'sativa' control	'sativa' drought	6.58117	1.05183	-2.64545	0.000421532	NAD(P)H:quinone oxidoreductase, type IV protein
Medtr7g116420	chr7:48017400-48021082	'sativa' control	'sativa' drought	2.41921	0.386688	-2.6453	0.00678899	carboxyl-terminal peptidase
Medtr4g127370	chr4:52851517-52858068	'sativa' control	'sativa' drought	17.1455	2.74584	-2.64251	0.000421532	alpha-L-fucosidase
Medtr2g067240	chr2:28129198-28130841	'sativa' control	'sativa' drought	1.12132	0.179806	-2.64069	0.0461021	histidine kinase cytokinin receptor
Medtr7g018200	chr7:5853054-5857516	'sativa' control	'sativa' drought	4.1118	0.660607	-2.63791	0.000421532	NSP-interacting kinase-like protein
Medtr3g031140	chr3:26925326-26926335	'sativa' control	'sativa' drought	2.11186	0.339511	-2.63698	0.00110693	DUF4228 domain protein
Medtr1g034130	chr1:12381723-12388826	'sativa' control	'sativa' drought	7.82159	1.2581	-2.63621	0.000778235	2OG-Fe(II) oxygenase family oxidoreductase
Medtr4g034810	chr4:18341063-18341985	'sativa' control	'sativa' drought	1108.53	178.428	-2.63523	0.000421532	30S ribosomal protein S8
Medtr6g033055	chr6:10379079-10382042	'sativa' control	'sativa' drought	13.9693	2.24883	-2.63501	0.000421532	xyloglucan endotransglucosylase/hydrolase family protein
Medtr4g059910	chr4:22100596-22101234	'sativa' control	'sativa' drought	167.044	26.9231	-2.63331	0.000421532	ribosomal protein S8
Medtr4g071190	chr4:26834157-26841643	'sativa' control	'sativa' drought	98.8395	15.9698	-2.62975	0.000421532	hypothetical protein
Medtr2g024300	chr2:8743787-8745478	'sativa' control	'sativa' drought	22.4623	3.64772	-2.62244	0.000778235	chaperonin-like RbcX protein
Medtr4g085570	chr4:33440986-33445841	'sativa' control	'sativa' drought	1.03963	0.168945	-2.62144	0.00110693	filament-plant-like protein, putative
Medtr3g092040	chr3:42011517-42013354	'sativa' control	'sativa' drought	483.562	78.7732	-2.61792	0.000421532	rhodanese/cell cycle control phosphatase superfamily protein
Medtr5g033700	chr5:14530210-14532455	'sativa' control	'sativa' drought	53.7817	8.76194	-2.61779	0.000421532	ubiquinone/menaquinone biosynthesis methyltransferase
Medtr7g009670	chr7:2179929-2184907	'sativa' control	'sativa' drought	2.17543	0.354528	-2.61732	0.0318557	KDPG and KHG aldolase
Medtr8g099375	chr8:41868871-41869791	'sativa' control	'sativa' drought	14.4701	2.35844	-2.61717	0.000421532	hypothetical protein
Medtr4g072320	chr4:27428242-27445225	'sativa' control	'sativa' drought	6.01539	0.980842	-2.61657	0.000421532	aldo/keto reductase family oxidoreductase
Medtr4g092130	chr4:36573375-36574588	'sativa' control	'sativa' drought	2.52148	0.411208	-2.61633	0.00827189	transmembrane protein, putative
Medtr7g109600	chr7:44849511-44852092	'sativa' control	'sativa' drought	16.4159	2.6807	-2.61441	0.000421532	WRKY family transcription factor
Medtr4g100920	chr4:41658739-41665503	'sativa' control	'sativa' drought	41.7454	6.82494	-2.61273	0.000421532	asparagine-tRNA ligase
Medtr1g081000	chr1:36065461-36071687	'sativa' control	'sativa' drought	24.6819	4.04112	-2.61063	0.000421532	Serine/Threonine-kinase Nek4
Medtr6g082190	chr6:30686743-30688820	'sativa' control	'sativa' drought	21.7801	3.56662	-2.61038	0.000421532	hypothetical protein
Medtr2g023070	chr2:8067703-8069103	'sativa' control	'sativa' drought	46.7206	7.65144	-2.61026	0.000421532	senescence regulator
Medtr1g080680	chr1:35870850-35881705	'sativa' control	'sativa' drought	46.4817	7.62762	-2.60736	0.000421532	alba DNA/RNA-binding protein
Medtr1g106190	chr1:48057652-48059112	'sativa' control	'sativa' drought	8.81761	1.45046	-2.60388	0.000778235	biotin/lipoate A/B protein ligase family protein
Medtr6g082580	chr6:30809040-30810040	'sativa' control	'sativa' drought	7.03558	1.161	-2.59931	0.0415099	transmembrane protein, putative
Medtr7g104500	chr7:42350731-42356807	'sativa' control	'sativa' drought	15.7167	2.59482	-2.59859	0.000421532	cell division FtsZ-like protein
Medtr1g069845	chr1:30523134-30528750	'sativa' control	'sativa' drought	1.19226	0.196878	-2.59833	0.00480177	armadillo/beta-catenin repeat protein
Medtr1g018040	chr1:5162770-5167903	'sativa' control	'sativa' drought	0.44733	0.0739492	-2.59673	0.00593032	TPR 7B-like protein
Medtr3g069910	chr3:31296272-31297859	'sativa' control	'sativa' drought	1.34834	0.223031	-2.59586	0.00257029	legume lectin beta domain protein
Medtr5g030020	chr5:12622358-12627820	'sativa' control	'sativa' drought	68.8166	11.3936	-2.59453	0.000421532	RNA-binding (RRM/RBD/RNP motif) family protein
Medtr3g084400	chr3:38101428-38103021	'sativa' control	'sativa' drought	1.41178	0.233861	-2.59379	0.0107339	xyloglucan galactosyltransferase KATAMARI-like protein
Medtr7g056747	chr7:20393580-20399537	'sativa' control	'sativa' drought	15.3422	2.54221	-2.59335	0.000421532	glycoside hydrolase family 1 protein
Medtr7g067380	chr7:24568056-24572062	'sativa' control	'sativa' drought	48.9785	8.12089	-2.59244	0.000421532	glycerol-3-phosphate acyltransferase
Medtr5g081705	chr5:35007664-35010755	'sativa' control	'sativa' drought	3.31339	0.54947	-2.59219	0.00142355	60S ribosomal protein L35a-3
Medtr1g067330	chr1:29010429-29013300	'sativa' control	'sativa' drought	13.521	2.24438	-2.59081	0.00172055	flagellin N-methylase
Medtr2g096040	chr2:40995177-40996157	'sativa' control	'sativa' drought	1.79279	0.299244	-2.58282	0.0174252	glycoside hydrolase family 18 protein
Medtr8g030590	chr8:11313149-11316076	'sativa' control	'sativa' drought	1.78515	0.298126	-2.58206	0.000421532	cytochrome P450 family 94 protein
Medtr4g037505	chr4:13800983-13801668	'sativa' control	'sativa' drought	1113.35	186.14	-2.58044	0.000421532	photosystem II 5 kDa protein
Medtr4g015540	chr4:4658577-4660651	'sativa' control	'sativa' drought	196.069	32.8208	-2.57868	0.000421532	hypothetical protein
Medtr1g034360	chr1:12515363-12520398	'sativa' control	'sativa' drought	29.0437	4.86273	-2.57839	0.000421532	long-chain fatty acyl CoA ligase
Medtr8g032240	chr8:12121460-12124545	'sativa' control	'sativa' drought	14.4713	2.42376	-2.57788	0.000421532	inositol polyphosphate multikinase beta-like protein
Medtr3g110640	chr3:51706406-51706983	'sativa' control	'sativa' drought	250.665	42.0496	-2.5756	0.000421532	50S ribosomal protein
Medtr5g013620	chr5:4362539-4372942	'sativa' control	'sativa' drought	148.678	24.953	-2.57491	0.000421532	beta-amylase
Medtr4g130300	chr4:54279792-54282515	'sativa' control	'sativa' drought	509.653	85.6868	-2.57237	0.000421532	50S ribosomal protein L35
Medtr5g048740	chr5:21317869-21321767	'sativa' control	'sativa' drought	4.25943	0.717396	-2.56982	0.0319902	2OG-Fe(II) oxygenase family oxidoreductase
Medtr2g089100	chr2:37602591-37604640	'sativa' control	'sativa' drought	0.475545	0.0802028	-2.56786	0.00788035	GRAS family transcription factor
Medtr6g092790	chr6:34944218-34946118	'sativa' control	'sativa' drought	6.43793	1.08675	-2.56657	0.00142355	phospholipase A2 family protein
Medtr1g031740	chr1:11128718-11131438	'sativa' control	'sativa' drought	142.166	24.0307	-2.56462	0.000778235	transmembrane protein, putative
Medtr7g109590	chr7:44841943-44842921	'sativa' control	'sativa' drought	3.9096	0.662962	-2.56002	0.0176069	transmembrane protein, putative
Medtr2g010980	chr2:2607567-2608996	'sativa' control	'sativa' drought	21.3195	3.61605	-2.55969	0.000421532	hypothetical protein
Medtr1g063260	chr1:27896126-27923742	'sativa' control	'sativa' drought	89.6816	15.2244	-2.55843	0.0111383	SAUR-like auxin-responsive family protein
Medtr7g096120	chr7:38545561-38548632	'sativa' control	'sativa' drought	55.4371	9.41225	-2.55824	0.000421532	phospholipase A1
Medtr2g015510	chr2:4597907-4602426	'sativa' control	'sativa' drought	0.798459	0.135679	-2.55702	0.00911134	GDSL esterase/lipase plant-like protein
Medtr2g016460	chr2:5040963-5045139	'sativa' control	'sativa' drought	0.476339	0.080974	-2.55646	0.00975473	nucleobase-ascorbate transporter-like protein
Medtr4g026570	chr4:9142244-9142766	'sativa' control	'sativa' drought	56.5368	9.62494	-2.55434	0.000421532	hypothetical protein
Medtr3g465800	chr3:27018570-27035578	'sativa' control	'sativa' drought	0.529136	0.0901137	-2.55382	0.00172055	alanine-glyoxylate aminotransferase-like protein
Medtr4g116200	chr4:48069709-48070498	'sativa' control	'sativa' drought	28.252	4.81343	-2.55322	0.00142355	SAM domain protein
Medtr1g072170	chr1:32023958-32030809	'sativa' control	'sativa' drought	369.193	62.9501	-2.55209	0.000421532	ribosome recycling factor
Medtr3g116110	chr3:54288322-54290545	'sativa' control	'sativa' drought	360.166	61.4552	-2.55105	0.000421532	photosystem II reaction center PsbP family protein
Medtr4g035870	chr4:12684533-12696725	'sativa' control	'sativa' drought	213.679	36.4842	-2.5501	0.000421532	plant invertase/pectin methylesterase inhibitor
Medtr7g051100	chr7:17870000-17875860	'sativa' control	'sativa' drought	0.852921	0.145848	-2.54795	0.0357852	ABC transporter B family protein
Medtr3g099120	chr3:45437242-45440244	'sativa' control	'sativa' drought	22.1247	3.78645	-2.54674	0.000421532	non-specific phospholipase C4
Medtr3g108040	chr3:49920400-49924487	'sativa' control	'sativa' drought	36.0973	6.17805	-2.54667	0.000421532	PsbP domain protein
Medtr4g072770	chr4:27539831-27540904	'sativa' control	'sativa' drought	134.897	23.0946	-2.54623	0.000421532	SAUR-like auxin-responsive family protein
Medtr2g044880	chr2:19509053-19514677	'sativa' control	'sativa' drought	20.6362	3.53763	-2.54432	0.000421532	pectinesterase/pectinesterase inhibitor
Medtr4g014590	chr4:4139085-4142444	'sativa' control	'sativa' drought	2.65098	0.455205	-2.54194	0.00480177	40S ribosomal S4-like protein
Medtr5g097620	chr5:42767942-42769653	'sativa' control	'sativa' drought	5.3686	0.922163	-2.54145	0.00172055	auxin-responsive family protein
Medtr3g052480	chr3:20751099-20759508	'sativa' control	'sativa' drought	19.2407	3.30497	-2.54145	0.000421532	GDSL-like lipase/acylhydrolase
Medtr5g017050	chr5:6182656-6189170	'sativa' control	'sativa' drought	0.866506	0.148906	-2.54081	0.0363661	nicotinate phosphoribosyltransferase-like protein
Medtr7g103020	chr7:41410096-41414162	'sativa' control	'sativa' drought	777.403	133.598	-2.54077	0.000421532	triosephosphate isomerase
Medtr4g076600	chr4:29299819-29303409	'sativa' control	'sativa' drought	111.741	19.2173	-2.53969	0.000421532	porphobilinogen deaminase
Medtr8g006705	chr8:888881-891866	'sativa' control	'sativa' drought	3.35278	0.577032	-2.53863	0.000421532	homeobox associated leucine zipper protein
Medtr6g007763	chr6:1922858-1942606	'sativa' control	'sativa' drought	31.7339	5.46312	-2.53823	0.000421532	pathogen-inducible alpha-dioxygenase
Medtr4g073240	chr4:27698796-27700041	'sativa' control	'sativa' drought	652.493	112.353	-2.53793	0.000421532	ubiquitin-conjugating enzyme E2
Medtr6g092540	chr6:34847601-34849970	'sativa' control	'sativa' drought	58.0933	10.0086	-2.53713	0.000421532	MYB-like transcription factor family protein
Medtr2g097680	chr2:41724776-41727711	'sativa' control	'sativa' drought	13.4165	2.31652	-2.53397	0.000421532	transmembrane protein, putative
Medtr4g032905	chr4:11379138-11382872	'sativa' control	'sativa' drought	65.864	11.3885	-2.53191	0.000421532	plant/F12K8-2 protein, putative
Medtr5g025650	chr5:10449204-10457952	'sativa' control	'sativa' drought	49.8044	8.61858	-2.53075	0.000421532	long-chain-alcohol oxidase FAO1-like protein
Medtr2g105480	chr2:45480837-45485203	'sativa' control	'sativa' drought	173.972	30.1648	-2.52792	0.000421532	ribulose bisphosphate carboxylase/oxygenase activase
Medtr8g103245	chr8:43479450-43480135	'sativa' control	'sativa' drought	1.54431	0.267846	-2.52748	0.0165284	core histone H2A/H2B/H3/H4
Medtr2g038200	chr2:16610766-16615642	'sativa' control	'sativa' drought	0.256141	0.0444452	-2.52684	0.0348966	heat shock-like protein, putative
Medtr7g007280	chr7:1411816-1415080	'sativa' control	'sativa' drought	2.70537	0.47009	-2.52482	0.00360127	neoxanthin synthase
Medtr7g028600	chr7:9570600-9784282	'sativa' control	'sativa' drought	22.4672	3.90914	-2.5229	0.0354901	ABC transporter family protein (ATP-binding component)
Medtr7g088820	chr7:34657623-34668573	'sativa' control	'sativa' drought	17.6132	3.06573	-2.52236	0.000421532	nitrate transporter 1
Medtr4g052970	chr4:19219101-19221036	'sativa' control	'sativa' drought	17.7253	3.08764	-2.52124	0.000421532	glycoside hydrolase family 17 protein
Medtr2g027300	chr2:9968617-9972615	'sativa' control	'sativa' drought	39.1901	6.82974	-2.52059	0.000421532	geranylgeranyl pyrophosphate synthase
Medtr1g102070	chr1:46102115-46104813	'sativa' control	'sativa' drought	9.03321	1.57455	-2.5203	0.0020175	gibberellin 20-oxidase
Medtr5g075210	chr5:31944482-31945634	'sativa' control	'sativa' drought	1.07984	0.188302	-2.51969	0.00911134	ovate transcriptional repressor
Medtr5g013300	chr5:4192261-4195420	'sativa' control	'sativa' drought	663.482	115.906	-2.5171	0.000421532	50S ribosomal protein L19-2
Medtr4g025720	chr4:8756550-8759023	'sativa' control	'sativa' drought	52.614	9.19462	-2.51658	0.000421532	hypothetical protein
Medtr5g087780	chr5:38065258-38070391	'sativa' control	'sativa' drought	0.312309	0.0546042	-2.51589	0.0494715	LRR receptor-like kinase family protein
Medtr4g069040	chr4:25928860-25930414	'sativa' control	'sativa' drought	6.70362	1.17312	-2.51458	0.0399727	dehydration-responsive RD22-like protein
Medtr1g023260	chr1:7448739-7450656	'sativa' control	'sativa' drought	1.44121	0.252416	-2.5134	0.0322844	salt tolerance-like protein
Medtr6g034350	chr6:11754331-11760182	'sativa' control	'sativa' drought	0.268643	0.04709	-2.5122	0.0321295	ABC transporter family protein
Medtr2g090615	chr2:38769745-38773158	'sativa' control	'sativa' drought	5.66648	0.993879	-2.51131	0.00142355	tyrosine/nicotianamine family aminotransferase
Medtr6g086870	chr6:32789499-32793211	'sativa' control	'sativa' drought	0.965111	0.169327	-2.51088	0.0391167	indole-3-pyruvate monooxygenase
Medtr2g028470	chr2:10560943-10565593	'sativa' control	'sativa' drought	2.67916	0.47029	-2.51016	0.000421532	seven transmembrane MLO family protein
Medtr7g058930	chr7:21249410-21253696	'sativa' control	'sativa' drought	26.5062	4.65335	-2.50999	0.000421532	male sterility MS5 family protein
Medtr3g033730	chr3:10836761-10843578	'sativa' control	'sativa' drought	3.37969	0.59361	-2.5093	0.00257029	transmembrane amino acid transporter family protein
Medtr2g081350	chr2:34143959-34144304	'sativa' control	'sativa' drought	2.62686	0.461585	-2.50867	0.0399727	calcium-binding EF-hand protein
Medtr5g068580	chr5:29036787-29043281	'sativa' control	'sativa' drought	7.544	1.32799	-2.50608	0.000421532	vacuolar iron transporter-like protein
Medtr4g081950	chr4:31830762-31833405	'sativa' control	'sativa' drought	2.93309	0.516399	-2.50586	0.00678899	expansin-A1-like protein
Medtr6g082480	chr6:30850319-30851288	'sativa' control	'sativa' drought	54.382	9.58366	-2.50448	0.000778235	Chitinase / Hevein / PR-4 / Wheatwin2
Medtr8g080180	chr8:34441925-34445750	'sativa' control	'sativa' drought	1.82267	0.321358	-2.5038	0.015804	carboxy-terminal region remorin
Medtr6g033085	chr6:10408158-10411909	'sativa' control	'sativa' drought	1.15297	0.203401	-2.50296	0.00432634	xyloglucan endotransglucosylase/hydrolase family protein
Medtr2g097770	chr2:41772269-41772836	'sativa' control	'sativa' drought	2.64097	0.466389	-2.50146	0.00571101	hypothetical protein
Medtr8g008840	chr8:1906489-1907955	'sativa' control	'sativa' drought	16.8168	2.97044	-2.50116	0.00110693	ethphon-induced protein
Medtr7g406990	chr7:1033622-1035601	'sativa' control	'sativa' drought	0.568315	0.100552	-2.49874	0.0209755	cytochrome P450 family 94 protein
Medtr8g096960	chr8:40708185-40712256	'sativa' control	'sativa' drought	60.4437	10.695	-2.49865	0.000421532	stress responsive A/B barrel domain protein
Medtr1g097270	chr1:43870649-43872571	'sativa' control	'sativa' drought	142.727	25.281	-2.49713	0.000421532	integral membrane protein, putative
Medtr4g078565	chr4:30359734-30365049	'sativa' control	'sativa' drought	0.262285	0.0465842	-2.49322	0.0139855	targeting protein for Xklp2 protein
Medtr3g108640	chr3:50162532-50174758	'sativa' control	'sativa' drought	4.06807	0.722908	-2.49246	0.000421532	arginine N-methyltransferase
Medtr5g055940	chr5:23047083-23052488	'sativa' control	'sativa' drought	124.836	22.1865	-2.49228	0.000421532	aspartyl/glutamyl-tRNA(Asn/Gln) amidotransferase subunit B
Medtr7g016950	chr7:5358845-5361469	'sativa' control	'sativa' drought	2.09888	0.373221	-2.49152	0.00385343	pollen protein Ole E I-like protein
Medtr3g096750	chr3:44277736-44279975	'sativa' control	'sativa' drought	10.3611	1.84285	-2.49117	0.00257029	PsbP domain protein
Medtr7g095890	chr7:38445839-38449795	'sativa' control	'sativa' drought	0.660565	0.117631	-2.48943	0.00480177	DUF4378 domain protein
Medtr5g006320	chr5:856586-857389	'sativa' control	'sativa' drought	14.0899	2.50996	-2.48892	0.000421532	2Fe-2S ferredoxin superfamily protein
Medtr2g010840	chr2:2547746-2549420	'sativa' control	'sativa' drought	3.89906	0.694957	-2.48813	0.00526179	transmembrane protein, putative
Medtr4g079750	chr4:30869472-30872686	'sativa' control	'sativa' drought	158.525	28.2897	-2.48636	0.000421532	CMV 1a interacting protein
Medtr2g036740	chr2:15907079-15910681	'sativa' control	'sativa' drought	10.4488	1.8647	-2.48632	0.000421532	hypothetical protein
Medtr3g097460	chr3:44678844-44684850	'sativa' control	'sativa' drought	1.31335	0.234669	-2.48455	0.00456252	kinase family protein
Medtr3g005060	chr3:25744-28726	'sativa' control	'sativa' drought	108.161	19.3424	-2.48333	0.000778235	dienelactone hydrolase family protein
Medtr5g005850	chr5:653168-654316	'sativa' control	'sativa' drought	0.811408	0.145243	-2.48196	0.0134182	2-hydroxyisoflavanone dehydratase
Medtr5g053920	chr5:22189478-22191258	'sativa' control	'sativa' drought	24.0202	4.30537	-2.48004	0.000421532	AP2/ERF and B3 domain transcription factor
Medtr5g012810	chr5:3928870-3930292	'sativa' control	'sativa' drought	5.30067	0.950757	-2.47903	0.0321295	major intrinsic protein (MIP) family transporter
Medtr2g075400	chr2:31529338-31533809	'sativa' control	'sativa' drought	0.287265	0.051583	-2.47741	0.0336098	brassinazole-resistant 1 protein
Medtr4g045810	chr4:15723302-15729347	'sativa' control	'sativa' drought	8.40667	1.50983	-2.47714	0.00385343	(E)-beta-ocimene/myrcene synthase
Medtr6g011810	chr6:3524382-3530604	'sativa' control	'sativa' drought	49.3041	8.85947	-2.47642	0.000421532	trypsin-like serine protease
Medtr8g089610	chr8:37268480-37273339	'sativa' control	'sativa' drought	954.827	171.815	-2.47439	0.000421532	photosystem II core complex family psbY protein
Medtr4g076230	chr4:29193346-29200462	'sativa' control	'sativa' drought	50.8257	9.14891	-2.47389	0.000421532	saccharopine dehydrogenase
Medtr7g066780	chr7:24354721-24359025	'sativa' control	'sativa' drought	1.73038	0.311609	-2.47328	0.00309784	anion transporter 4, putative
Medtr4g087890	chr4:34465055-34468637	'sativa' control	'sativa' drought	3.28649	0.592316	-2.47211	0.000778235	formin-like 2 domain protein
Medtr5g014600	chr5:4932336-4934396	'sativa' control	'sativa' drought	11.3026	2.03874	-2.4709	0.000421532	basic helix loop helix (bHLH) DNA-binding family protein
Medtr2g461290	chr2:25307374-25315642	'sativa' control	'sativa' drought	213.923	38.631	-2.46926	0.000421532	adenylate kinase
Medtr3g088640	chr3:40375662-40380004	'sativa' control	'sativa' drought	11.8955	2.14824	-2.46919	0.000421532	adenine nucleotide alpha hydrolase-like domain kinase
Medtr7g087570	chr7:34097402-34099544	'sativa' control	'sativa' drought	5.97259	1.07889	-2.4688	0.000421532	serine hydrolase
Medtr5g020570	chr5:7872414-7877255	'sativa' control	'sativa' drought	12.4455	2.25055	-2.46728	0.000421532	ubiquitin-protein ligase
Medtr7g051440	chr7:18026310-18036362	'sativa' control	'sativa' drought	1.90661	0.345106	-2.4659	0.000421532	multi-copper oxidase-like protein
Medtr3g462990	chr3:25211741-25212337	'sativa' control	'sativa' drought	1357.76	245.998	-2.46451	0.000421532	thylakoid soluble phosphoprotein TSP9 protein
Medtr1g090693	chr1:40662277-40674399	'sativa' control	'sativa' drought	30.4477	5.51908	-2.46383	0.000421532	alpha-1,6-glucosidase, pullulanase-type protein
Medtr7g078420	chr7:29650655-29654282	'sativa' control	'sativa' drought	0.559781	0.101485	-2.46359	0.00975473	PPR containing plant-like protein
Medtr2g015790	chr2:4713275-4715194	'sativa' control	'sativa' drought	445.553	81.0254	-2.45915	0.000421532	ribosomal protein L34
Medtr3g463450	chr3:25399679-25403273	'sativa' control	'sativa' drought	82.8933	15.0795	-2.45866	0.000421532	TPR superfamily protein
Medtr5g014260	chr5:4760172-4761875	'sativa' control	'sativa' drought	3194.69	582.864	-2.45444	0.0381698	glycine cleavage system H protein
Medtr6g011400	chr6:3215313-3218009	'sativa' control	'sativa' drought	2.35904	0.430506	-2.45409	0.0468052	auxin efflux carrier family transporter
Medtr8g099770	chr8:40355315-40359079	'sativa' control	'sativa' drought	16.503	3.01207	-2.45391	0.000421532	cyclin-dependent kinase C
Medtr4g105220	chr4:43611193-43620078	'sativa' control	'sativa' drought	1.37668	0.251434	-2.45295	0.000421532	tryptophan aminotransferase-like protein
Medtr8g102270	chr8:43034554-43037900	'sativa' control	'sativa' drought	10.7599	1.9664	-2.45204	0.000421532	DUF1005 family protein
Medtr2g104490	chr2:45103423-45135380	'sativa' control	'sativa' drought	19.7028	3.60271	-2.45125	0.000421532	helix loop helix DNA-binding domain protein
Medtr5g082130	chr5:35257494-35259864	'sativa' control	'sativa' drought	19.0038	3.48667	-2.44637	0.000421532	hypothetical protein
Medtr5g084680	chr5:36533161-36537115	'sativa' control	'sativa' drought	1.30907	0.240367	-2.44523	0.00172055	IQ-domain protein
Medtr1g083600	chr1:37194951-37197889	'sativa' control	'sativa' drought	42.9838	7.90008	-2.44385	0.000421532	TPR repeat protein
Medtr8g099195	chr8:41728172-41731831	'sativa' control	'sativa' drought	14.774	2.71758	-2.44267	0.000421532	LRR receptor-like kinase
Medtr7g066120	chr7:24045828-24049068	'sativa' control	'sativa' drought	1057.99	194.666	-2.44226	0.004091	fructose-1,6-bisphosphatase
Medtr1g096460	chr1:43449885-43452394	'sativa' control	'sativa' drought	508.428	93.7523	-2.43912	0.000421532	50S ribosomal protein L21
Medtr1g116947	chr1:52817505-52822361	'sativa' control	'sativa' drought	144.103	26.5795	-2.43872	0.000421532	pollen protein Ole E I-like protein
Medtr7g052020	chr7:18266771-18267916	'sativa' control	'sativa' drought	5.81664	1.07516	-2.43564	0.000421532	cysteine-rich RLK (receptor-like kinase) protein
Medtr7g019120	chr7:6363853-6377440	'sativa' control	'sativa' drought	66.7194	12.3396	-2.43481	0.000421532	Pmr5/Cas1p GDSL/SGNH-like acyl-esterase family protein
Medtr5g026350	chr5:10835744-10840189	'sativa' control	'sativa' drought	53.5526	9.92652	-2.4316	0.000421532	nodulin-like/MFS transporter
Medtr4g121060	chr4:50125280-50128516	'sativa' control	'sativa' drought	23.1553	4.2976	-2.42974	0.000421532	transmembrane protein, putative
Medtr3g465590	chr3:26558140-26562054	'sativa' control	'sativa' drought	2.14042	0.397281	-2.42966	0.00360127	Serine/Threonine-kinase DDB-G0267514-like protein, putative
Medtr1g085570	chr1:38222799-38224607	'sativa' control	'sativa' drought	13.8258	2.56757	-2.42888	0.000421532	haloacid dehalogenase-like hydrolase
Medtr4g131720	chr4:54952001-54953188	'sativa' control	'sativa' drought	83.5652	15.5223	-2.42856	0.000421532	hypothetical protein
Medtr4g117220	chr4:48571844-48574411	'sativa' control	'sativa' drought	0.683532	0.127012	-2.42805	0.0243377	heavy metal-associated domain protein
Medtr1g114000	chr1:51427704-51431328	'sativa' control	'sativa' drought	3.6108	0.671374	-2.42713	0.000421532	mediator of RNA polymerase II transcription subunit 36a
Medtr1g017950	chr1:5123273-5125381	'sativa' control	'sativa' drought	33.0485	6.15249	-2.42534	0.000778235	GATA type zinc finger transcription factor family protein
Medtr1g093600	chr1:41951395-41953202	'sativa' control	'sativa' drought	39.6149	7.38517	-2.42334	0.000421532	AP2/ERF and B3 domain transcription factor
Medtr7g015710	chr7:4880582-4885127	'sativa' control	'sativa' drought	7.75947	1.44679	-2.4231	0.00456252	PLC-like phosphodiesterase superfamily protein
Medtr3g096150	chr3:43940766-43941867	'sativa' control	'sativa' drought	6.91599	1.29089	-2.42157	0.00110693	beta-1,4-N-acetylglucosaminyltransferase-like protein
Medtr8g007380	chr8:1499975-1501648	'sativa' control	'sativa' drought	1.67733	0.313854	-2.418	0.0174252	cyclin p4
Medtr4g113090	chr4:46466129-46471333	'sativa' control	'sativa' drought	88.6723	16.5968	-2.41757	0.000421532	bile acid:sodium symporter
Medtr6g023770	chr6:8347943-8354010	'sativa' control	'sativa' drought	11.5033	2.15313	-2.41754	0.000421532	ClC chloride channel family protein
Medtr8g098325	chr8:41017934-41021124	'sativa' control	'sativa' drought	21.7327	4.07473	-2.41509	0.000421532	GMP synthase [glutamine-hydrolyzing] protein
Medtr2g084895	chr2:36026846-36037110	'sativa' control	'sativa' drought	10.3876	1.94796	-2.41483	0.000421532	nucleobase-ascorbate transporter-like protein
Medtr4g064740	chr4:24201984-24213980	'sativa' control	'sativa' drought	895.615	167.972	-2.41466	0.00385343	SR-rich pre-mRNA splicing activator
Medtr3g071890	chr3:32271188-32275806	'sativa' control	'sativa' drought	5.411	1.0151	-2.41427	0.00334995	laccase/diphenol oxidase family protein
Medtr4g094285	chr4:37609315-37613573	'sativa' control	'sativa' drought	1.42832	0.268006	-2.41399	0.0448877	beta-xylosidase/alpha-L-arabinofuranosidase-like protein
Medtr1g107460	chr1:48764205-48766992	'sativa' control	'sativa' drought	2.06848	0.388122	-2.41399	0.000778235	LRR receptor-like kinase family protein
Medtr2g010970	chr2:2604576-2606042	'sativa' control	'sativa' drought	1.93389	0.363087	-2.41312	0.00526179	transmembrane protein, putative
Medtr1g068970	chr1:29516804-29520210	'sativa' control	'sativa' drought	23.4652	4.40669	-2.41276	0.000421532	short-chain dehydrogenase TIC 32
Medtr3g064370	chr3:28972383-28978432	'sativa' control	'sativa' drought	63.4853	11.9247	-2.41247	0.000421532	flavin containing amine oxidase
Medtr0026s0210	scaffold0026:100049-103446	'sativa' control	'sativa' drought	3.72996	0.700949	-2.41178	0.00432634	Non-symbiotic hemoglobin
Medtr1g007240	chr1:240956-244142	'sativa' control	'sativa' drought	4.99091	0.93907	-2.41	0.000778235	transmembrane amino acid transporter family protein
Medtr7g062310	chr7:22634573-22637698	'sativa' control	'sativa' drought	5.50641	1.03774	-2.40767	0.00526179	laccase/diphenol oxidase family protein
Medtr3g072920	chr3:32821729-32823995	'sativa' control	'sativa' drought	3.41402	0.644217	-2.40585	0.00257029	nucleic acid-binding protein
Medtr3g100910	chr3:46429582-46435430	'sativa' control	'sativa' drought	52.5627	9.92667	-2.40466	0.000421532	prolyl-tRNA synthetase family protein
Medtr7g109540	chr7:44814181-44815744	'sativa' control	'sativa' drought	2.96918	0.560998	-2.404	0.000421532	cytochrome C oxidase subunit 5C
Medtr2g016620	chr2:5122805-5124647	'sativa' control	'sativa' drought	8.03006	1.51746	-2.40375	0.000421532	LRR receptor-like kinase
Medtr1g106075	chr1:48006740-48007669	'sativa' control	'sativa' drought	127.412	24.1178	-2.40133	0.000421532	photosystem I reaction center subunit N
Medtr4g071090	chr4:26782649-26787983	'sativa' control	'sativa' drought	0.239757	0.0453967	-2.40091	0.0192758	minichromosome maintenance (MCM2/3/5) family protein
Medtr8g070095	chr8:29768348-29776836	'sativa' control	'sativa' drought	40.0184	7.57846	-2.40069	0.000421532	aldo/keto reductase family oxidoreductase
Medtr4g095360	chr4:39737441-39740503	'sativa' control	'sativa' drought	7.71517	1.46171	-2.40004	0.000421532	subtilisin-like serine protease
Medtr1g102350	chr1:46212977-46216029	'sativa' control	'sativa' drought	8.05296	1.52609	-2.39968	0.000421532	subtilisin-like serine protease
Medtr1g019130	chr1:5704095-5705687	'sativa' control	'sativa' drought	5.22867	0.991018	-2.39946	0.00385343	wuschel-related homeobox protein
Medtr3g096555	chr3:44153990-44157839	'sativa' control	'sativa' drought	13.1115	2.48648	-2.39866	0.000421532	adenine nucleotide alpha hydrolase-like domain kinase
Medtr4g104470	chr4:43221649-43224367	'sativa' control	'sativa' drought	646.219	122.869	-2.39491	0.000421532	31 kDa ribonucleoprotein
Medtr8g005285	chr8:150051-161880	'sativa' control	'sativa' drought	14.0331	2.66914	-2.39438	0.000421532	DUF247 domain protein
Medtr4g081460	chr4:31602230-31605138	'sativa' control	'sativa' drought	5.07733	0.96602	-2.39395	0.00257029	sesquiterpene synthase
Medtr6g087300	chr6:33269496-33420399	'sativa' control	'sativa' drought	263.617	50.1716	-2.3935	0.000421532	translation elongation factor Ts protein
Medtr1g033340	chr1:11995577-11998885	'sativa' control	'sativa' drought	35.2988	6.71888	-2.39333	0.000421532	zinc finger-like protein
Medtr7g084220	chr7:32484715-32490100	'sativa' control	'sativa' drought	0.527116	0.100409	-2.39224	0.04987	LRR receptor-like kinase family protein
Medtr2g020160	chr2:6683941-6685512	'sativa' control	'sativa' drought	135.395	25.808	-2.39128	0.000421532	3,8-divinyl protochlorophyllide A 8-vinyl reductase
Medtr7g110130	chr7:45141126-45152808	'sativa' control	'sativa' drought	46.5323	8.87374	-2.39062	0.000421532	short-chain dehydrogenase/reductase
Medtr4g109470	chr4:45477290-45481844	'sativa' control	'sativa' drought	2.09583	0.399927	-2.38972	0.0494715	flavonoid hydroxylase
Medtr3g464150	chr3:25772407-25778862	'sativa' control	'sativa' drought	20.8905	3.98735	-2.38934	0.000421532	double Clp-N motif P-loop nucleoside triphosphate hydrolase superfamily protein
Medtr7g068190	chr7:24907767-24910964	'sativa' control	'sativa' drought	2.69513	0.515561	-2.38614	0.000421532	receptor-like kinase
Medtr3g064070	chr3:28811728-28813888	'sativa' control	'sativa' drought	5.6839	1.08744	-2.38594	0.00142355	oxygen-evolving enhancer protein
Medtr4g078770	chr4:30438922-30441250	'sativa' control	'sativa' drought	3.76222	0.721528	-2.38246	0.00480177	hypothetical protein
Medtr1g015290	chr1:3764473-3765010	'sativa' control	'sativa' drought	7893.04	1516.1	-2.38022	0.00334995	ultraviolet-B-repressible protein
Medtr2g088100	chr2:37095697-37096428	'sativa' control	'sativa' drought	20.272	3.89601	-2.37942	0.0473772	hypothetical protein
Medtr5g098930	chr5:43310985-43312848	'sativa' control	'sativa' drought	10.5202	2.02219	-2.37917	0.000421532	UDP-glucose flavonoid 3-O-glucosyltransferase
Medtr1g115410	chr1:52104805-52109146	'sativa' control	'sativa' drought	439.075	84.4566	-2.37819	0.0118997	photosystem II reaction center PsbP family protein
Medtr8g009290	chr8:2106434-2111759	'sativa' control	'sativa' drought	9.33973	1.79702	-2.37778	0.000421532	pigment defective 320 protein, putative
Medtr4g061610	chr4:22792327-22803752	'sativa' control	'sativa' drought	13.2114	2.5427	-2.37735	0.000421532	nonphototropic hypocotyl protein
Medtr3g086940	chr3:39410213-39413658	'sativa' control	'sativa' drought	48.1441	9.2744	-2.37603	0.000421532	Serine/Threonine-kinase SAPK1-like protein
Medtr1g099600	chr1:44990817-44992105	'sativa' control	'sativa' drought	2.25996	0.435556	-2.37537	0.0284625	WRKY family transcription factor
Medtr6g086115	chr6:32268376-32272379	'sativa' control	'sativa' drought	102.175	19.7178	-2.37347	0.000421532	LRR extensin-like protein
Medtr1g050462	chr1:19428185-19438571	'sativa' control	'sativa' drought	145.471	28.1482	-2.36962	0.000421532	Na+-bile acid cotransporter
Medtr7g093200	chr7:37015651-37021227	'sativa' control	'sativa' drought	440.693	85.3087	-2.36901	0.000421532	microsomal omega-3 fatty acid desaturase
Medtr7g075740	chr7:28411194-28413523	'sativa' control	'sativa' drought	0.504076	0.0976091	-2.36855	0.0434232	zinc finger protein
Medtr4g075690	chr4:28938441-28942582	'sativa' control	'sativa' drought	3.88542	0.752714	-2.3679	0.000421532	multi-copper oxidase-like protein
Medtr2g022900	chr2:7974960-7975872	'sativa' control	'sativa' drought	81.0349	15.7188	-2.36605	0.000421532	154 kDa class V heat shock protein
Medtr2g450080	chr2:22089181-22092314	'sativa' control	'sativa' drought	5.41993	1.05157	-2.36573	0.000421532	calmodulin-binding protein
Medtr3g008820	chr3:1664927-1665767	'sativa' control	'sativa' drought	191.49	37.162	-2.36537	0.000421532	plant invertase/pectin methylesterase inhibitor
Medtr1g088920	chr1:39861319-39866486	'sativa' control	'sativa' drought	17.8672	3.46904	-2.3647	0.000778235	monothiol glutaredoxin-S2 protein
Medtr7g085490	chr7:33120960-33122962	'sativa' control	'sativa' drought	264.491	51.3529	-2.3647	0.000421532	NDH-dependent cyclic electron flow protein, putative
Medtr1g077000	chr1:34365709-34368004	'sativa' control	'sativa' drought	10.0167	1.94507	-2.36451	0.000421532	peroxidase family protein
Medtr2g062660	chr2:26463301-26475233	'sativa' control	'sativa' drought	1.58457	0.307971	-2.36322	0.000421532	myosin family XI heavy chain
Medtr2g080220	chr2:33870336-33873745	'sativa' control	'sativa' drought	6.14272	1.19392	-2.36318	0.000421532	malectin/receptor-like kinase family protein
Medtr8g092890	chr8:38949669-38954904	'sativa' control	'sativa' drought	6.48399	1.26025	-2.36317	0.000421532	transducin/WD-like repeat-protein
Medtr1g032560	chr1:11592955-11593715	'sativa' control	'sativa' drought	31.744	6.17043	-2.36304	0.00334995	hypothetical protein
Medtr2g096010	chr2:40976770-40982678	'sativa' control	'sativa' drought	5.29341	1.02928	-2.36256	0.000421532	P-loop nucleoside triphosphate hydrolase superfamily protein
Medtr8g088860	chr8:36920324-36930174	'sativa' control	'sativa' drought	1.92179	0.373719	-2.36243	0.0165284	glutelin type-B-like protein
Medtr1g076570	chr1:34137654-34140386	'sativa' control	'sativa' drought	314.93	61.2846	-2.36143	0.000421532	2-methyl-6-phytylbenzoquinone methyltranferase
Medtr2g030130	chr2:11282649-11288103	'sativa' control	'sativa' drought	3.23466	0.629569	-2.36118	0.000421532	class III homeodomain leucine zipper protein
Medtr4g076200	chr4:29176212-29178449	'sativa' control	'sativa' drought	0.644805	0.125532	-2.36081	0.0286257	ubiquitin-conjugating enzyme E2
Medtr8g005710	chr8:289629-292552	'sativa' control	'sativa' drought	3.44	0.669953	-2.36027	0.00142355	subtilisin-like serine protease
Medtr3g462340	chr3:24880871-24888468	'sativa' control	'sativa' drought	522.657	102.025	-2.35695	0.00996216	glycogen/starch/alpha-glucan phosphorylase family protein
Medtr3g031770	chr3:26613756-26618466	'sativa' control	'sativa' drought	1.04596	0.204273	-2.35626	0.00656873	O-glycosyl hydrolase family 17 protein
Medtr7g076220	chr7:28665662-28667634	'sativa' control	'sativa' drought	9.19797	1.7986	-2.35444	0.000421532	armadillo/beta-catenin-like repeat protein
Medtr5g040920	chr5:17991224-17993175	'sativa' control	'sativa' drought	0.674907	0.131975	-2.35442	0.004091	pentatricopeptide (PPR) repeat protein
Medtr1g071240	chr1:31578502-31582853	'sativa' control	'sativa' drought	1.26288	0.247376	-2.35193	0.00309784	pentatricopeptide (PPR) repeat protein
Medtr1g054305	chr1:23369731-23377123	'sativa' control	'sativa' drought	253.615	49.6872	-2.3517	0.000421532	homogentisate phytyltransferase
Medtr1g019800	chr1:6036364-6037600	'sativa' control	'sativa' drought	12.6857	2.48706	-2.3507	0.000421532	hypothetical protein
Medtr2g078540	chr2:32778218-32782761	'sativa' control	'sativa' drought	121.213	23.7874	-2.34928	0.000421532	transmembrane protein, putative
Medtr3g092710	chr3:42360297-42362077	'sativa' control	'sativa' drought	5.09504	0.999902	-2.34923	0.000421532	plastid transcriptionally active 15 protein
Medtr4g035430	chr4:12200764-12201776	'sativa' control	'sativa' drought	1.84931	0.362932	-2.34922	0.0093272	DNA-binding domain protein
Medtr5g082620	chr5:35548271-35553834	'sativa' control	'sativa' drought	14.7944	2.90622	-2.34783	0.000421532	phosphatidylinositol-specific phospholipase C
Medtr1g042730	chr1:15985685-15990507	'sativa' control	'sativa' drought	41.062	8.0667	-2.34775	0.000421532	aldo/keto reductase family oxidoreductase
Medtr4g010150	chr4:2249017-2251257	'sativa' control	'sativa' drought	23.2049	4.55898	-2.34765	0.000421532	fatty-acid desaturase
Medtr2g460740	chr2:25053606-25067657	'sativa' control	'sativa' drought	56.9472	11.2064	-2.3453	0.000421532	leucine aminopeptidase (cytosol aminopeptidase), putative
Medtr5g013010	chr5:4057696-4059791	'sativa' control	'sativa' drought	38.6547	7.61561	-2.34361	0.000421532	homeobox associated leucine zipper protein
Medtr4g027390	chr4:9462673-9466238	'sativa' control	'sativa' drought	0.74877	0.147554	-2.34328	0.025685	phosphorus starvation-induced protein
Medtr7g110710	chr7:45367343-45371719	'sativa' control	'sativa' drought	16.5302	3.25879	-2.34269	0.000421532	polygalacturonase/glycoside hydrolase family protein
Medtr3g083300	chr3:37589774-37598985	'sativa' control	'sativa' drought	1.58432	0.312386	-2.34246	0.000421532	eukaryotic translation initiation factor 2c, putative
Medtr3g117485	chr3:54980447-54984731	'sativa' control	'sativa' drought	15.4715	3.05238	-2.34161	0.00172055	2OG-Fe(II) oxygenase family oxidoreductase
Medtr8g099160	chr8:41696246-41698494	'sativa' control	'sativa' drought	13.9367	2.75011	-2.34133	0.000421532	acyl-coenzyme A:6-aminopenicillanic acid acyl-transferase
Medtr2g039160	chr2:17145105-17147182	'sativa' control	'sativa' drought	8.87134	1.75206	-2.3401	0.00309784	amine oxidase
Medtr7g111780	chr7:45909919-45914880	'sativa' control	'sativa' drought	5.79896	1.14541	-2.33992	0.000421532	GDSL-like lipase/acylhydrolase
Medtr3g007660	chr3:1109864-1112278	'sativa' control	'sativa' drought	1.00561	0.198716	-2.33928	0.00334995	hsp20/alpha crystallin family protein
Medtr4g075040	chr4:28614206-28620841	'sativa' control	'sativa' drought	332.582	65.7484	-2.33868	0.000421532	photosystem II stability/assembly factor HCF136
Medtr5g011220	chr5:3186522-3189592	'sativa' control	'sativa' drought	300.54	59.4612	-2.33754	0.000421532	PGR5-like protein 1A
Medtr4g077100	chr4:29548548-29560800	'sativa' control	'sativa' drought	71.7974	14.2118	-2.33684	0.000421532	cinnamoyl-CoA reductase-like protein
Medtr1g114520	chr1:51682776-51689805	'sativa' control	'sativa' drought	21.475	4.25137	-2.33666	0.000421532	anthranilate synthase alpha 1
Medtr4g078600	chr4:30225177-30229427	'sativa' control	'sativa' drought	16.7454	3.31666	-2.33596	0.000421532	O-acyltransferase WSD1-like protein
Medtr4g131760	chr4:54969307-54974189	'sativa' control	'sativa' drought	443.204	87.9086	-2.3339	0.00456252	glucose-1-phosphate adenylyltransferase family protein
Medtr3g088630	chr3:40027257-40031137	'sativa' control	'sativa' drought	23.9432	4.74931	-2.33383	0.000421532	two-component response regulator ARR3-like protein
Medtr7g070530	chr7:26044553-26047730	'sativa' control	'sativa' drought	13.6727	2.71368	-2.33297	0.000421532	methyltransferase domain protein
Medtr5g070330	chr5:29782240-29787688	'sativa' control	'sativa' drought	15.0974	2.99786	-2.3323	0.00593032	vacuolar cation/proton exchanger 3
Medtr5g020270	chr5:7751752-7755453	'sativa' control	'sativa' drought	0.429161	0.0852338	-2.33202	0.0384418	sugar porter (SP) family MFS transporter
Medtr2g084835	chr2:35986792-35995302	'sativa' control	'sativa' drought	27.0438	5.37594	-2.33071	0.000421532	MORN domain protein
Medtr7g092740	chr7:36787570-36789043	'sativa' control	'sativa' drought	4.21149	0.83831	-2.32878	0.000778235	polygalacturonase inhibitor
Medtr4g068870	chr4:25846908-25850373	'sativa' control	'sativa' drought	6.48753	1.29249	-2.32752	0.000778235	Non-symbiotic hemoglobin
Medtr7g110000	chr7:45077017-45081584	'sativa' control	'sativa' drought	9.59674	1.91234	-2.3272	0.000421532	boron transporter-like protein
Medtr3g079210	chr3:35627566-35630248	'sativa' control	'sativa' drought	26.6971	5.3202	-2.32713	0.000421532	Lipid transfer protein
Medtr0929s0010	scaffold0929:26-411	'sativa' control	'sativa' drought	179.741	35.8752	-2.32486	0.000421532	trichome birefringence-like protein, putative
Medtr8g099720	chr8:42205477-42207223	'sativa' control	'sativa' drought	227.967	45.5304	-2.32392	0.000421532	ribosomal protein S6 family protein
Medtr4g129320	chr4:53862469-53874143	'sativa' control	'sativa' drought	161.423	32.2603	-2.32302	0.000421532	hypothetical protein
Medtr4g104140	chr4:43163283-43166613	'sativa' control	'sativa' drought	77.6733	15.5239	-2.32293	0.000421532	BTB/POZ and TAZ domain protein
Medtr1g111350	chr1:50312270-50314235	'sativa' control	'sativa' drought	0.846703	0.169305	-2.32223	0.00788035	aspartic protease in GUARD CELL-like protein
Medtr2g081090	chr2:33992361-33993832	'sativa' control	'sativa' drought	5653.85	1131.24	-2.32133	0.0391167	light-harvesting complex I chlorophyll A/B-binding protein
Medtr2g021242	chr2:7191317-7207207	'sativa' control	'sativa' drought	1935.85	388.166	-2.31822	0.0268722	glutamine synthetase domain protein
Medtr4g096770	chr4:38502746-38506639	'sativa' control	'sativa' drought	58.7365	11.779	-2.31805	0.000421532	urease accessory protein UreG
Medtr6g006060	chr6:991506-992343	'sativa' control	'sativa' drought	1684.24	338.039	-2.31684	0.000421532	50S ribosomal protein L7/L12
Medtr7g114900	chr7:47436304-47437147	'sativa' control	'sativa' drought	1487.71	298.634	-2.31664	0.000421532	ribose-5-phosphate isomerase A
Medtr3g075230	chr3:34237031-34240288	'sativa' control	'sativa' drought	248.137	49.8666	-2.31499	0.000421532	haloacid dehalogenase-like hydrolase
Medtr4g050170	chr4:17747501-17752074	'sativa' control	'sativa' drought	22.0795	4.43746	-2.3149	0.000421532	fasciclin-like arabinogalactan protein 16 precursor
Medtr0339s0030	scaffold0339:14780-17495	'sativa' control	'sativa' drought	505.523	101.604	-2.31482	0.000421532	thylakoid lumenal 165 kDa protein
Medtr1g015000	chr1:3664001-3664639	'sativa' control	'sativa' drought	3.44372	0.692508	-2.31407	0.00142355	Ctr family copper transporter
Medtr6g032995	chr6:10305756-10308331	'sativa' control	'sativa' drought	2.16633	0.435858	-2.31332	0.00309784	transmembrane amino acid transporter family protein
Medtr7g070200	chr7:25881127-25886084	'sativa' control	'sativa' drought	7.07984	1.42487	-2.31288	0.000421532	receptor-like kinase
Medtr4g072850	chr4:27563213-27563583	'sativa' control	'sativa' drought	4.88168	0.982646	-2.31263	0.0149115	SAUR-like auxin-responsive family protein
Medtr1g099640	chr1:45008711-45010113	'sativa' control	'sativa' drought	0.596207	0.120066	-2.31199	0.0262966	metal ion-binding protein, putative
Medtr7g096830	chr7:38861847-38863120	'sativa' control	'sativa' drought	0.71575	0.144253	-2.31085	0.0176069	ethylene-responsive transcription factor
Medtr7g084300	chr7:32529996-32532176	'sativa' control	'sativa' drought	120.477	24.2854	-2.3106	0.000421532	chalcone and stilbene synthase family protein
Medtr8g099450	chr8:41951646-41955037	'sativa' control	'sativa' drought	271.242	54.7004	-2.30996	0.000421532	nucleoside diphosphate kinase-like protein
Medtr3g065160	chr3:29394928-29396224	'sativa' control	'sativa' drought	28.3792	5.72574	-2.3093	0.000421532	eukaryotic aspartyl protease family protein
Medtr4g102040	chr4:42223815-42224975	'sativa' control	'sativa' drought	4.65066	0.938394	-2.30917	0.0322844	hypothetical protein
Medtr4g114710	chr4:47211686-47214518	'sativa' control	'sativa' drought	3.3997	0.686069	-2.30898	0.000421532	equilibrative nucleoside transporter 6
Medtr0032s0030	scaffold0032:22498-23553	'sativa' control	'sativa' drought	0.513017	0.10353	-2.30896	0.0312612	hypothetical protein
Medtr4g098660	chr4:40676722-40679471	'sativa' control	'sativa' drought	29.5063	5.95914	-2.30785	0.000421532	pentatricopeptide (PPR) repeat protein
Medtr4g059720	chr4:22034569-22035620	'sativa' control	'sativa' drought	12.4532	2.51661	-2.30697	0.0020175	fasciclin-like arabinogalactan protein
Medtr1g071070	chr1:31484034-31487280	'sativa' control	'sativa' drought	1.63727	0.33099	-2.30643	0.00827189	DUF4378 domain protein
Medtr2g029860	chr2:11176656-11179529	'sativa' control	'sativa' drought	3.03309	0.613174	-2.30642	0.000421532	peroxidase family protein
Medtr1g115475	chr1:52155997-52161852	'sativa' control	'sativa' drought	1.05892	0.214102	-2.30622	0.0103329	glycoside hydrolase family 20 domain protein
Medtr4g068280	chr4:25601551-25604786	'sativa' control	'sativa' drought	91.2988	18.4735	-2.30514	0.000421532	trigger factor-like protein, putative
Medtr2g086420	chr2:36331375-36338285	'sativa' control	'sativa' drought	1.04231	0.210911	-2.30508	0.00765361	BZIP family transcription factor
Medtr2g073520	chr2:31176101-31389290	'sativa' control	'sativa' drought	100.944	20.4556	-2.30299	0.000421532	LRR receptor-like kinase
Medtr7g051940	chr7:18230039-18234251	'sativa' control	'sativa' drought	47.1301	9.55527	-2.30228	0.000421532	RAB GTPase-like protein A1D
Medtr1g053160	chr1:22174188-22182339	'sativa' control	'sativa' drought	303.158	61.5297	-2.30071	0.000421532	NADPH-dependent thioredoxin reductase
Medtr1g007180	chr1:220849-224972	'sativa' control	'sativa' drought	94.174	19.1154	-2.30059	0.000421532	transmembrane amino acid transporter family protein
Medtr6g033615	chr6:10967519-11019874	'sativa' control	'sativa' drought	28.7665	5.84055	-2.30021	0.000421532	UDP-glucosyltransferase family protein
Medtr3g060750	chr3:24100648-24102917	'sativa' control	'sativa' drought	15.5165	3.15185	-2.29953	0.000421532	FKBP-type peptidyl-prolyl cis-trans isomerase
Medtr4g013310	chr4:3745614-3845568	'sativa' control	'sativa' drought	13.8885	2.82574	-2.29719	0.0492098	disease resistance-responsive, dirigent domain protein
Medtr4g088320	chr4:34921042-34925264	'sativa' control	'sativa' drought	2.5242	0.514468	-2.29467	0.00503778	LRR receptor-like kinase
Medtr3g074060	chr3:33419933-33425665	'sativa' control	'sativa' drought	3.71624	0.757596	-2.29435	0.00142355	glycoside hydrolase family 3 amino-terminal domain protein
Medtr5g091340	chr5:39809071-39814155	'sativa' control	'sativa' drought	259.163	52.8533	-2.29379	0.00360127	sucrose-phosphate synthase family protein
Medtr2g096210	chr2:41078953-41081307	'sativa' control	'sativa' drought	0.499028	0.1018	-2.29338	0.0107339	3-ketoacyl-CoA synthase-like protein
Medtr1g075153	chr1:33220162-33224058	'sativa' control	'sativa' drought	1.95308	0.398546	-2.29294	0.00257029	sieve element occlusion protein
Medtr7g058530	chr7:21096777-21108909	'sativa' control	'sativa' drought	1.98677	0.405531	-2.29254	0.00503778	Serine/Threonine kinase, plant-type protein
Medtr1g103020	chr1:46606992-46612336	'sativa' control	'sativa' drought	25.3842	5.18826	-2.29061	0.000421532	3-oxoacyl-(acyl carrier) synthase II
Medtr3g020680	chr3:5996352-6000247	'sativa' control	'sativa' drought	157.869	32.2671	-2.29059	0.000421532	50S ribosomal protein L27
Medtr5g026150	chr5:10739005-10765586	'sativa' control	'sativa' drought	16.585	3.3901	-2.29048	0.0458514	LRR receptor-like kinase family protein
Medtr8g093750	chr8:39227364-39229931	'sativa' control	'sativa' drought	136.337	27.8808	-2.28984	0.000421532	TPR repeat protein
Medtr7g098700	chr7:39514807-39532561	'sativa' control	'sativa' drought	22.9034	4.68644	-2.289	0.000778235	tyrosine/DOPA decarboxylase
Medtr7g080250	chr7:30508091-30510854	'sativa' control	'sativa' drought	803.7	164.465	-2.28888	0.000421532	thioredoxin
Medtr3g102180	chr3:47091091-47094373	'sativa' control	'sativa' drought	1.10589	0.226412	-2.28819	0.0103329	LRR receptor-like kinase family protein
Medtr1g069235	chr1:29816885-29819066	'sativa' control	'sativa' drought	2042.36	418.159	-2.28811	0.004091	photosystem I reaction center subunit IV A
Medtr3g071420	chr3:32035850-32036596	'sativa' control	'sativa' drought	7.221	1.47966	-2.28694	0.00334995	lateral organ boundaries (LOB) domain protein
Medtr8g064610	chr8:27119099-27121747	'sativa' control	'sativa' drought	276.109	56.5871	-2.28669	0.000421532	zinc-binding dehydrogenase family oxidoreductase
Medtr4g005880	chr4:408910-412319	'sativa' control	'sativa' drought	9.3116	1.90865	-2.28647	0.000421532	D-3-phosphoglycerate dehydrogenase family protein
Medtr8g031520	chr8:11831455-11834804	'sativa' control	'sativa' drought	8.86662	1.81884	-2.28537	0.00110693	PPR containing plant protein
Medtr3g005720	chr3:340337-346010	'sativa' control	'sativa' drought	6.14802	1.26119	-2.28534	0.00172055	glutathione S-transferase, amino-terminal domain protein
Medtr7g107560	chr7:43875011-43878185	'sativa' control	'sativa' drought	40.8102	8.37957	-2.28398	0.000778235	Rac GTPase activating protein
Medtr1g052850	chr1:21917160-21918282	'sativa' control	'sativa' drought	3.51371	0.722727	-2.28147	0.0225078	S-locus lectin kinase family protein
Medtr7g099850	chr7:40098877-40103987	'sativa' control	'sativa' drought	0.972064	0.200146	-2.28	0.00744204	NAD(P)-binding rossmann-fold protein
Medtr4g089055	chr4:35676373-35678680	'sativa' control	'sativa' drought	7.81245	1.61035	-2.2784	0.000421532	cytochrome P450 family 71 protein
Medtr7g086640	chr7:33647727-33669227	'sativa' control	'sativa' drought	24.8166	5.12038	-2.27699	0.000421532	polyribonucleotide nucleotidyltransferase
Medtr4g084630	chr4:32960936-32962573	'sativa' control	'sativa' drought	13.5503	2.7963	-2.27674	0.000421532	transcription termination factor family protein
Medtr7g114960	chr7:47461807-47465518	'sativa' control	'sativa' drought	9.09296	1.87772	-2.27577	0.000421532	HXXXD-type acyl-transferase family protein
Medtr4g065150	chr4:24687543-24733134	'sativa' control	'sativa' drought	29.2698	6.04458	-2.2757	0.000421532	DUF1680 domain protein
Medtr4g065640	chr4:24512633-24517661	'sativa' control	'sativa' drought	0.943462	0.194951	-2.27486	0.0118997	ZIP metal ion transporter family protein
Medtr1g075680	chr1:33531343-33535102	'sativa' control	'sativa' drought	0.241024	0.0498093	-2.27469	0.0124738	kinesin motor domain protein
Medtr4g088350	chr4:34962254-34966430	'sativa' control	'sativa' drought	3547.26	733.104	-2.27461	0.00656873	triose phosphate/phosphate translocator
Medtr8g069760	chr8:29393553-29410196	'sativa' control	'sativa' drought	224.87	46.5658	-2.27175	0.000778235	alpha-glucan water dikinase
Medtr3g078270	chr3:35263255-35269308	'sativa' control	'sativa' drought	24.0239	4.97861	-2.27065	0.000421532	nucleobase-ascorbate transporter-like protein
Medtr4g075640	chr4:28905361-28908900	'sativa' control	'sativa' drought	13.6301	2.8247	-2.27062	0.000421532	Rop guanine nucleotide exchange factor
Medtr5g067940	chr5:28712655-28712865	'sativa' control	'sativa' drought	64.5647	13.3813	-2.27053	0.00142355	hypothetical protein
Medtr3g046760	chr3:15506587-15509918	'sativa' control	'sativa' drought	3.05584	0.633863	-2.26933	0.00432634	eukaryotic cytochrome b561 protein
Medtr3g104980	chr3:48394598-48395924	'sativa' control	'sativa' drought	374.624	77.7607	-2.26833	0.000421532	DnaJ heat shock amino-terminal domain protein, putative
Medtr4g115920	chr4:47897653-47901019	'sativa' control	'sativa' drought	12.157	2.52419	-2.2679	0.000421532	monogalactosyldiacylglycerol synthase
Medtr7g088880	chr7:34696386-34698162	'sativa' control	'sativa' drought	201.652	41.8695	-2.2679	0.000421532	thylakoid lumenal 298 kDa protein
Medtr6g038300	chr6:13724600-13726521	'sativa' control	'sativa' drought	0.75066	0.155872	-2.2678	0.0380213	UDP-glucosyltransferase family protein
Medtr3g072350	chr3:32500279-32503779	'sativa' control	'sativa' drought	4.41035	0.916656	-2.26644	0.000421532	WEB family plant protein
Medtr8g069770	chr8:29417150-29420080	'sativa' control	'sativa' drought	2.6306	0.547538	-2.26436	0.015636	nucleolar RNA-binding Nop10p-like protein
Medtr1g061590	chr1:26888029-26891295	'sativa' control	'sativa' drought	2.01608	0.420287	-2.2621	0.000778235	LRR receptor-like kinase
Medtr4g036090	chr4:12905851-12912046	'sativa' control	'sativa' drought	97.2625	20.3094	-2.25974	0.000421532	trehalose-phosphate phosphatase
Medtr4g132360	chr4:55312664-55316500	'sativa' control	'sativa' drought	1075.6	224.649	-2.2594	0.00593032	glycine cleavage system T protein
Medtr1g096610	chr1:43532779-43534054	'sativa' control	'sativa' drought	5.23485	1.09349	-2.25922	0.00637096	DUF688 family protein
Medtr2g006150	chr2:468723-471446	'sativa' control	'sativa' drought	2.86065	0.597592	-2.25911	0.000421532	TCP family transcription factor
Medtr4g099050	chr4:40965969-40967133	'sativa' control	'sativa' drought	89.3336	18.672	-2.25833	0.000421532	ethphon-induced protein
Medtr2g010430	chr2:2365542-2368433	'sativa' control	'sativa' drought	191.869	40.1159	-2.25788	0.000421532	inorganic pyrophosphatase
Medtr8g102510	chr8:43159648-43161852	'sativa' control	'sativa' drought	0.875945	0.183196	-2.25745	0.0291083	senescence/dehydration-associated-like protein
Medtr8g099245	chr8:41763693-41765566	'sativa' control	'sativa' drought	1.9658	0.411184	-2.25726	0.00827189	arabinogalactan peptide-like protein
Medtr1g019670	chr1:5960486-5961036	'sativa' control	'sativa' drought	3.53145	0.738931	-2.25675	0.0331747	EF hand protein
Medtr8g079810	chr8:34222082-34224191	'sativa' control	'sativa' drought	15.5658	3.25759	-2.2565	0.000421532	short-chain dehydrogenase-reductase
Medtr5g085030	chr5:36686662-36687130	'sativa' control	'sativa' drought	1.70703	0.357299	-2.25629	0.0149115	SCF ubiquitin ligase, SKP1 component
Medtr7g111260	chr7:45658428-45662151	'sativa' control	'sativa' drought	10.0249	2.09837	-2.25624	0.000421532	peptide/nitrate transporter
Medtr6g015370	chr6:5022923-5027995	'sativa' control	'sativa' drought	4.61403	0.967132	-2.25424	0.000421532	longifolia protein
Medtr1g034260	chr1:12453691-12454578	'sativa' control	'sativa' drought	2054.77	430.947	-2.25339	0.000421532	cytochrome b6f complex subunit (PetM), putative
Medtr8g036880	chr8:13557594-13561915	'sativa' control	'sativa' drought	23.4677	4.92224	-2.25329	0.000421532	ADP/ATP carrier protein
Medtr1g078110	chr1:34961954-34964299	'sativa' control	'sativa' drought	68.9552	14.468	-2.25279	0.000421532	subtilisin-like serine protease
Medtr7g092460	chr7:36636795-36642157	'sativa' control	'sativa' drought	22.6908	4.76213	-2.25243	0.000421532	nucleolar gar2-like protein
Medtr7g069560	chr7:25631032-25632412	'sativa' control	'sativa' drought	0.507727	0.106601	-2.25183	0.0378906	DNA-directed RNA polymerase subunit beta
Medtr5g071900	chr5:30397255-30751392	'sativa' control	'sativa' drought	91.9581	19.3268	-2.25037	0.0375983	fructose-6-phosphate-2-kinase/fructose-2, 6-bisphosphatase
Medtr5g009810	chr5:2467566-2472426	'sativa' control	'sativa' drought	59.6227	12.5333	-2.2501	0.000421532	GDT1-like protein
Medtr1g019410	chr1:5858844-5862486	'sativa' control	'sativa' drought	38.6456	8.12861	-2.24923	0.000421532	cytochrome P450 family ABA 8'-hydroxylase
Medtr8g093840	chr8:39263027-39265257	'sativa' control	'sativa' drought	6.47343	1.36176	-2.24905	0.000421532	white-brown-complex ABC transporter family protein
Medtr1g050448	chr1:19411811-19415086	'sativa' control	'sativa' drought	0.897516	0.18883	-2.24885	0.0101248	Pmr5/Cas1p GDSL/SGNH-like acyl-esterase family protein
Medtr3g062920	chr3:28445494-28448457	'sativa' control	'sativa' drought	152.724	32.1389	-2.24853	0.000421532	hypothetical protein
Medtr7g073720	chr7:27590525-27594597	'sativa' control	'sativa' drought	7.25986	1.53018	-2.24624	0.000421532	hypothetical protein
Medtr7g081270	chr7:31008261-31009132	'sativa' control	'sativa' drought	14.4986	3.05629	-2.24606	0.00282668	transcription termination factor family protein
Medtr8g088510	chr8:36690204-36694121	'sativa' control	'sativa' drought	20.1779	4.25372	-2.24598	0.000421532	carboxyl-terminal peptidase
Medtr5g027980	chr5:11695649-11697815	'sativa' control	'sativa' drought	12.4953	2.63707	-2.24438	0.000421532	pentatricopeptide (PPR) repeat protein
Medtr2g015390	chr2:4549002-4551507	'sativa' control	'sativa' drought	567.941	120.092	-2.2416	0.000421532	magnesium-chelatase subunit ChlI
Medtr1g035140	chr1:12636377-12639032	'sativa' control	'sativa' drought	1.70979	0.361582	-2.24143	0.00309784	cytochrome P450 family 71 protein
Medtr5g029750	chr5:12514276-12535812	'sativa' control	'sativa' drought	14.5555	3.08106	-2.24006	0.000421532	ABC transporter B family-like protein
Medtr4g094295	chr4:37640087-37641616	'sativa' control	'sativa' drought	6.06343	1.28415	-2.23932	0.00432634	amine oxidase
Medtr2g034750	chr2:13313680-13319012	'sativa' control	'sativa' drought	191.719	40.6568	-2.23742	0.000421532	cAMP-regulated phosphoprotein-like protein
Medtr3g084500	chr3:38146840-38154435	'sativa' control	'sativa' drought	29.637	6.2917	-2.23588	0.000421532	aspartokinase-homoserine dehydrogenase
Medtr0110s0020	scaffold0110:11745-32126	'sativa' control	'sativa' drought	41.3227	8.78052	-2.23456	0.000421532	glycoside hydrolase family 1 protein
Medtr5g027220	chr5:11294000-11297789	'sativa' control	'sativa' drought	27.885	5.93345	-2.23255	0.000421532	plant/K24G6-12 protein
Medtr8g075330	chr8:31848060-31856352	'sativa' control	'sativa' drought	4.92432	1.04865	-2.23139	0.000421532	glycoside hydrolase family 38 protein
Medtr6g022830	chr6:7994630-7998187	'sativa' control	'sativa' drought	0.697889	0.148727	-2.23033	0.00700332	ankyrin repeat protein
Medtr4g106720	chr4:44040777-44042741	'sativa' control	'sativa' drought	0.875071	0.186577	-2.22963	0.0407948	nodulin MtN21/EamA-like transporter family protein
Medtr2g079710	chr2:33579927-33582833	'sativa' control	'sativa' drought	886.044	188.945	-2.22942	0.00334995	NADPH-protochlorophyllide oxidoreductase
Medtr1g115790	chr1:52374028-52376944	'sativa' control	'sativa' drought	6.79735	1.4514	-2.22753	0.000421532	white-brown-complex ABC transporter family protein
Medtr7g080550	chr7:30657609-30658542	'sativa' control	'sativa' drought	1.81235	0.387027	-2.22736	0.00721318	adenosylhomocysteinase, putative
Medtr7g117980	chr7:48960270-48962144	'sativa' control	'sativa' drought	25.3512	5.41707	-2.22647	0.000421532	hypothetical protein
Medtr4g120830	chr4:50043805-50044661	'sativa' control	'sativa' drought	8.6712	1.85602	-2.22402	0.000421532	plant invertase/pectin methylesterase inhibitor
Medtr6g464120	chr6:22338561-22340795	'sativa' control	'sativa' drought	1.39939	0.299556	-2.2239	0.00744204	gibberellin receptor GID1, putative
Medtr2g090200	chr2:38278124-38278915	'sativa' control	'sativa' drought	757.415	162.254	-2.22283	0.000421532	photosystem II Pbs27 protein
Medtr4g063090	chr4:23338917-23341036	'sativa' control	'sativa' drought	16.3918	3.51155	-2.22279	0.000421532	tonoplast intrinsic protein
Medtr4g057845	chr4:21343699-21346783	'sativa' control	'sativa' drought	40.6007	8.70723	-2.22122	0.000421532	hypothetical protein
Medtr1g098540	chr1:44366401-44369848	'sativa' control	'sativa' drought	138.835	29.8	-2.21999	0.000421532	60S ribosomal protein L3B
Medtr3g104950	chr3:48386475-48387640	'sativa' control	'sativa' drought	798.616	171.438	-2.21982	0.000421532	ultraviolet-B-repressible protein
Medtr3g466250	chr3:27231446-27233269	'sativa' control	'sativa' drought	6.05608	1.30172	-2.21797	0.000778235	tyrosyl-tRNA synthetase
Medtr2g010200	chr2:2266449-2267211	'sativa' control	'sativa' drought	13.7317	2.95217	-2.21766	0.00656873	hypothetical protein
Medtr5g019950	chr5:7568201-7582357	'sativa' control	'sativa' drought	12.2689	2.638	-2.21749	0.00360127	sulfite exporter TauE/SafE family protein
Medtr5g083970	chr5:36238411-36239290	'sativa' control	'sativa' drought	1.40455	0.30222	-2.21643	0.0352109	hypothetical protein
Medtr2g026635	chr2:9662404-9664816	'sativa' control	'sativa' drought	13.6265	2.93224	-2.21634	0.000421532	pentatricopeptide (PPR) repeat protein
Medtr4g077760	chr4:29811771-29814298	'sativa' control	'sativa' drought	10.3784	2.2339	-2.21595	0.000421532	GRAS family transcription factor
Medtr3g027090	chr3:8382515-8384675	'sativa' control	'sativa' drought	75.5933	16.2849	-2.21472	0.000421532	thioredoxin-like protein
Medtr3g095540	chr3:43652897-43654137	'sativa' control	'sativa' drought	4399.06	948.667	-2.21322	0.00593032	photosystem I reaction center subunit N
Medtr5g035430	chr5:15405450-15407370	'sativa' control	'sativa' drought	25.9813	5.60647	-2.21231	0.000421532	DUF4228 domain protein
Medtr1g082770	chr1:36835510-36836249	'sativa' control	'sativa' drought	3.62509	0.782456	-2.21193	0.0093272	glycoprotein membrane precursor GPI-anchored protein
Medtr1g064500	chr1:28372055-28372883	'sativa' control	'sativa' drought	12.3773	2.67442	-2.2104	0.000421532	60S ribosomal L12-like protein
Medtr5g018670	chr5:6961302-6963575	'sativa' control	'sativa' drought	312.256	67.5003	-2.20976	0.00229852	photosystem II oxygen-evolving enhancer protein
Medtr8g064990	chr8:27290929-27293669	'sativa' control	'sativa' drought	38.2345	8.26582	-2.20965	0.00110693	1,4-dihydroxy-2-naphthoyl-CoA synthase
Medtr3g464570	chr3:25958724-25962966	'sativa' control	'sativa' drought	9.20934	1.99323	-2.20799	0.000421532	Pmr5/Cas1p GDSL/SGNH-like acyl-esterase family protein
Medtr1g085620	chr1:38256441-38260285	'sativa' control	'sativa' drought	16.8098	3.64072	-2.20701	0.000421532	pectinacetylesterase family protein
Medtr4g077070	chr4:29529468-29533232	'sativa' control	'sativa' drought	282.332	61.1494	-2.20698	0.000421532	phospholipase A1
Medtr1918s0010	scaffold1918:3-921	'sativa' control	'sativa' drought	0.759881	0.164761	-2.2054	0.0454425	transmembrane protein, putative
Medtr4g130210	chr4:54224702-54229876	'sativa' control	'sativa' drought	2.00782	0.435486	-2.20493	0.0118997	LRR receptor-like kinase
Medtr1g107305	chr1:48601622-48602708	'sativa' control	'sativa' drought	0.813807	0.17656	-2.20453	0.0273717	cytochrome P450 family protein
Medtr1g097460	chr1:43979491-43981239	'sativa' control	'sativa' drought	8.18204	1.77941	-2.20106	0.000778235	hypoxanthine-guanine phosphoribosyltransferase
Medtr4g047920	chr4:16898922-16900083	'sativa' control	'sativa' drought	8.76128	1.90682	-2.19997	0.000778235	ribosomal protein L231
Medtr8g088420	chr8:36643141-36646685	'sativa' control	'sativa' drought	388.391	84.6307	-2.19826	0.000421532	tyrosine phosphatase, putative
Medtr2g082580	chr2:34654412-34656157	'sativa' control	'sativa' drought	254.398	55.4922	-2.19673	0.000421532	oxygen-evolving enhancer protein
Medtr3g088610	chr3:40042660-40047812	'sativa' control	'sativa' drought	54.9248	11.9884	-2.19581	0.000421532	delta-aminolevulinic acid dehydratase
Medtr2g099910	chr2:42851223-42854767	'sativa' control	'sativa' drought	96.0431	20.9685	-2.19546	0.000421532	glyoxylate/succinic semialdehyde reductase
Medtr8g468990	chr8:25009439-25017951	'sativa' control	'sativa' drought	107.706	23.5233	-2.19494	0.000421532	alpha amylase domain protein
Medtr7g099820	chr7:40077940-40084139	'sativa' control	'sativa' drought	3.02522	0.661176	-2.19393	0.000421532	cation/H+ exchanger 3
Medtr7g032240	chr7:11330063-11334447	'sativa' control	'sativa' drought	10.7398	2.3482	-2.19334	0.000421532	CCT motif protein
Medtr3g076660	chr3:34457932-34460232	'sativa' control	'sativa' drought	1689.43	369.643	-2.19234	0.00593032	elongation factor Tu protein
Medtr1g064230	chr1:28254734-28256581	'sativa' control	'sativa' drought	613.917	134.345	-2.1921	0.00229852	RNA-binding (RRM/RBD/RNP motif) family protein
Medtr3g078410	chr3:35327705-35337657	'sativa' control	'sativa' drought	1.66554	0.36448	-2.19207	0.0434232	alpha-N-acetylglucosaminidase family protein
Medtr1g022005	chr1:6743470-6750493	'sativa' control	'sativa' drought	2.71118	0.593618	-2.19131	0.00282668	phospholipid/glycerol acyltransferase family protein
Medtr7g118290	chr7:49092784-49094059	'sativa' control	'sativa' drought	727.472	159.65	-2.18798	0.00432634	thylakoid membrane phosphoprotein 14 kDa protein
Medtr5g026280	chr5:10804380-10809090	'sativa' control	'sativa' drought	3.41299	0.751239	-2.18369	0.000421532	carbon catabolite repressor-like protein
Medtr4g133770	chr4:55962767-55963564	'sativa' control	'sativa' drought	218.505	48.1554	-2.1819	0.000421532	transmembrane protein, putative
Medtr7g055857	chr7:19252370-19257484	'sativa' control	'sativa' drought	8.62939	1.90309	-2.18091	0.000778235	ethylene response factor
Medtr2g099010	chr2:42407676-42410072	'sativa' control	'sativa' drought	239.785	52.9423	-2.17925	0.000421532	salt tolerance-like protein
Medtr3g118360	chr3:55395796-55404715	'sativa' control	'sativa' drought	95.3988	21.0768	-2.17831	0.000421532	alanine-tRNA ligase
Medtr5g082260	chr5:35349839-35358311	'sativa' control	'sativa' drought	233.119	51.559	-2.17677	0.000421532	M50 family peptidase
Medtr4g051270	chr4:18299075-18300723	'sativa' control	'sativa' drought	34.3368	7.6127	-2.17328	0.000421532	ribulose bisphosphate carboxylase large chain domain protein
Medtr5g097010	chr5:42463028-42466972	'sativa' control	'sativa' drought	662.699	146.984	-2.1727	0.000421532	glucose-1-phosphate adenylyltransferase family protein
Medtr1g061170	chr1:26682279-26685220	'sativa' control	'sativa' drought	30.3028	6.7226	-2.17236	0.000421532	heat shock transcription factor A3
Medtr8g099615	chr8:42117909-42119726	'sativa' control	'sativa' drought	79.9626	17.7449	-2.17192	0.000421532	hypothetical protein
Medtr2g437700	chr2:14853942-14855880	'sativa' control	'sativa' drought	33.2343	7.3775	-2.17147	0.000421532	fasciclin-like arabinogalactan protein
Medtr8g006995	chr8:1158833-1166604	'sativa' control	'sativa' drought	197.302	43.8703	-2.16909	0.000421532	50S ribosomal protein L4, bacterial/organelle protein
Medtr7g111860	chr7:45952398-45955304	'sativa' control	'sativa' drought	1808.49	402.329	-2.16834	0.00700332	stem-loop-binding protein of 41 kDa protein B
Medtr1g028320	chr1:9514157-9515701	'sativa' control	'sativa' drought	9.16288	2.03916	-2.16783	0.0113468	glucosamine-6-phosphate isomerase/6-phosphogluconolactonase
Medtr2g104940	chr2:45231709-45234196	'sativa' control	'sativa' drought	10.5525	2.35011	-2.16679	0.000421532	major intrinsic protein (MIP) family transporter
Medtr0013s0150	scaffold0013:55941-61141	'sativa' control	'sativa' drought	110.363	24.5853	-2.16639	0.000421532	DUF3411 domain protein
Medtr8g044230	chr8:16955323-16962040	'sativa' control	'sativa' drought	12.0555	2.68623	-2.16604	0.000421532	LRR receptor-like kinase
Medtr8g071250	chr8:30236783-30242973	'sativa' control	'sativa' drought	1.88304	0.419866	-2.16506	0.00110693	mechanosensitive ion channel family protein
Medtr4g105140	chr4:43568391-43570347	'sativa' control	'sativa' drought	1.73908	0.387849	-2.16476	0.00229852	S-adenosylmethionine-dependent methyltransferase, putative
Medtr5g012210	chr5:3617357-3621929	'sativa' control	'sativa' drought	52.3959	11.6869	-2.16456	0.000421532	adenine phosphoribosyltransferase-like protein
Medtr0016s0020	scaffold0016:31676-32907	'sativa' control	'sativa' drought	10.6486	2.37676	-2.16359	0.00385343	flagellin N-methylase
Medtr7g038690	chr7:14047851-14052485	'sativa' control	'sativa' drought	9.49482	2.12174	-2.1619	0.00110693	LRR receptor-like kinase
Medtr7g033230	chr7:11806835-11821754	'sativa' control	'sativa' drought	36.8322	8.23614	-2.16093	0.000421532	Pmr5/Cas1p GDSL/SGNH-like acyl-esterase family protein
Medtr3g082200	chr3:37105454-37112701	'sativa' control	'sativa' drought	18.6738	4.17579	-2.1609	0.000421532	subtilisin-like serine protease
Medtr1g101250	chr1:45512284-45515882	'sativa' control	'sativa' drought	0.227819	0.0509447	-2.16088	0.0321295	LRR receptor-like kinase
Medtr1g081240	chr1:36148260-36152313	'sativa' control	'sativa' drought	10.9849	2.45669	-2.16073	0.000421532	pollen-specific SF21-like protein
Medtr8g077675	chr8:33039335-33049752	'sativa' control	'sativa' drought	3.56448	0.797401	-2.16031	0.000421532	tubby-F-box-like protein
Medtr5g059260	chr5:24444703-24452152	'sativa' control	'sativa' drought	13.9211	3.12021	-2.15755	0.000421532	GDP-fucose protein O-fucosyltransferase
Medtr8g028145	chr8:10479493-10485406	'sativa' control	'sativa' drought	2.84427	0.637637	-2.15725	0.00257029	dihydrodipicolinate reductase
Medtr3g104570	chr3:48185076-48187215	'sativa' control	'sativa' drought	0.465589	0.104429	-2.15653	0.0184568	IQ calmodulin-binding motif protein
Medtr7g065080	chr7:23692110-23700276	'sativa' control	'sativa' drought	14.2789	3.20296	-2.15641	0.00309784	peptide/nitrate transporter plant
Medtr5g011400	chr5:3262516-3265496	'sativa' control	'sativa' drought	18.5485	4.16097	-2.15631	0.000421532	1-aminocyclopropane-1-carboxylate synthase
Medtr8g022040	chr8:7704240-7714839	'sativa' control	'sativa' drought	43.8503	9.83732	-2.15625	0.0243377	fluorescent IN BLUE LIGHT protein
Medtr3g463530	chr3:25453385-25461095	'sativa' control	'sativa' drought	1.58166	0.355139	-2.15498	0.00282668	actin filament bundling protein P-115-ABP
Medtr7g024500	chr7:8064047-8066975	'sativa' control	'sativa' drought	0.36695	0.082423	-2.15446	0.0478754	isoflavone-7-O-methyltransferase
Medtr7g114750	chr7:47376603-47378468	'sativa' control	'sativa' drought	18.9675	4.26047	-2.15445	0.000421532	DNA-damage-repair/toleration protein DRT102, putative
Medtr8g010120	chr8:2567009-2570974	'sativa' control	'sativa' drought	75.4326	16.9631	-2.15279	0.000421532	alpha/beta fold hydrolase
Medtr1g072800	chr1:32322789-32341086	'sativa' control	'sativa' drought	5.89529	1.32651	-2.15193	0.00229852	ATP-dependent DNA helicase REP
Medtr3g030850	chr3:9799805-9802279	'sativa' control	'sativa' drought	65.4808	14.7346	-2.15186	0.000421532	photosystem II 5 kDa protein
Medtr2g091140	chr2:39267354-39270689	'sativa' control	'sativa' drought	3.26248	0.734344	-2.15144	0.000421532	DUF455 family protein
Medtr7g081705	chr7:31338732-31344981	'sativa' control	'sativa' drought	24.6107	5.54032	-2.15124	0.000421532	BZIP transcription factor bZIP80
Medtr3g090490	chr3:41056000-41060446	'sativa' control	'sativa' drought	31.9931	7.20388	-2.15092	0.000421532	thiol-disulfide isomerase and thioredoxins protein
Medtr5g099290	chr5:43532557-43538623	'sativa' control	'sativa' drought	20.1758	4.54309	-2.15088	0.000421532	ClC chloride channel family protein
Medtr5g004620	chr5:35171-37347	'sativa' control	'sativa' drought	0.490715	0.110616	-2.14932	0.0387187	nucleotide/sugar transporter family protein
Medtr2g036780	chr2:15921783-15925006	'sativa' control	'sativa' drought	14.7146	3.31698	-2.14931	0.0126738	HXXXD-type acyl-transferase family protein
Medtr4g091370	chr4:36199961-36203365	'sativa' control	'sativa' drought	30.4517	6.87413	-2.14727	0.000421532	sugar porter (SP) family MFS transporter
Medtr4g114180	chr4:47039775-47042488	'sativa' control	'sativa' drought	320.135	72.3884	-2.14485	0.000421532	chaperon protein P139, putative
Medtr2g438740	chr2:15661810-15667040	'sativa' control	'sativa' drought	59.357	13.428	-2.14418	0.000421532	ankyrin repeat plant-like protein
Medtr1g072260	chr1:32063749-32066134	'sativa' control	'sativa' drought	1503.76	340.194	-2.14414	0.00334995	stem-loop-binding protein of 41 kDa protein A
Medtr6g034205	chr6:11600634-11603504	'sativa' control	'sativa' drought	89.0011	20.1388	-2.14385	0.000421532	DUF3143 family protein
Medtr4g116050	chr4:47982109-47992164	'sativa' control	'sativa' drought	1.53841	0.348119	-2.14379	0.00282668	glycoside hydrolase family 79 amino-terminal domain protein
Medtr2g006440	chr2:578879-586948	'sativa' control	'sativa' drought	2.06013	0.466321	-2.14334	0.000421532	ATP-dependent DNA helicase RecQ family protein
Medtr4g005190	chr4:100267-167405	'sativa' control	'sativa' drought	118.499	26.8325	-2.14282	0.000421532	beta-amyrin synthase
Medtr5g041910	chr5:18401662-18404095	'sativa' control	'sativa' drought	240.33	54.4271	-2.14262	0.00142355	oxygen-evolving enhancer protein
Medtr5g094230	chr5:41156685-41163105	'sativa' control	'sativa' drought	67.8151	15.386	-2.13998	0.000421532	glycerophosphoryl diester phosphodiesterase family protein
Medtr4g081420	chr4:31572239-31574750	'sativa' control	'sativa' drought	6.33487	1.43735	-2.1399	0.0061516	C2H2-like zinc finger protein
Medtr6g033320	chr6:10650229-10652924	'sativa' control	'sativa' drought	6043.57	1371.81	-2.13932	0.0486697	light-harvesting complex I chlorophyll A/B-binding protein
Medtr5g008460	chr5:1791123-1793503	'sativa' control	'sativa' drought	45.3019	10.2853	-2.13898	0.000421532	cytochrome protein C
Medtr8g464260	chr8:22699894-22706004	'sativa' control	'sativa' drought	1.45022	0.329402	-2.13835	0.00911134	3'(2'),5'-bisphosphate nucleotidase
Medtr4g063975	chr4:23856594-23859315	'sativa' control	'sativa' drought	2.90403	0.659683	-2.13821	0.0165284	expansin A10
Medtr1g083260	chr1:37051516-37055706	'sativa' control	'sativa' drought	1.77598	0.403456	-2.13813	0.00282668	formin-like 2 domain protein
Medtr8g087860	chr8:36349709-36355335	'sativa' control	'sativa' drought	4.28667	0.973888	-2.13803	0.00432634	MADS-box transcription factor
Medtr6g022180	chr6:7717810-7722963	'sativa' control	'sativa' drought	13.0596	2.9673	-2.13789	0.00282668	cystinosin-like protein
Medtr6g007687	chr6:1782026-1784332	'sativa' control	'sativa' drought	2.40326	0.546355	-2.13708	0.00890377	ZIP zinc/iron transport family protein
Medtr1g100130	chr1:45108048-45131443	'sativa' control	'sativa' drought	34.2077	7.7796	-2.13655	0.00765361	oxidoreductase/ferric-chelate reductase
Medtr2g029180	chr2:10884682-10886210	'sativa' control	'sativa' drought	90.8045	20.6521	-2.13648	0.000421532	triose-phosphate transporter family protein
Medtr3g074210	chr3:33524750-33526461	'sativa' control	'sativa' drought	1.26927	0.289063	-2.13455	0.00110693	hypothetical protein
Medtr7g029325	chr7:10376915-10379464	'sativa' control	'sativa' drought	168.63	38.4228	-2.13383	0.000421532	ribosomal protein S21
Medtr6g013210	chr6:4153411-4155190	'sativa' control	'sativa' drought	1.06876	0.243532	-2.13375	0.0378906	40S ribosomal protein S28-1
Medtr5g020640	chr5:7907148-7910473	'sativa' control	'sativa' drought	504.126	114.908	-2.1333	0.000421532	aldose 1-epimerase family protein
Medtr4g008630	chr4:1608416-1609811	'sativa' control	'sativa' drought	29.813	6.7986	-2.13263	0.000421532	zeatin O-glucosyltransferase-like protein
Medtr3g117590	chr3:55059922-55062189	'sativa' control	'sativa' drought	45.9742	10.4843	-2.1326	0.000421532	GLN phosphoribosyl pyrophosphate amidotransferase
Medtr3g061530	chr3:24539561-24542170	'sativa' control	'sativa' drought	13.8371	3.15625	-2.13226	0.000421532	transmembrane protein, putative
Medtr2g006290	chr2:520122-526002	'sativa' control	'sativa' drought	4240.76	967.538	-2.13193	0.00385343	2Fe-2S ferredoxin superfamily protein
Medtr8g077830	chr8:33123361-33127371	'sativa' control	'sativa' drought	9.77879	2.23188	-2.1314	0.0111383	sulfite exporter TauE/SafE family protein
Medtr7g059290	chr7:21393730-21399699	'sativa' control	'sativa' drought	0.655249	0.149697	-2.13	0.0168921	pectate lyase-like protein
Medtr2g030240	chr2:11342483-11346176	'sativa' control	'sativa' drought	41.6237	9.51091	-2.12975	0.000421532	2-succinylbenzoate-CoA ligase/peroxisomal protein
Medtr1g054525	chr1:23595913-23596881	'sativa' control	'sativa' drought	93.1946	21.2963	-2.12964	0.000421532	disease resistance response protein
Medtr7g010100	chr7:2379048-2383435	'sativa' control	'sativa' drought	5.38829	1.23159	-2.12931	0.000778235	RNA recognition motif
Medtr8g005720	chr8:292703-295306	'sativa' control	'sativa' drought	52.0355	11.8956	-2.12907	0.000421532	Serine/Threonine kinase domain protein
Medtr1g059660	chr1:25939766-25941449	'sativa' control	'sativa' drought	247.736	56.6486	-2.12869	0.000421532	hypothetical protein
Medtr7g052820	chr7:18575161-18581857	'sativa' control	'sativa' drought	6.74005	1.54206	-2.1279	0.000421532	actin-binding calponin-like (CH) domain protein
Medtr1g022445	chr1:7164067-7167077	'sativa' control	'sativa' drought	10.3648	2.37194	-2.12756	0.000421532	dihydroflavonol 4-reductase
Medtr4g097880	chr4:40402603-40406677	'sativa' control	'sativa' drought	27.111	6.20765	-2.12676	0.000421532	LRR receptor-like kinase family protein
Medtr4g132280	chr4:55274380-55277892	'sativa' control	'sativa' drought	5.48817	1.2573	-2.126	0.00172055	glucan endo-1,3-beta-glucosidase-like protein
Medtr6g012280	chr6:3683160-3684710	'sativa' control	'sativa' drought	22.8695	5.24159	-2.12535	0.000421532	transcription factor HB29-like protein
Medtr7g100550	chr7:40485310-40492537	'sativa' control	'sativa' drought	76.2242	17.4994	-2.12294	0.000421532	PPR containing plant-like protein
Medtr1g117010	chr1:52934516-52947034	'sativa' control	'sativa' drought	212.74	48.846	-2.12278	0.000421532	peptidyl-prolyl cis-trans isomerase
Medtr8g006765	chr8:937004-938525	'sativa' control	'sativa' drought	3.4418	0.790614	-2.12212	0.0120882	calcium ion-binding protein, putative
Medtr4g087730	chr4:34505531-34520518	'sativa' control	'sativa' drought	32.9703	7.5768	-2.12151	0.000778235	Pmr5/Cas1p GDSL/SGNH-like acyl-esterase family protein
Medtr1g017530	chr1:4936229-4938216	'sativa' control	'sativa' drought	7.32902	1.68466	-2.12116	0.000421532	hypothetical protein
Medtr4g112530	chr4:46011107-46020399	'sativa' control	'sativa' drought	502.979	115.721	-2.11984	0.000421532	extracellular calcium sensing receptor
Medtr2g044810	chr2:19474505-19477394	'sativa' control	'sativa' drought	1.4028	0.323108	-2.11822	0.0194458	pectinesterase/pectinesterase inhibitor
Medtr5g025400	chr5:10300801-10304454	'sativa' control	'sativa' drought	0.854284	0.19677	-2.11821	0.0134182	nodulin MtN21/EamA-like transporter family protein
Medtr3g088520	chr3:40097344-40104659	'sativa' control	'sativa' drought	0.93661	0.215841	-2.11748	0.0101248	beta-like galactosidase
Medtr4g123810	chr4:51021991-51024226	'sativa' control	'sativa' drought	21.2247	4.89783	-2.11553	0.000421532	S-adenosylmethionine synthase-like protein
Medtr3g031360	chr3:26807599-26811666	'sativa' control	'sativa' drought	41.1023	9.48499	-2.1155	0.000421532	protein phosphatase 2C family protein
Medtr4g083080	chr4:32329545-32334779	'sativa' control	'sativa' drought	42.4613	9.8004	-2.11523	0.000421532	alpha/beta fold hydrolase
Medtr8g107370	chr8:45369295-45375330	'sativa' control	'sativa' drought	370.942	85.6578	-2.11454	0.00678899	phosphoethanolamine N-methyltransferase
Medtr3g107730	chr3:49704865-49709237	'sativa' control	'sativa' drought	1.54067	0.355843	-2.11425	0.00309784	boron transporter-like protein
Medtr6g033415	chr6:10768171-10771839	'sativa' control	'sativa' drought	0.566942	0.130946	-2.11423	0.0150897	IQ calmodulin-binding motif protein
Medtr8g032770	chr8:12568485-12571728	'sativa' control	'sativa' drought	1.7481	0.40393	-2.11362	0.0122879	DUF4378 domain protein
Medtr7g084560	chr7:32620955-32636699	'sativa' control	'sativa' drought	15.1706	3.50819	-2.11248	0.000421532	DEAD-box-like helicase superfamily protein
Medtr7g100860	chr7:40648161-40649958	'sativa' control	'sativa' drought	5.22919	1.2095	-2.11217	0.0174252	transmembrane protein, putative
Medtr3g111940	chr3:52383347-52384666	'sativa' control	'sativa' drought	0.920682	0.213144	-2.11088	0.0211351	cystathionine beta-synthase (CBS) family protein
Medtr4g485570	chr4:33371281-33372601	'sativa' control	'sativa' drought	2.30175	0.533035	-2.11043	0.0459803	polysaccharide biosynthesis protein
Medtr5g030180	chr5:12698229-12700149	'sativa' control	'sativa' drought	10.2434	2.37401	-2.1093	0.0103329	DNA-directed RNA polymerase subunit
Medtr1g073740	chr1:32719578-32723928	'sativa' control	'sativa' drought	30.5515	7.08886	-2.10762	0.000421532	cellulose synthase-like protein D3
Medtr4g079780	chr4:30882509-30886994	'sativa' control	'sativa' drought	216.858	50.3317	-2.10721	0.000421532	ketol-acid reductoisomerase
Medtr4g094715	chr4:38832639-38835379	'sativa' control	'sativa' drought	0.55468	0.128783	-2.10671	0.0372022	pectin lyase superfamily protein
Medtr4g124050	chr4:51210032-51216982	'sativa' control	'sativa' drought	1.6112	0.374084	-2.1067	0.00571101	transporter ABC domain protein
Medtr8g009280	chr8:2101156-2105141	'sativa' control	'sativa' drought	80.5215	18.7034	-2.10607	0.000421532	GroES chaperonin
Medtr8g037150	chr8:13707076-13713285	'sativa' control	'sativa' drought	3.85769	0.896138	-2.10595	0.00172055	E3 ubiquitin ligase BIG brother-like protein
Medtr2g435340	chr2:13606640-13610605	'sativa' control	'sativa' drought	5.66686	1.31676	-2.10556	0.000421532	polygalacturonase/glycoside hydrolase family protein
Medtr5g083810	chr5:36156694-36159060	'sativa' control	'sativa' drought	17.9378	4.1683	-2.10547	0.000421532	transcription factor bHLH93-like protein
Medtr2g101380	chr2:43586392-43587731	'sativa' control	'sativa' drought	482.032	112.022	-2.10534	0.0141913	2Fe-2S iron-sulfur cluster-binding domain protein
Medtr1g062160	chr1:27096972-27098945	'sativa' control	'sativa' drought	5.68801	1.32273	-2.1044	0.00229852	PLATZ transcription factor family protein
Medtr5g041340	chr5:18162243-18165160	'sativa' control	'sativa' drought	0.601635	0.140228	-2.10111	0.0356378	glucose-methanol-choline (GMC) oxidoreductase family protein
Medtr7g028870	chr7:9975679-9976311	'sativa' control	'sativa' drought	1.42616	0.332699	-2.09985	0.0390006	ATI
Medtr2g042720	chr2:18631753-18633760	'sativa' control	'sativa' drought	351.13	81.9763	-2.09873	0.00110693	light-harvesting complex I chlorophyll A/B-binding protein
Medtr4g094610	chr4:38359282-38363344	'sativa' control	'sativa' drought	1.20964	0.282582	-2.09784	0.000778235	LRR receptor-like kinase family protein
Medtr5g029550	chr5:12404495-12408916	'sativa' control	'sativa' drought	44.87	10.4847	-2.09746	0.000421532	inactive shikimate kinase-like protein
Medtr2g030530	chr2:11516968-11519281	'sativa' control	'sativa' drought	2.36418	0.552486	-2.09733	0.000778235	glycolipid transfer protein
Medtr3g118290	chr3:55374029-55377817	'sativa' control	'sativa' drought	50.2191	11.7421	-2.09655	0.000421532	RNA polymerase sigma factor
Medtr3g080840	chr3:36585416-36588592	'sativa' control	'sativa' drought	206.635	48.315	-2.09654	0.000421532	D27 family protein, putative
Medtr7g118080	chr7:49006409-49009054	'sativa' control	'sativa' drought	30.0603	7.03031	-2.0962	0.000421532	subtilisin-like serine protease
Medtr8g075960	chr8:32127592-32128563	'sativa' control	'sativa' drought	97.4164	22.7904	-2.09574	0.000421532	transmembrane protein, putative
Medtr1g022015	chr1:6760069-6763162	'sativa' control	'sativa' drought	12.5738	2.94242	-2.09534	0.000421532	PPPDE thiol peptidase family protein, putative
Medtr8g069840	chr8:29491630-29513567	'sativa' control	'sativa' drought	7.89164	1.84791	-2.09443	0.00110693	phylloquinone biosynthesis protein
Medtr1g114290	chr1:51581088-51583299	'sativa' control	'sativa' drought	237.381	55.6058	-2.09389	0.000421532	thioredoxin-like protein
Medtr3g068150	chr3:30781994-30786153	'sativa' control	'sativa' drought	58.3345	13.6743	-2.09289	0.000778235	thylakoid lumenal 15 kDa protein
Medtr4g007080	chr4:940544-943387	'sativa' control	'sativa' drought	195.224	45.7668	-2.09276	0.0130656	NDH-dependent cyclic electron flow protein
Medtr3g452470	chr3:19188201-19190098	'sativa' control	'sativa' drought	2.04711	0.479979	-2.09255	0.0172494	TB2/DP1, HVA22 family protein
Medtr5g037380	chr5:16368717-16370307	'sativa' control	'sativa' drought	168.058	39.4061	-2.09247	0.00172055	glutathione S-transferase, amino-terminal domain protein
Medtr2g461260	chr2:25293701-25297002	'sativa' control	'sativa' drought	51.5015	12.0789	-2.09213	0.000421532	peptidyl-prolyl cis-trans isomerase
Medtr1g090913	chr1:41008607-41010538	'sativa' control	'sativa' drought	40.285	9.45548	-2.09102	0.00849064	phytol kinase
Medtr7g089090	chr7:34811348-34816460	'sativa' control	'sativa' drought	6.16743	1.44762	-2.09098	0.000421532	myosin heavy chain-like protein
Medtr4g016920	chr4:5215986-5221708	'sativa' control	'sativa' drought	16.9979	3.99479	-2.08916	0.000421532	glycoside hydrolase family 1 protein
Medtr6g004140	chr6:133725-135019	'sativa' control	'sativa' drought	29.4506	6.92399	-2.08862	0.00142355	hypothetical protein
Medtr7g057180	chr7:20544718-20548610	'sativa' control	'sativa' drought	13.3533	3.1431	-2.08694	0.000421532	transmembrane protein, putative
Medtr3g014750	chr3:4254216-4264662	'sativa' control	'sativa' drought	1.29521	0.304927	-2.08665	0.00360127	amidohydrolase YtcJ-like protein, putative
Medtr5g097970	chr5:42902273-42903652	'sativa' control	'sativa' drought	24.091	5.6721	-2.08654	0.000421532	hypothetical protein
Medtr6g012690	chr6:3910119-3912657	'sativa' control	'sativa' drought	5.32389	1.25358	-2.08642	0.0143623	myb transcription factor mixta-like protein
Medtr2g076340	chr2:31981645-31987745	'sativa' control	'sativa' drought	43.3682	10.2132	-2.08621	0.000421532	uroporphyrinogen decarboxylase
Medtr4g071230	chr4:26879218-26885278	'sativa' control	'sativa' drought	25.3103	5.96068	-2.08618	0.000421532	xylulose kinase-like protein
Medtr8g033390	chr8:12881055-12882151	'sativa' control	'sativa' drought	3.93815	0.927897	-2.08548	0.015804	D-isomer specific 2-hydroxyacid dehydrogenase domain protein
Medtr5g082880	chr5:35687659-35691318	'sativa' control	'sativa' drought	20.6209	4.85899	-2.08538	0.000421532	Pmr5/Cas1p GDSL/SGNH-like acyl-esterase family protein
Medtr7g113880	chr7:46942870-46948763	'sativa' control	'sativa' drought	54.5282	12.8565	-2.0845	0.000421532	homoglutathione synthetase
Medtr5g068780	chr5:29134510-29137675	'sativa' control	'sativa' drought	0.367179	0.0865794	-2.08439	0.0461021	60S ribosomal protein L6
Medtr3g460780	chr3:23879138-23880737	'sativa' control	'sativa' drought	1.58526	0.373805	-2.08436	0.0248705	fasciclin-like arabinogalactan protein
Medtr4g089080	chr4:35696270-35697229	'sativa' control	'sativa' drought	150.618	35.5208	-2.08416	0.000421532	transmembrane protein, putative
Medtr4g050000	chr4:17654705-17660375	'sativa' control	'sativa' drought	47.2312	11.1413	-2.08382	0.000421532	cellulose synthase H1-like protein
Medtr3g109170	chr3:50475047-50475726	'sativa' control	'sativa' drought	1.06442	0.251246	-2.0829	0.0362198	hypothetical protein
Medtr4g052840	chr4:19170879-19172997	'sativa' control	'sativa' drought	34.4379	8.12929	-2.08279	0.000778235	late embryogenesis abundant hydroxyproline-rich glycoprotein
Medtr3g118300	chr3:55379244-55383521	'sativa' control	'sativa' drought	69.8416	16.5015	-2.08149	0.000421532	hypothetical protein
Medtr1g101015	chr1:45364847-45410250	'sativa' control	'sativa' drought	67.3466	15.9163	-2.0811	0.0120882	hypothetical protein
Medtr2g018125	chr2:5680210-5699272	'sativa' control	'sativa' drought	37.2991	8.82404	-2.07963	0.000421532	subtilisin-like serine protease
Medtr2g016190	chr2:4907070-4910625	'sativa' control	'sativa' drought	9.66813	2.28746	-2.07949	0.000421532	DUF688 family protein
Medtr7g114590	chr7:47318815-47319367	'sativa' control	'sativa' drought	486.872	115.198	-2.07942	0.000421532	rubredoxin-like protein
Medtr8g066670	chr8:27704771-27714873	'sativa' control	'sativa' drought	6.61633	1.56594	-2.07901	0.000421532	chlororespiratory reduction protein, putative
Medtr4g128260	chr4:53394369-53396550	'sativa' control	'sativa' drought	1.61272	0.381711	-2.07894	0.00172055	P-loop nucleoside triphosphate hydrolase superfamily protein
Medtr6g011550	chr6:3313448-3324298	'sativa' control	'sativa' drought	3.23519	0.76591	-2.07861	0.0291083	aldose 1-epimerase family protein
Medtr4g116870	chr4:48392491-48398560	'sativa' control	'sativa' drought	0.324894	0.076955	-2.07788	0.0259986	DNA replication licensing factor MCM4
Medtr2g103410	chr2:44519608-44523183	'sativa' control	'sativa' drought	1.93885	0.459865	-2.07592	0.00721318	polygalacturonase
Medtr3g074830	chr3:33810737-33811775	'sativa' control	'sativa' drought	21.6964	5.1475	-2.07551	0.000421532	phosphate-responsive 1 family protein
Medtr4g052420	chr4:18978806-18981076	'sativa' control	'sativa' drought	3595.85	853.139	-2.07548	0.017076	photosystem I subunit O
Medtr4g114410	chr4:47032717-47039689	'sativa' control	'sativa' drought	132.914	31.5383	-2.07532	0.000421532	DUF3119 family protein
Medtr1g100180	chr1:45144254-45148243	'sativa' control	'sativa' drought	0.397594	0.0943521	-2.07517	0.0194458	MATE efflux family protein
Medtr4g010180	chr4:2276104-2278567	'sativa' control	'sativa' drought	271.318	64.4086	-2.07466	0.000421532	LURP-one-like protein
Medtr5g016070	chr5:5683700-5689917	'sativa' control	'sativa' drought	8.39147	1.99273	-2.07418	0.000421532	ribonuclease III domain protein
Medtr8g088740	chr8:36861459-36864584	'sativa' control	'sativa' drought	21.656	5.14432	-2.07371	0.0331747	Serine/Threonine kinase family protein
Medtr1g032100	chr1:11357487-11361161	'sativa' control	'sativa' drought	6.00296	1.42686	-2.07284	0.000778235	ankyrin repeat plant-like protein
Medtr3g106820	chr3:49370139-49371236	'sativa' control	'sativa' drought	2551.3	606.727	-2.07211	0.00282668	ATP synthase, F0 subunit B
Medtr5g010740	chr5:2937124-2945976	'sativa' control	'sativa' drought	0.581352	0.138269	-2.07194	0.0134182	hapless protein
Medtr5g059130	chr5:24398477-24409901	'sativa' control	'sativa' drought	2.43701	0.579891	-2.07126	0.0303481	flavonol synthase/flavanone 3-hydroxylase
Medtr4g105610	chr4:43845347-43850627	'sativa' control	'sativa' drought	77.702	18.4894	-2.07125	0.000421532	CO2+/MG2+ efflux protein ApaG
Medtr6g055010	chr6:19676831-19678259	'sativa' control	'sativa' drought	0.723463	0.172189	-2.07092	0.0250563	ribulose bisphosphate carboxylase large chain domain protein
Medtr4g081100	chr4:31394040-31394809	'sativa' control	'sativa' drought	32.1048	7.64878	-2.06949	0.000421532	plastocyanin-like domain protein
Medtr3g113870	chr3:53107941-53109225	'sativa' control	'sativa' drought	4.71492	1.12391	-2.06871	0.00571101	NAD(P)-binding rossmann-fold protein
Medtr6g060230	chr6:20704654-20709413	'sativa' control	'sativa' drought	4.9587	1.18229	-2.06837	0.000421532	LRR receptor-like kinase
Medtr4g087240	chr4:34198861-34202754	'sativa' control	'sativa' drought	0.237666	0.0566702	-2.06828	0.0348966	zinc-finger of monoamine-oxidase A repressor R1
Medtr4g094885	chr4:39209092-39212942	'sativa' control	'sativa' drought	2.45017	0.584415	-2.06782	0.000778235	LRR receptor-like kinase
Medtr1g019770	chr1:6018831-6022603	'sativa' control	'sativa' drought	0.518521	0.123686	-2.06772	0.0295928	origin recognition complex second largest subunit 2
Medtr7g098450	chr7:39410727-39412668	'sativa' control	'sativa' drought	41.1874	9.82894	-2.0671	0.000421532	TPR repeat protein
Medtr4g073690	chr4:27963344-27966995	'sativa' control	'sativa' drought	71.0977	16.9667	-2.0671	0.000421532	nodulin-like/MFS transporter
Medtr7g104350	chr7:42279419-42283808	'sativa' control	'sativa' drought	49.782	11.886	-2.06636	0.000421532	cyclin delta-3, putative
Medtr3g110360	chr3:51509627-51521811	'sativa' control	'sativa' drought	49.3254	11.7792	-2.06609	0.000421532	tryptophan-tRNA ligase
Medtr3g118430	chr3:55419692-55423184	'sativa' control	'sativa' drought	156.335	37.3405	-2.06583	0.000421532	NAD-dependent epimerase/dehydratase family protein
Medtr2g022610	chr2:7835122-7836296	'sativa' control	'sativa' drought	59.2822	14.1613	-2.06564	0.000421532	hypothetical protein
Medtr4g132500	chr4:55386513-55397313	'sativa' control	'sativa' drought	32.5861	7.79319	-2.06397	0.000421532	leucyl-tRNA synthetase
Medtr5g084150	chr5:36331071-36333470	'sativa' control	'sativa' drought	6.92052	1.65618	-2.06302	0.00360127	hypothetical protein
Medtr1g018810	chr1:5530161-5532703	'sativa' control	'sativa' drought	11.9292	2.85647	-2.06219	0.000778235	transcription factor-like protein
Medtr5g042870	chr5:18834859-18841220	'sativa' control	'sativa' drought	10.1645	2.43825	-2.05961	0.000778235	DHHC-type zinc finger protein
Medtr8g090350	chr8:38012579-38014120	'sativa' control	'sativa' drought	8.77519	2.10598	-2.05894	0.000421532	ethylene response factor
Medtr8g087740	chr8:36277329-36288220	'sativa' control	'sativa' drought	13.6934	3.28756	-2.05839	0.000421532	LRR receptor-like Serine/Threonine-kinase RFK1, putative
Medtr5g083770	chr5:36137614-36140459	'sativa' control	'sativa' drought	5.3635	1.28838	-2.05762	0.000778235	transmembrane amino acid transporter family protein
Medtr7g024780	chr7:8176954-8177485	'sativa' control	'sativa' drought	4.90167	1.17783	-2.05715	0.0218295	acetyltransferase (GNAT) domain protein
Medtr8g063220	chr8:26471497-26476245	'sativa' control	'sativa' drought	0.515271	0.12384	-2.05685	0.0143623	nucleobase-ascorbate transporter-like protein
Medtr5g079860	chr5:34153184-34158285	'sativa' control	'sativa' drought	6.91229	1.66184	-2.05638	0.000421532	23S rRNA m2A2503 methyltransferase
Medtr3g086750	chr3:39309362-39314035	'sativa' control	'sativa' drought	1.06383	0.256335	-2.05317	0.0163548	glycoside hydrolase family 5 protein
Medtr2g035620	chr2:15065353-15068017	'sativa' control	'sativa' drought	1.59234	0.383684	-2.05316	0.000778235	PPR containing plant protein
Medtr7g045270	chr7:15901272-15903409	'sativa' control	'sativa' drought	6.17814	1.49014	-2.05173	0.00110693	hypothetical protein
Medtr2g101400	chr2:43597996-43601669	'sativa' control	'sativa' drought	20.0251	4.83273	-2.0509	0.000421532	LEM3 (ligand-effect modulator 3) family protein
Medtr7g080780	chr7:30761279-30764466	'sativa' control	'sativa' drought	9.08273	2.19283	-2.05033	0.0143623	helix loop helix DNA-binding domain protein
Medtr2g081300	chr2:34114495-34115260	'sativa' control	'sativa' drought	3.20755	0.774682	-2.0498	0.0357852	calcium-binding EF-hand protein
Medtr3g026400	chr3:8136959-8168129	'sativa' control	'sativa' drought	405.7	98.063	-2.04863	0.00700332	glycoside hydrolase family 1 protein
Medtr3g072190	chr3:32423416-32451386	'sativa' control	'sativa' drought	28.7135	6.95038	-2.04656	0.000421532	peroxidase family protein
Medtr2g011160	chr2:2669416-2673461	'sativa' control	'sativa' drought	0.959487	0.232289	-2.04634	0.00656873	G-type lectin S-receptor-like Serine/Threonine-kinase
Medtr1g022450	chr1:7172656-7173650	'sativa' control	'sativa' drought	499.39	120.908	-2.04626	0.000421532	50S ribosomal protein L31
Medtr8g028040	chr8:10383032-10385494	'sativa' control	'sativa' drought	22.8001	5.52299	-2.04552	0.000421532	serine acetyltransferase
Medtr7g088830	chr7:34671530-34683556	'sativa' control	'sativa' drought	0.702769	0.170303	-2.04495	0.0020175	Cam interacting protein
Medtr5g076270	chr5:32489762-32499847	'sativa' control	'sativa' drought	9.11059	2.2092	-2.04402	0.000421532	auxin response factor 2
Medtr8g027840	chr8:10171867-10177072	'sativa' control	'sativa' drought	0.929515	0.225581	-2.04284	0.0214833	core histone H2A/H2B/H3/H4
Medtr2g033020	chr2:12449706-12453501	'sativa' control	'sativa' drought	322.782	78.4201	-2.04126	0.000421532	30S ribosomal protein S1
Medtr3g027140	chr3:8404219-8413608	'sativa' control	'sativa' drought	78.2146	19.0118	-2.04054	0.000421532	RNA-binding (RRM/RBD/RNP motif) family protein
Medtr1g101540	chr1:45859317-45862642	'sativa' control	'sativa' drought	44.9731	10.9369	-2.03985	0.000421532	TraB family protein
Medtr4g070080	chr4:26374408-26375716	'sativa' control	'sativa' drought	852.681	207.378	-2.03975	0.00282668	RNA-binding (RRM/RBD/RNP motif) family protein
Medtr7g063360	chr7:23080168-23093203	'sativa' control	'sativa' drought	23.4939	5.71442	-2.03961	0.00110693	NAD(P)-binding rossmann-fold protein
Medtr3g085610	chr3:38705950-38710797	'sativa' control	'sativa' drought	7.47816	1.81915	-2.03942	0.000421532	plant U-box protein
Medtr2g072530	chr2:30550263-30553348	'sativa' control	'sativa' drought	0.984504	0.239513	-2.03929	0.00678899	F-box/RNI/FBD-like domain protein
Medtr8g093880	chr8:39287267-39292167	'sativa' control	'sativa' drought	11.5668	2.81715	-2.03768	0.000421532	methyltransferase PMT26-like protein, putative
Medtr1g060120	chr1:26175250-26175934	'sativa' control	'sativa' drought	15.1595	3.69634	-2.03606	0.00110693	oxalate oxidase
Medtr4g125600	chr4:52113365-52114050	'sativa' control	'sativa' drought	4696.99	1145.87	-2.03529	0.00503778	ultraviolet-B-repressible protein
Medtr7g444820	chr7:14992507-14997078	'sativa' control	'sativa' drought	64.6773	15.7808	-2.03509	0.000421532	plastid lipid-associated protein
Medtr7g417750	chr7:5689555-5691093	'sativa' control	'sativa' drought	1.98923	0.485922	-2.03341	0.0240064	allene oxide cyclase
Medtr7g006060	chr7:501678-506674	'sativa' control	'sativa' drought	15.2478	3.725	-2.03329	0.000778235	S-adenosylmethionine-dependent methyltransferase, putative
Medtr5g032600	chr5:14021146-14022399	'sativa' control	'sativa' drought	5.93948	1.45172	-2.03258	0.0020175	homeobox domain, ZF-HD class protein
Medtr1g103810	chr1:46979322-46981627	'sativa' control	'sativa' drought	11.9631	2.92607	-2.03156	0.000778235	photosystem II Pbs27 protein
Medtr1g079525	chr1:35342751-35351898	'sativa' control	'sativa' drought	17.0763	4.1781	-2.03108	0.000421532	plastid transcriptionally active protein
Medtr4g015590	chr4:4676918-4682029	'sativa' control	'sativa' drought	90.8513	22.2302	-2.03099	0.000421532	pyridoxal biosynthesis protein PDX2
Medtr8g094730	chr8:39549737-39555759	'sativa' control	'sativa' drought	53.0574	12.9925	-2.02988	0.000421532	NADH dehydrogenase
Medtr6g008075	chr6:2209628-2211634	'sativa' control	'sativa' drought	0.437715	0.107199	-2.0297	0.0369365	peroxidase family protein
Medtr2g043230	chr2:18824190-18827678	'sativa' control	'sativa' drought	84.8543	20.7956	-2.02871	0.000421532	GroES chaperonin
Medtr7g022390	chr7:7214175-7217458	'sativa' control	'sativa' drought	21.1557	5.18675	-2.02815	0.000421532	plant/T19L5-60 protein
Medtr5g078200	chr5:33413287-33417329	'sativa' control	'sativa' drought	0.818108	0.200623	-2.02781	0.0167138	glucan endo-1,3-beta-glucosidase-like protein
Medtr1g112510	chr1:50928260-50932010	'sativa' control	'sativa' drought	818.211	200.743	-2.02712	0.00593032	D-glycerate dehydrogenase/hydroxypyruvate reductase
Medtr8g015570	chr8:5096828-5099426	'sativa' control	'sativa' drought	65.2504	16.0141	-2.02665	0.000421532	60S ribosomal L28-like protein
Medtr1g017380	chr1:4821543-4839399	'sativa' control	'sativa' drought	177.737	43.6288	-2.02639	0.000421532	TCP-1/cpn60 chaperonin family protein
Medtr4g026590	chr4:9146473-9147729	'sativa' control	'sativa' drought	1.3331	0.327678	-2.02444	0.0442182	Leginsulin/Albumin-1
Medtr4g019900	chr4:6356564-6361568	'sativa' control	'sativa' drought	6.77741	1.66738	-2.02315	0.00110693	DUF3527 domain protein
Medtr7g103180	chr7:41702474-41705424	'sativa' control	'sativa' drought	3.22651	0.79437	-2.02209	0.00526179	wall-associated receptor kinase-like protein
Medtr1g060990	chr1:26597349-26600596	'sativa' control	'sativa' drought	1.64051	0.404058	-2.02151	0.00765361	trihelix transcription factor
Medtr2g043710	chr2:18997488-18998629	'sativa' control	'sativa' drought	9.37262	2.30865	-2.0214	0.000421532	transmembrane protein, putative
Medtr8g020690	chr8:7291896-7298698	'sativa' control	'sativa' drought	2.41442	0.59494	-2.02086	0.00480177	salicylic acid carboxyl methyltransferase
Medtr1g006490	chr1:44429-46280	'sativa' control	'sativa' drought	4.76775	1.17609	-2.01931	0.00996216	major intrinsic protein (MIP) family transporter
Medtr7g089860	chr7:35219205-35220399	'sativa' control	'sativa' drought	83.6817	20.6721	-2.01723	0.000421532	VQ motif protein
Medtr5g009020	chr5:2054642-2056662	'sativa' control	'sativa' drought	3.37064	0.832818	-2.01695	0.00309784	ubiquitin-conjugating enzyme
Medtr6g005480	chr6:778337-783621	'sativa' control	'sativa' drought	39.1531	9.67613	-2.01662	0.000421532	plastid phosphate translocator
Medtr8g091410	chr8:38123528-38126176	'sativa' control	'sativa' drought	101.2	25.0103	-2.01661	0.00142355	FKBP-type peptidyl-prolyl cis-trans isomerase
Medtr1g064090	chr1:28183313-28188012	'sativa' control	'sativa' drought	152.172	37.6452	-2.01517	0.000421532	phenylalanine ammonia-lyase-like protein
Medtr5g076830	chr5:32773394-32778891	'sativa' control	'sativa' drought	0.576973	0.142911	-2.01338	0.0117049	sucrose synthase
Medtr4g066010	chr4:24874866-24877565	'sativa' control	'sativa' drought	40.4623	10.0248	-2.01301	0.000421532	hypothetical protein
Medtr7g087070	chr7:33884580-33887689	'sativa' control	'sativa' drought	15.8601	3.93267	-2.01182	0.000421532	alpha/beta fold hydrolase
Medtr3g006290	chr3:622601-627415	'sativa' control	'sativa' drought	8.77541	2.17631	-2.01158	0.000421532	rhodanese-related sulfurtransferase
Medtr1g075310	chr1:33338594-33342141	'sativa' control	'sativa' drought	1.05784	0.263308	-2.0063	0.00849064	TPX2 (targeting protein for Xklp2) family protein
Medtr3g007480	chr3:1036755-1038871	'sativa' control	'sativa' drought	0.558979	0.139177	-2.00587	0.0159802	transmembrane protein, putative
Medtr3g462220	chr3:24832581-24834600	'sativa' control	'sativa' drought	127.196	31.6735	-2.0057	0.0191193	maternal effect embryo arrest protein, putative
Medtr3g049410	chr3:18402342-18406693	'sativa' control	'sativa' drought	55.4827	13.8234	-2.00493	0.000421532	tryptophan synthase beta type 2
Medtr3g028150	chr3:8912306-8913228	'sativa' control	'sativa' drought	453.656	113.066	-2.00443	0.000421532	thylakoid lumenal 19 kDa protein
Medtr6g005460	chr6:755136-766009	'sativa' control	'sativa' drought	0.449904	0.112188	-2.0037	0.0154518	polyribonucleotide nucleotidyltransferase
Medtr3g491820	chr3:41800360-41802852	'sativa' control	'sativa' drought	34.0439	8.49739	-2.00231	0.000421532	plastid transcriptionally active protein
Medtr2g070410	chr2:29631828-29636031	'sativa' control	'sativa' drought	2.54585	0.63572	-2.00168	0.0189619	caffeoyl-CoA O-methyltransferase
Medtr6g004220	chr6:182340-186101	'sativa' control	'sativa' drought	0.337717	0.0843326	-2.00165	0.0161679	MATE efflux family protein
Medtr8g018790	chr8:6495646-6502238	'sativa' control	'sativa' drought	19.0176	4.75452	-1.99996	0.000421532	puromycin-sensitive aminopeptidase-like protein
Medtr6g003980	chr6:44440-50370	'sativa' control	'sativa' drought	16.574	4.1498	-1.99781	0.000421532	methionyl-tRNA formyltransferase
Medtr5g056650	chr5:23326227-23326910	'sativa' control	'sativa' drought	3.54252	0.887577	-1.99683	0.00432634	hypothetical protein
Medtr4g058910	chr4:21699021-21702599	'sativa' control	'sativa' drought	5.28901	1.32517	-1.99682	0.00229852	GATA type zinc finger transcription factor family protein
Medtr3g101350	chr3:46644982-46650464	'sativa' control	'sativa' drought	11.8535	2.97031	-1.99663	0.000421532	uroporphyrinogen III synthase
Medtr4g087520	chr4:34363944-34369589	'sativa' control	'sativa' drought	315.923	79.2959	-1.99426	0.000421532	O-acetylserine (thiol) lyase
Medtr4g129490	chr4:53942576-53949233	'sativa' control	'sativa' drought	62.3377	15.6562	-1.99337	0.000421532	acyl-CoA N-acyltransferase (NAT) superfamily protein
Medtr3g073730	chr3:33266387-33271789	'sativa' control	'sativa' drought	59.6572	14.9869	-1.993	0.000421532	sulfate/bicarbonate/oxalate exchanger and transporter sat-1
Medtr2g034580	chr2:13223142-13229305	'sativa' control	'sativa' drought	19.8691	4.99189	-1.99287	0.000421532	dihydrolipoamide dehydrogenase
Medtr8g070830	chr8:30008652-30014945	'sativa' control	'sativa' drought	1045.87	262.904	-1.9921	0.00593032	membrane protein, putative
Medtr7g117970	chr7:48956100-48959121	'sativa' control	'sativa' drought	688.182	173.045	-1.99164	0.000421532	plant/F21F14-40 protein
Medtr6g016875	chr6:6543309-6546455	'sativa' control	'sativa' drought	26.1419	6.5824	-1.98968	0.00385343	Pmr5/Cas1p GDSL/SGNH-like acyl-esterase family protein
Medtr3g084340	chr3:38076966-38079657	'sativa' control	'sativa' drought	385.058	96.9989	-1.98903	0.000421532	S-adenosyl-L-homocysteine hydrolase
Medtr4g114690	chr4:47200289-47202141	'sativa' control	'sativa' drought	205.269	51.7273	-1.98852	0.000421532	TPR repeat protein
Medtr5g067350	chr5:28450189-28454050	'sativa' control	'sativa' drought	3.69567	0.931432	-1.98831	0.00503778	auxin response factor
Medtr1g059900	chr1:26071155-26105962	'sativa' control	'sativa' drought	56.4259	14.2288	-1.98755	0.00110693	eukaryotic-type carbonic anhydrase
Medtr6g064960	chr6:24058027-24061806	'sativa' control	'sativa' drought	10.4112	2.62558	-1.98743	0.025685	4,5-DOPA dioxygenase extradiol-like protein
Medtr7g100340	chr7:40399427-40400496	'sativa' control	'sativa' drought	6.13281	1.54739	-1.98672	0.0152638	hypothetical protein
Medtr1g063070	chr1:27723070-27725724	'sativa' control	'sativa' drought	16.4407	4.14874	-1.98653	0.00229852	transmembrane protein, putative
Medtr7g068920	chr7:25337691-25340308	'sativa' control	'sativa' drought	5.86795	1.481	-1.98628	0.0126738	Pmr5/Cas1p GDSL/SGNH-like acyl-esterase family protein
Medtr5g019920	chr5:7558950-7559667	'sativa' control	'sativa' drought	90.9004	22.9516	-1.98569	0.00142355	plant/T3A5-60 protein
Medtr4g015180	chr4:4408979-4410894	'sativa' control	'sativa' drought	27.1513	6.8599	-1.98476	0.000421532	anthocyanin 5-aromatic acyltransferase
Medtr1g102010	chr1:46049078-46075468	'sativa' control	'sativa' drought	306.13	77.3513	-1.98465	0.000778235	phosphogluco-mutase
Medtr1g076720	chr1:34248521-34263113	'sativa' control	'sativa' drought	58.0018	14.6598	-1.98423	0.000421532	pantothenate kinase
Medtr8g056860	chr8:18930053-18944115	'sativa' control	'sativa' drought	10.2993	2.60312	-1.98422	0.000421532	ATP-dependent zinc metalloprotease FTSH protein
Medtr4g123750	chr4:51005938-51007797	'sativa' control	'sativa' drought	1.1849	0.299511	-1.98408	0.025532	BTB/POZ and MATH domain protein
Medtr2g035660	chr2:15050767-15056551	'sativa' control	'sativa' drought	4.87851	1.23463	-1.98236	0.00282668	plastid transcriptionally active 14 protein
Medtr1g080430	chr1:35767437-35780120	'sativa' control	'sativa' drought	15.2383	3.8574	-1.982	0.000421532	FTSH extracellular protease family protein
Medtr8g076110	chr8:32223014-32226602	'sativa' control	'sativa' drought	0.339377	0.0859735	-1.98092	0.0457359	transcription factor
Medtr4g095660	chr4:39884488-39889981	'sativa' control	'sativa' drought	85.4068	21.6433	-1.98043	0.000421532	acetamidase/formamidase, putative
Medtr8g019490	chr8:6860924-6876159	'sativa' control	'sativa' drought	73.7735	18.713	-1.97906	0.0337231	NAD(P)-binding rossmann-fold protein, putative
Medtr1g070280	chr1:30997896-31015824	'sativa' control	'sativa' drought	1.10584	0.280989	-1.97656	0.00172055	myosin motor domain protein and Dil domain protein
Medtr3g064900	chr3:29274544-29276121	'sativa' control	'sativa' drought	24.6342	6.26001	-1.97643	0.00432634	oxidoreductase family, NAD-binding rossmann fold protein
Medtr8g005980	chr8:430274-432634	'sativa' control	'sativa' drought	3.64191	0.925771	-1.97597	0.013244	cytoplasmic-like malate dehydrogenase
Medtr2g086480	chr2:36361988-36363587	'sativa' control	'sativa' drought	6.65199	1.69134	-1.97562	0.00229852	hypothetical protein
Medtr4g011040	chr4:2587100-2591364	'sativa' control	'sativa' drought	19.5229	4.96868	-1.97423	0.000421532	peptide deformylase 1A
Medtr6g033510	chr6:10833893-10838781	'sativa' control	'sativa' drought	19.1465	4.87527	-1.97353	0.000421532	shikimate kinase
Medtr4g130980	chr4:54616211-54622427	'sativa' control	'sativa' drought	129.177	32.9094	-1.97277	0.000421532	fatty-acid desaturase
Medtr5g091660	chr5:39975479-39977427	'sativa' control	'sativa' drought	2.58252	0.658049	-1.97251	0.00257029	glycerol-3-phosphate acyltransferase
Medtr5g024880	chr5:10045581-10048948	'sativa' control	'sativa' drought	1.77024	0.45125	-1.97194	0.0020175	3-hydroxy-3-methylglutaryl-coenzyme A reductase-like protein
Medtr3g078000	chr3:35129683-35133618	'sativa' control	'sativa' drought	13.3419	3.40939	-1.96838	0.000421532	Serine/Threonine-kinase HT1-like protein
Medtr3g026110	chr3:8005911-8012479	'sativa' control	'sativa' drought	14.4001	3.68045	-1.96813	0.000421532	longifolia protein
Medtr8g092650	chr8:38761813-38767068	'sativa' control	'sativa' drought	3.66079	0.936445	-1.96689	0.00432634	nodulin MtN21/EamA-like transporter family protein, putative
Medtr4g126050	chr4:52386974-52402173	'sativa' control	'sativa' drought	78.4223	20.0761	-1.96579	0.000421532	valacyclovir hydrolase, putative
Medtr2g013570	chr2:3673517-3676788	'sativa' control	'sativa' drought	111.375	28.5269	-1.96503	0.000421532	phosphoglycerate mutase
Medtr4g123070	chr4:50797780-50801047	'sativa' control	'sativa' drought	522.381	133.811	-1.96491	0.000421532	dihydrolipoyl dehydrogenase
Medtr4g023550	chr4:7967753-7971122	'sativa' control	'sativa' drought	12.003	3.07611	-1.96422	0.000421532	DUF1499 family protein
Medtr4g126910	chr4:52583051-52587210	'sativa' control	'sativa' drought	7.1449	1.83121	-1.96412	0.00282668	EndA/NucM family nuclease
Medtr4g102740	chr4:42578337-42580152	'sativa' control	'sativa' drought	0.460691	0.11812	-1.96355	0.0319902	BAG family molecular chaperone regulator-like protein
Medtr3g110420	chr3:51527299-51530738	'sativa' control	'sativa' drought	54.4854	13.9733	-1.9632	0.000421532	transmembrane amino acid transporter family protein
Medtr1g115840	chr1:52324160-52326583	'sativa' control	'sativa' drought	9.13888	2.3439	-1.9631	0.000421532	chalcone-flavanone isomerase family protein
Medtr4g131920	chr4:55076086-55079116	'sativa' control	'sativa' drought	0.744032	0.190904	-1.96252	0.0189619	sucrose transporter 2
Medtr2g009220	chr2:1828041-1832844	'sativa' control	'sativa' drought	175.489	45.0376	-1.96218	0.000421532	2-oxoglutarate/malate translocator
Medtr3g090440	chr3:41079403-41081631	'sativa' control	'sativa' drought	0.823196	0.211336	-1.9617	0.0272196	SnoaL-like domain protein
Medtr3g105400	chr3:48602242-48606997	'sativa' control	'sativa' drought	14.2406	3.65912	-1.96044	0.000421532	BRCT domain DNA repair protein
Medtr4g104070	chr4:43049553-43062718	'sativa' control	'sativa' drought	30.0944	7.73469	-1.96008	0.000421532	ubiquinone biosynthesis protein coq-8, putative
Medtr3g012040	chr3:3188644-3189430	'sativa' control	'sativa' drought	19.7285	5.07658	-1.95835	0.000421532	40S ribosomal protein S3a-1
Medtr6g033240	chr6:10532117-10538415	'sativa' control	'sativa' drought	24.325	6.26025	-1.95815	0.00142355	aminopeptidase
Medtr2g436460	chr2:14167953-14169463	'sativa' control	'sativa' drought	5.72986	1.47518	-1.95761	0.0163548	mTERF protein
Medtr6g018680	chr6:7180243-7187076	'sativa' control	'sativa' drought	1.01117	0.260348	-1.95751	0.0196187	phosphoglycerate kinase
Medtr4g027430	chr4:9507209-9512166	'sativa' control	'sativa' drought	3.75236	0.966217	-1.95738	0.00257029	holliday junction resolvase-like protein
Medtr8g465870	chr8:23489316-23495582	'sativa' control	'sativa' drought	57.1764	14.7304	-1.95662	0.000421532	lycopene beta/epsilon cyclase
Medtr6g090520	chr6:34062229-34063921	'sativa' control	'sativa' drought	163.618	42.2	-1.95502	0.000421532	plastid-specific 30S ribosomal protein, putative
Medtr4g008200	chr4:1453390-1457424	'sativa' control	'sativa' drought	9.14967	2.36022	-1.9548	0.000778235	GDP-fucose protein O-fucosyltransferase
Medtr1g112200	chr1:50747863-50748766	'sativa' control	'sativa' drought	39.2662	10.1303	-1.95461	0.000421532	germin family 1 protein
Medtr1g090640	chr1:40585934-40589246	'sativa' control	'sativa' drought	0.677082	0.174688	-1.95455	0.0179345	double Clp-N motif P-loop nucleoside triphosphate hydrolase superfamily protein
Medtr8g030600	chr8:11316611-11322328	'sativa' control	'sativa' drought	46.7053	12.0532	-1.95417	0.000421532	anion transporter 4
Medtr1g031590	chr1:11041955-11050243	'sativa' control	'sativa' drought	8.4207	2.17323	-1.9541	0.000421532	O-fucosyltransferase family protein
Medtr4g133740	chr4:55948958-55951491	'sativa' control	'sativa' drought	34.1608	8.81825	-1.95378	0.000421532	pentatricopeptide (PPR) repeat protein
Medtr2g027220	chr2:9934034-9935894	'sativa' control	'sativa' drought	0.410173	0.105941	-1.95297	0.0303481	acetolactate synthase 1 catalytic subunit
Medtr3g065020	chr3:29334746-29337344	'sativa' control	'sativa' drought	2.62493	0.678553	-1.95174	0.0204476	zinc finger-like protein
Medtr4g118780	chr4:49213162-49216529	'sativa' control	'sativa' drought	1.18038	0.305268	-1.95111	0.00503778	cyclin-dependent kinase
Medtr4g019790	chr4:6273358-6274845	'sativa' control	'sativa' drought	18.1748	4.70121	-1.95084	0.000421532	glutathione S-transferase, amino-terminal domain protein
Medtr1g024980	chr1:7957882-7961646	'sativa' control	'sativa' drought	9.18346	2.3775	-1.94959	0.000421532	C2H2-like zinc finger protein
Medtr6g008170	chr6:2221050-2223567	'sativa' control	'sativa' drought	1.34061	0.348036	-1.94558	0.00257029	armadillo/beta-catenin repeat protein
Medtr3g090480	chr3:41062767-41066606	'sativa' control	'sativa' drought	12.2083	3.17265	-1.94411	0.000421532	LRR receptor-like kinase
Medtr5g034360	chr5:14891341-14894819	'sativa' control	'sativa' drought	2.55342	0.663676	-1.94388	0.0448877	transmembrane protein, putative
Medtr4g036575	chr4:13223813-13228372	'sativa' control	'sativa' drought	2.14718	0.558336	-1.94324	0.00432634	LRR receptor-like kinase family protein
Medtr2g006020	chr2:417287-424334	'sativa' control	'sativa' drought	16.7915	4.36836	-1.94257	0.000421532	transducin/WD40 repeat protein
Medtr5g090340	chr5:39339731-39343560	'sativa' control	'sativa' drought	6.79776	1.7714	-1.94017	0.0214833	reticulon-like protein B2
Medtr8g081040	chr8:35016111-35018579	'sativa' control	'sativa' drought	56.9042	14.8379	-1.93925	0.000421532	xyloglucan endotransglucosylase/hydrolase family protein
Medtr6g038640	chr6:13849181-13856822	'sativa' control	'sativa' drought	7.74246	2.0189	-1.93922	0.0194458	oxidoreductase family, NAD-binding rossmann fold protein
Medtr3g098520	chr3:44982537-44984079	'sativa' control	'sativa' drought	601.62	157.008	-1.93801	0.000421532	electron transporter
Medtr8g070840	chr8:30016749-30019480	'sativa' control	'sativa' drought	66.6585	17.3977	-1.93789	0.000421532	WEAK movement UNDER BLUE LIGHT-like protein
Medtr1g079870	chr1:35481024-35482817	'sativa' control	'sativa' drought	59.4226	15.5228	-1.93662	0.000421532	hypothetical protein
Medtr5g027010	chr5:11190212-11191060	'sativa' control	'sativa' drought	51.5808	13.4866	-1.93531	0.000421532	transmembrane protein, putative
Medtr3g118010	chr3:55220326-55221567	'sativa' control	'sativa' drought	2.88615	0.754685	-1.9352	0.00432634	major intrinsic protein (MIP) family transporter
Medtr1g101790	chr1:45956992-45959923	'sativa' control	'sativa' drought	4.54137	1.18759	-1.93509	0.000421532	molybdenum cofactor sulfurase
Medtr4g111880	chr4:46246445-46247132	'sativa' control	'sativa' drought	309.741	81.0051	-1.93498	0.000421532	extracellular calcium sensing receptor, putative
Medtr8g103870	chr8:43713811-43718712	'sativa' control	'sativa' drought	12.2738	3.2111	-1.93444	0.00172055	carbon catabolite repressor-like protein
Medtr1g093980	chr1:42196605-42197152	'sativa' control	'sativa' drought	208.918	54.6603	-1.93437	0.000421532	hypothetical protein
Medtr8g077570	chr8:32991087-32995273	'sativa' control	'sativa' drought	25.4509	6.65911	-1.93432	0.000778235	Maf DDB-G0281937-like protein
Medtr4g098850	chr4:40765284-40779794	'sativa' control	'sativa' drought	10.9786	2.87359	-1.93376	0.000421532	type I inositol-1,4,5-trisphosphate 5-phosphatase
Medtr5g006370	chr5:882484-884340	'sativa' control	'sativa' drought	2.89898	0.759176	-1.93304	0.0128702	lactoylglutathione lyase/glyoxalase I family protein
Medtr3g117050	chr3:54732270-54733982	'sativa' control	'sativa' drought	4.03963	1.05825	-1.93254	0.00282668	transmembrane protein, putative
Medtr2g015430	chr2:4568067-4570288	'sativa' control	'sativa' drought	1.53648	0.40254	-1.93242	0.00548645	3'-N-debenzoyl-2'-deoxytaxol benzoyltransferase
Medtr7g013790	chr7:4017101-4026047	'sativa' control	'sativa' drought	12.5661	3.29397	-1.93164	0.000421532	serine carboxypeptidase-like protein
Medtr8g464010	chr8:22595705-22600793	'sativa' control	'sativa' drought	20.8349	5.46254	-1.93136	0.000421532	hypothetical protein
Medtr3g088800	chr3:40620095-40621055	'sativa' control	'sativa' drought	25.5959	6.71138	-1.93123	0.0086963	hypothetical protein
Medtr4g108880	chr4:45127440-45132453	'sativa' control	'sativa' drought	35.1891	9.2306	-1.93063	0.00142355	two-component response regulator-like APRR7 protein
Medtr1g094085	chr1:42270305-42274574	'sativa' control	'sativa' drought	0.56031	0.146983	-1.93058	0.0219899	BHLH transcription factor-like protein
Medtr7g069950	chr7:25785062-25788014	'sativa' control	'sativa' drought	2.73023	0.716759	-1.92946	0.00257029	40S ribosomal S4-like protein
Medtr2g010420	chr2:2359958-2364442	'sativa' control	'sativa' drought	1.22794	0.322395	-1.92934	0.0319902	frigida-LIKE protein
Medtr4g064883	chr4:24230206-24233800	'sativa' control	'sativa' drought	4.21436	1.10676	-1.92897	0.00975473	enoyl-(acyl carrier) reductase
Medtr8g107410	chr8:45396723-45398793	'sativa' control	'sativa' drought	11.8077	3.10135	-1.92875	0.000421532	ATP-binding ABC transporter
Medtr4g054960	chr4:19957254-19963421	'sativa' control	'sativa' drought	27.2198	7.15537	-1.92756	0.000421532	MAR-binding filament-like protein, putative
Medtr2g100290	chr2:43070655-43074374	'sativa' control	'sativa' drought	0.315717	0.0830727	-1.92619	0.0462584	adenine nucleotide alpha hydrolase-like domain kinase
Medtr1g064560	chr1:28404484-28406967	'sativa' control	'sativa' drought	1.2563	0.330584	-1.9261	0.0061516	Serine/Threonine-kinase CCR1-like protein
Medtr5g021610	chr5:8376688-8378134	'sativa' control	'sativa' drought	17.2618	4.54332	-1.92576	0.0145435	lactoylglutathione lyase/glyoxalase I family protein
Medtr2g036690	chr2:15888330-15890490	'sativa' control	'sativa' drought	54.0374	14.2298	-1.92504	0.000421532	nitrogen fixation protein NifU
Medtr7g011230	chr7:2980798-2986173	'sativa' control	'sativa' drought	392.448	103.347	-1.925	0.000421532	cystathionine gamma-synthase
Medtr4g073700	chr4:27969005-27972645	'sativa' control	'sativa' drought	17.8391	4.70069	-1.9241	0.000421532	ribosomal protein L37
Medtr1g076370	chr1:34015659-34017853	'sativa' control	'sativa' drought	4.74048	1.24945	-1.92374	0.0236731	CBL-interacting kinase
Medtr1g111140	chr1:50194255-50200333	'sativa' control	'sativa' drought	24.4282	6.43958	-1.92351	0.000421532	2-oxoacid dehydrogenase acyltransferase family protein
Medtr1g022150	chr1:6884865-6887607	'sativa' control	'sativa' drought	1.03598	0.273193	-1.923	0.0447502	like-COV protein
Medtr6g037340	chr6:13161596-13213205	'sativa' control	'sativa' drought	70.778	18.6695	-1.92262	0.000421532	3-oxo-5-alpha-steroid 4-dehydrogenase family protein
Medtr2g015010	chr2:4401663-4408457	'sativa' control	'sativa' drought	3.67369	0.969076	-1.92255	0.00827189	aldolase-type TIM barrel family protein
Medtr1g070495	chr1:31300959-31302315	'sativa' control	'sativa' drought	3819.16	1007.91	-1.92189	0.00593032	photosystem II reaction center W
Medtr3g006730	chr3:823582-836696	'sativa' control	'sativa' drought	7.25824	1.91581	-1.92167	0.0020175	glycyl-tRNA synthetase/glycine-tRNA ligase
Medtr4g127420	chr4:52887577-52890899	'sativa' control	'sativa' drought	43.9043	11.5896	-1.92154	0.000421532	import apparatus protein
Medtr8g030690	chr8:11379366-11383331	'sativa' control	'sativa' drought	2.65286	0.700693	-1.92069	0.00432634	U-box kinase family protein
Medtr3g062890	chr3:28437616-28439630	'sativa' control	'sativa' drought	360.616	95.2621	-1.92049	0.00172055	NADH-quinone oxidoreductase cyanobacterial subunit N
Medtr1g059080	chr1:21776264-21778199	'sativa' control	'sativa' drought	1.05903	0.279818	-1.92018	0.0182823	MFS transporter
Medtr6g034150	chr6:11542115-11544927	'sativa' control	'sativa' drought	0.486717	0.128714	-1.91892	0.0262966	PPR containing plant-like protein
Medtr3g088455	chr3:40199227-40209493	'sativa' control	'sativa' drought	4.33212	1.14676	-1.91751	0.00765361	transmembrane amino acid transporter family protein
Medtr7g108200	chr7:44001154-44001971	'sativa' control	'sativa' drought	238.655	63.1842	-1.91729	0.000421532	monothiol glutaredoxin-S2 protein
Medtr5g083790	chr5:36148012-36150259	'sativa' control	'sativa' drought	23.2987	6.17436	-1.91589	0.000421532	60S ribosomal protein L13a-4
Medtr4g088595	chr4:35214825-35217876	'sativa' control	'sativa' drought	77.0052	20.4389	-1.91364	0.000421532	40S ribosomal protein S6-2
Medtr6g086510	chr6:32135726-32141269	'sativa' control	'sativa' drought	5.92405	1.57309	-1.91298	0.000778235	nudix hydrolase-like protein
Medtr4g120800	chr4:50008935-50009714	'sativa' control	'sativa' drought	33.1537	8.80654	-1.91252	0.000421532	phosphoglucomutase, putative
Medtr1g063350	chr1:27961180-27964016	'sativa' control	'sativa' drought	40.3529	10.7202	-1.91233	0.000421532	thylakoid lumenal 150 kDa protein
Medtr1g101400	chr1:45802198-45804711	'sativa' control	'sativa' drought	67.5173	17.9442	-1.91174	0.000421532	dihydrodipicolinate reductase
Medtr1g088610	chr1:39629893-39644606	'sativa' control	'sativa' drought	24.6552	6.55699	-1.91079	0.000421532	glycoside hydrolase family 1 protein
Medtr2g038250	chr2:16650567-16653396	'sativa' control	'sativa' drought	58.9888	15.6976	-1.9099	0.000421532	60S ribosomal protein L7
Medtr2g094860	chr2:40510032-40514457	'sativa' control	'sativa' drought	0.340454	0.0906082	-1.90975	0.0363661	cyclic nucleotide-gated ion channel-like protein
Medtr7g026770	chr7:8908710-8936438	'sativa' control	'sativa' drought	1.59771	0.425313	-1.9094	0.0246933	glutaredoxin-C3-like protein
Medtr4g132250	chr4:55253177-55259338	'sativa' control	'sativa' drought	5.50373	1.46549	-1.90903	0.000421532	arogenate/prephenate dehydratase
Medtr3g099190	chr3:45475755-45478213	'sativa' control	'sativa' drought	78.8151	20.9896	-1.9088	0.000421532	acetolactate synthase 1 catalytic subunit
Medtr7g084160	chr7:32445333-32449822	'sativa' control	'sativa' drought	219.922	58.5832	-1.90843	0.0211351	cofactor assembly of complex protein C, putative
Medtr8g012570	chr8:3635902-3639155	'sativa' control	'sativa' drought	21.9118	5.85583	-1.90376	0.000421532	GTP cyclohydrolase I 1
Medtr8g011870	chr8:3259375-3270332	'sativa' control	'sativa' drought	2.35896	0.630905	-1.90266	0.00282668	hypothetical protein
Medtr8g096640	chr8:40539146-40540004	'sativa' control	'sativa' drought	0.973834	0.260706	-1.90125	0.0380213	transmembrane protein, putative
Medtr8g024250	chr8:8893235-8894604	'sativa' control	'sativa' drought	0.755924	0.202449	-1.90069	0.031413	late embryogenesis abundant protein
Medtr3g079530	chr3:35898648-35903542	'sativa' control	'sativa' drought	18.9851	5.08548	-1.90041	0.000421532	haloacid dehalogenase superfamily protein
Medtr5g067140	chr5:28350545-28353833	'sativa' control	'sativa' drought	9.8363	2.63766	-1.89886	0.00788035	pentatricopeptide (PPR) repeat protein
Medtr0022s0200	scaffold0022:62324-65754	'sativa' control	'sativa' drought	23.6381	6.34481	-1.89746	0.0152638	hypothetical protein
Medtr1g110870	chr1:50054284-50056406	'sativa' control	'sativa' drought	43.324	11.6306	-1.89724	0.000421532	zinc finger constans-like protein
Medtr4g014600	chr4:4144137-4150139	'sativa' control	'sativa' drought	14.0768	3.78108	-1.89645	0.000421532	hypothetical protein
Medtr8g065900	chr8:27394113-27404131	'sativa' control	'sativa' drought	2.49627	0.670632	-1.89618	0.0161679	DNA-directed RNA polymerase-like protein
Medtr3g085210	chr3:38512452-38516744	'sativa' control	'sativa' drought	73.4419	19.7416	-1.89537	0.000421532	lipid transfer protein
Medtr3g094080	chr3:42982383-42983526	'sativa' control	'sativa' drought	523.571	140.748	-1.89527	0.000421532	hypothetical protein
Medtr3g109040	chr3:50401243-50405270	'sativa' control	'sativa' drought	4.02743	1.0828	-1.89509	0.00385343	xyloglucan glycosyltransferase
Medtr5g030530	chr5:12928445-12932791	'sativa' control	'sativa' drought	8.42044	2.26779	-1.89261	0.000421532	carnitine/acylcarnitine carrier-like protein
Medtr8g094030	chr8:39334311-39343667	'sativa' control	'sativa' drought	66.4982	17.9108	-1.89249	0.000421532	glucose-inhibited division family A protein
Medtr4g105400	chr4:43726621-43730613	'sativa' control	'sativa' drought	8.97029	2.41965	-1.89035	0.0152638	carboxyl-terminal peptidase
Medtr1g019280	chr1:5777570-5782200	'sativa' control	'sativa' drought	2.83106	0.765199	-1.88744	0.00700332	carboxy-terminal region remorin
Medtr6g081930	chr6:30580512-30584032	'sativa' control	'sativa' drought	18.5229	5.01072	-1.88622	0.00229852	late embryogenesis abundant protein
Medtr5g078780	chr5:33660869-33670952	'sativa' control	'sativa' drought	2.11035	0.571126	-1.8856	0.00282668	CCAAT-binding factor
Medtr4g039540	chr4:14041891-14042552	'sativa' control	'sativa' drought	20.8702	5.64878	-1.88543	0.000421532	hypothetical protein
Medtr5g025840	chr5:10548412-10612869	'sativa' control	'sativa' drought	2.04828	0.55445	-1.88528	0.044488	LRR receptor-like kinase family protein
Medtr2g451510	chr2:22875547-22880254	'sativa' control	'sativa' drought	14.2246	3.85081	-1.88515	0.000421532	glycoside hydrolase family 79 amino-terminal domain protein
Medtr1g067600	chr1:29180230-29181747	'sativa' control	'sativa' drought	3.20195	0.867198	-1.88452	0.00678899	hypothetical protein
Medtr2g014370	chr2:4088003-4091348	'sativa' control	'sativa' drought	7.036	1.90629	-1.88399	0.0159802	hypothetical protein
Medtr4g105130	chr4:43559174-43561153	'sativa' control	'sativa' drought	0.434044	0.11761	-1.88383	0.0398462	myb transcription factor
Medtr4g077000	chr4:29500378-29504926	'sativa' control	'sativa' drought	6.52009	1.76871	-1.88219	0.00172055	DUF3411 domain protein
Medtr3g111540	chr3:52121921-52125125	'sativa' control	'sativa' drought	4.07233	1.10482	-1.88204	0.00571101	transmembrane protein, putative
Medtr4g096820	chr4:38526215-38530618	'sativa' control	'sativa' drought	3.09325	0.840034	-1.8806	0.000421532	pre-rRNA-processing esf1-like protein
Medtr2g062610	chr2:26428371-26432822	'sativa' control	'sativa' drought	94.14	25.5677	-1.88048	0.000421532	carboxyl-terminal peptidase
Medtr2g078530	chr2:32771450-32773913	'sativa' control	'sativa' drought	15.1919	4.12647	-1.88032	0.000421532	hypothetical protein
Medtr3g111870	chr3:52353368-52361170	'sativa' control	'sativa' drought	73.6429	20.0154	-1.87944	0.000421532	cytosolic purine 5-nucleotidase
Medtr3g113050	chr3:52815366-52820780	'sativa' control	'sativa' drought	0.292412	0.0795385	-1.87828	0.0341593	forkhead-associated (FHA) domain protein
Medtr4g064530	chr4:24068166-24071605	'sativa' control	'sativa' drought	12.3684	3.36669	-1.87725	0.000778235	laccase/diphenol oxidase family protein
Medtr5g009140	chr5:2114675-2117290	'sativa' control	'sativa' drought	6.46478	1.76009	-1.87695	0.0338743	triacylglycerol lipase
Medtr1g103070	chr1:46630555-46633467	'sativa' control	'sativa' drought	0.93896	0.255718	-1.87651	0.0336098	IQ calmodulin-binding motif protein
Medtr6g032880	chr6:10218902-10221178	'sativa' control	'sativa' drought	86.9884	23.6938	-1.87631	0.0187826	NDH-dependent cyclic electron flow protein, putative
Medtr8g094740	chr8:39557425-39563630	'sativa' control	'sativa' drought	30.2657	8.2439	-1.87628	0.000421532	fatty acid amide hydrolase-like protein
Medtr7g071440	chr7:26462013-26469401	'sativa' control	'sativa' drought	6.83407	1.8616	-1.8762	0.000421532	SCAR2, putative
Medtr1g108710	chr1:49135631-49139572	'sativa' control	'sativa' drought	239.546	65.2952	-1.87525	0.000421532	ferredoxin reductase-like NAD(P) binding domain protein
Medtr7g063330	chr7:23063527-23071171	'sativa' control	'sativa' drought	2.42951	0.662655	-1.87433	0.0243377	enoyl-(acyl carrier) reductase
Medtr4g105770	chr4:43931210-43933645	'sativa' control	'sativa' drought	0.652623	0.178026	-1.87416	0.0483913	tyrosine kinase family protein
Medtr3g113890	chr3:53116017-53117270	'sativa' control	'sativa' drought	6.58796	1.79786	-1.87355	0.00432634	gibberellin-regulated family protein
Medtr1g096430	chr1:43437080-43439931	'sativa' control	'sativa' drought	4.46123	1.21774	-1.87324	0.00110693	NAC transcription factor-like protein
Medtr1g114530	chr1:51694682-51700854	'sativa' control	'sativa' drought	5.68146	1.55115	-1.87293	0.00110693	dihydroorotate dehydrogenase (quinone)
Medtr6g015435	chr6:5100730-5108119	'sativa' control	'sativa' drought	0.344199	0.0939948	-1.87259	0.0399727	disease resistance protein (TIR-NBS-LRR class)
Medtr1g116270	chr1:52557069-52559696	'sativa' control	'sativa' drought	155.835	42.5728	-1.87202	0.00142355	glutathione S-transferase
Medtr3g082150	chr3:37076491-37080407	'sativa' control	'sativa' drought	73.5428	20.0924	-1.87193	0.000421532	glucose-1-phosphate adenylyltransferase family protein
Medtr4g064997	chr4:24325617-24330191	'sativa' control	'sativa' drought	10.2999	2.81522	-1.8713	0.000421532	DUF3527 domain protein
Medtr3g096910	chr3:44355432-44361254	'sativa' control	'sativa' drought	3.0901	0.844647	-1.87124	0.004091	beta-galactosidase-like protein
Medtr4g092620	chr4:36730816-36736760	'sativa' control	'sativa' drought	32.2336	8.81508	-1.87052	0.000421532	LL-diaminopimelate aminotransferase
Medtr3g100680	chr3:46313488-46315591	'sativa' control	'sativa' drought	1.10253	0.301532	-1.87043	0.0359093	tyrosine kinase family protein
Medtr2g102243	chr2:44009194-44014615	'sativa' control	'sativa' drought	6.78004	1.85453	-1.87024	0.00721318	sulfate/bicarbonate/oxalate exchanger and transporter sat-1
Medtr1g015530	chr1:3911098-3919054	'sativa' control	'sativa' drought	18.4324	5.04278	-1.86995	0.00282668	LRR receptor-like kinase family protein
Medtr7g065630	chr7:23837588-23838924	'sativa' control	'sativa' drought	0.973531	0.266345	-1.86993	0.0292652	glutathione S-transferase
Medtr4g005390	chr4:236273-240407	'sativa' control	'sativa' drought	49.9674	13.6752	-1.86942	0.000421532	plastid lipid-associated protein
Medtr4g115530	chr4:47725487-47726861	'sativa' control	'sativa' drought	0.752267	0.206124	-1.86773	0.0438284	glycosyltransferase
Medtr6g080680	chr6:29011882-29013443	'sativa' control	'sativa' drought	1.23439	0.338261	-1.86759	0.00637096	F-box protein interaction domain protein
Medtr6g478000	chr6:28772793-28779662	'sativa' control	'sativa' drought	0.613881	0.168335	-1.86663	0.0209755	sucrose synthase
Medtr3g076950	chr3:34545419-34547442	'sativa' control	'sativa' drought	20.5877	5.65277	-1.86475	0.000421532	phloem specific protein
Medtr6g027580	chr6:9553780-9555603	'sativa' control	'sativa' drought	6.34279	1.74161	-1.86469	0.0150897	cation calcium exchanger
Medtr2g093740	chr2:39979873-39984806	'sativa' control	'sativa' drought	0.975765	0.268002	-1.86429	0.00953754	auxin response factor-like protein
Medtr4g012540	chr4:3322546-3324801	'sativa' control	'sativa' drought	0.604415	0.166075	-1.86371	0.0401114	regulator of Vps4 activity in the MVB pathway protein
Medtr3g118070	chr3:55265063-55266963	'sativa' control	'sativa' drought	223.996	61.556	-1.8635	0.000421532	glutamate-1-semialdehyde 2,1-aminomutase
Medtr4g074260	chr4:28274192-28276637	'sativa' control	'sativa' drought	53.1009	14.5977	-1.863	0.000421532	ribosomal protein L7Ae/L30e/S12e/Gadd45 family protein
Medtr1g021760	chr1:6580127-6582496	'sativa' control	'sativa' drought	403.045	110.834	-1.86255	0.000421532	30S ribosomal protein S9P
Medtr5g018590	chr5:6942144-6942961	'sativa' control	'sativa' drought	14.1061	3.88331	-1.86096	0.000421532	hypothetical protein
Medtr3g067705	chr3:30349291-30350401	'sativa' control	'sativa' drought	3.86297	1.06362	-1.86073	0.00656873	transmembrane protein, putative
Medtr4g116520	chr4:48267559-48275263	'sativa' control	'sativa' drought	0.231111	0.063646	-1.86044	0.0410752	octicosapeptide/phox/Bem1p domain kinase superfamily protein
Medtr5g069990	chr5:29661563-29662466	'sativa' control	'sativa' drought	606.218	167.001	-1.85998	0.000421532	thylakoid soluble phosphoprotein TSP9 protein
Medtr5g087480	chr5:37905114-37906385	'sativa' control	'sativa' drought	3.69229	1.01864	-1.85787	0.00827189	hsp20/alpha crystallin family protein
Medtr1588s0010	scaffold1588:1217-1520	'sativa' control	'sativa' drought	3580.44	987.82	-1.85782	0.00110693	ATP synthase F1, gamma subunit
Medtr0230s0070	scaffold0230:25048-25343	'sativa' control	'sativa' drought	76.1938	21.0247	-1.85759	0.00360127	hypothetical protein
Medtr7g080530	chr7:30651312-30655363	'sativa' control	'sativa' drought	1367.65	377.553	-1.85695	0.00432634	phosphoglycolate phosphatase-like protein
Medtr7g107680	chr7:43923551-43924734	'sativa' control	'sativa' drought	26.3834	7.28767	-1.8561	0.000421532	plant/F4C21-7 protein, putative
Medtr5g043685	chr5:19197211-19203706	'sativa' control	'sativa' drought	0.336748	0.0930466	-1.85565	0.0461021	carboxy-terminal region remorin
Medtr2g034140	chr2:13034279-13037151	'sativa' control	'sativa' drought	41.2444	11.4006	-1.85509	0.00385343	iron-sulfur-binding 4Fe-4S ferredoxin
Medtr5g091800	chr5:40062157-40063517	'sativa' control	'sativa' drought	3.18236	0.879663	-1.85507	0.0306607	TB2/DP1, HVA22 family protein
Medtr4g025900	chr4:8885603-8888552	'sativa' control	'sativa' drought	15.6295	4.3206	-1.85497	0.00142355	plant-specific transcription factor YABBY family protein
Medtr4g117880	chr4:48904429-48909286	'sativa' control	'sativa' drought	16.8927	4.67041	-1.85478	0.000421532	1-aminocyclopropane-1-carboxylate oxidase-like protein
Medtr3g115940	chr3:54198459-54202630	'sativa' control	'sativa' drought	0.243381	0.0672987	-1.85457	0.0347587	seven transmembrane MLO family protein
Medtr7g093490	chr7:37173101-37175642	'sativa' control	'sativa' drought	91.3594	25.2792	-1.8536	0.00282668	thioredoxin
Medtr4g116350	chr4:48173222-48176147	'sativa' control	'sativa' drought	63.2367	17.5007	-1.85335	0.000421532	chlororespiratory reduction protein
Medtr8g104540	chr8:44041850-44050024	'sativa' control	'sativa' drought	298.762	82.8341	-1.8507	0.000421532	cytoplasmic phosphoglucomutase
Medtr0245s0010	scaffold0245:1564-24305	'sativa' control	'sativa' drought	0.569828	0.158113	-1.84957	0.0391167	DNA topoisomerase I, bacterial protein
Medtr1g082430	chr1:36642632-36645890	'sativa' control	'sativa' drought	27.0252	7.49953	-1.84943	0.000421532	Mog1/PsbP/DUF1795-like photosystem II reaction center PsbP family protein
Medtr7g033165	chr7:11752031-11755360	'sativa' control	'sativa' drought	16.7249	4.64122	-1.84942	0.000778235	GDSL-like lipase/acylhydrolase
Medtr5g098800	chr5:43267395-43273287	'sativa' control	'sativa' drought	76.1048	21.148	-1.84746	0.000421532	coproporphyrinogen III oxidase
Medtr8g036185	chr8:13370005-13372792	'sativa' control	'sativa' drought	11.949	3.32511	-1.84542	0.00571101	cytochrome P450 family protein
Medtr2g009750	chr2:2068218-2074520	'sativa' control	'sativa' drought	4.46369	1.2431	-1.84429	0.00744204	methylmalonate-semialdehyde dehydrogenase
Medtr6g015390	chr6:5047543-5051254	'sativa' control	'sativa' drought	14.5852	4.06357	-1.84368	0.000421532	SPIRAL protein, putative
Medtr8g099900	chr8:40291463-40297677	'sativa' control	'sativa' drought	6.11045	1.7029	-1.84328	0.00788035	tRNA nucleotidyltransferase/poly(A) polymerase
Medtr8g038210	chr8:14166011-14171188	'sativa' control	'sativa' drought	3.94442	1.10007	-1.84222	0.0209755	annexin D8
Medtr4g081230	chr4:31476137-31504886	'sativa' control	'sativa' drought	2.3863	0.666025	-1.84113	0.00503778	disease resistance protein (TIR-NBS-LRR class)
Medtr2g010740	chr2:2503236-2506194	'sativa' control	'sativa' drought	8.63862	2.41153	-1.84085	0.00110693	sulfite exporter TauE/SafE family protein, putative
Medtr6g452520	chr6:18370218-18371970	'sativa' control	'sativa' drought	1.40085	0.391092	-1.84072	0.0497471	protein transporter SEC23-like protein
Medtr3g078700	chr3:35505139-35542773	'sativa' control	'sativa' drought	4.33465	1.21113	-1.83957	0.0061516	L-ascorbate oxidase
Medtr4g130530	chr4:54389215-54393562	'sativa' control	'sativa' drought	79.3324	22.1715	-1.83921	0.000421532	translation initiation factor IF-3
Medtr7g117750	chr7:48907085-48908813	'sativa' control	'sativa' drought	7.41585	2.07282	-1.83902	0.004091	lecithin retinol acyltransferase
Medtr7g079830	chr7:30319250-30320411	'sativa' control	'sativa' drought	20.0588	5.60916	-1.83838	0.000421532	Novel MEG related family
Medtr7g117375	chr7:48492292-48495555	'sativa' control	'sativa' drought	3.2092	0.899202	-1.8355	0.0134182	dopamine beta-monooxygenase
Medtr2g090660	chr2:38817389-38818689	'sativa' control	'sativa' drought	4.24162	1.19011	-1.83352	0.0101248	hypothetical protein
Medtr1g093120	chr1:33767781-33769567	'sativa' control	'sativa' drought	1.56515	0.439195	-1.83337	0.0213018	2OG-Fe(II) oxygenase family oxidoreductase
Medtr8g007365	chr8:1488847-1492811	'sativa' control	'sativa' drought	33.872	9.50893	-1.83274	0.00282668	PPR containing protein, putative
Medtr6g090535	chr6:34410319-34411665	'sativa' control	'sativa' drought	15.8954	4.46252	-1.83268	0.0117049	arabinogalactan protein
Medtr3g099180	chr3:45466713-45470003	'sativa' control	'sativa' drought	177.238	49.7648	-1.83249	0.00142355	nuclear transcription factor Y protein
Medtr1g046360	chr1:17475886-17481351	'sativa' control	'sativa' drought	9.87483	2.77287	-1.83237	0.000421532	haloacid dehalogenase superfamily protein
Medtr0102s0060	scaffold0102:21771-32217	'sativa' control	'sativa' drought	61.5553	17.2919	-1.83178	0.000421532	indole-3-acetic acid-amido synthetase
Medtr1g062190	chr1:27135477-27141580	'sativa' control	'sativa' drought	133.827	37.6293	-1.83044	0.000421532	cytochrome P450 family monooxygenase
Medtr2g063510	chr2:26800817-26805019	'sativa' control	'sativa' drought	14.959	4.20726	-1.83006	0.000421532	DNA-3-methyladenine glycosylase I
Medtr5g091950	chr5:40125046-40132417	'sativa' control	'sativa' drought	3.79699	1.06894	-1.82868	0.00110693	LRR receptor-like kinase
Medtr1g087880	chr1:39338159-39344460	'sativa' control	'sativa' drought	6.22458	1.75265	-1.82844	0.0020175	P-loop nucleoside triphosphate hydrolase superfamily protein
Medtr1g113720	chr1:51309528-51311014	'sativa' control	'sativa' drought	1.29917	0.366108	-1.82725	0.0396946	pentatricopeptide (PPR) repeat protein
Medtr3g111840	chr3:52331087-52336416	'sativa' control	'sativa' drought	65.83	18.5735	-1.8255	0.000421532	leucine carboxyl methyltransferase
Medtr2g021220	chr2:7176239-7181514	'sativa' control	'sativa' drought	37.0712	10.461	-1.82528	0.000421532	cobalt ion transmembrane transporters protein
Medtr3g083370	chr3:37628014-37630303	'sativa' control	'sativa' drought	226.517	63.9455	-1.82471	0.000421532	1-aminocyclopropane-1-carboxylate oxidase
Medtr6g086600	chr6:32166279-32172332	'sativa' control	'sativa' drought	118.469	33.4505	-1.82441	0.000421532	nucleotide-binding protein
Medtr5g011500	chr5:3314476-3323105	'sativa' control	'sativa' drought	2.36045	0.667467	-1.82229	0.00110693	armadillo repeat kinesin-like protein
Medtr5g094120	chr5:41105159-41110648	'sativa' control	'sativa' drought	10.912	3.08806	-1.82115	0.000421532	cell division FtsZ-like protein
Medtr2g017915	chr2:5571523-5593500	'sativa' control	'sativa' drought	47.5204	13.4503	-1.8209	0.0161679	GDSL-like lipase/acylhydrolase
Medtr4g060990	chr4:22439367-22442171	'sativa' control	'sativa' drought	18.3934	5.21255	-1.81913	0.00334995	tyrosine phosphatase-like protein PTPLB protein
Medtr3g008470	chr3:1549359-1552930	'sativa' control	'sativa' drought	55.5887	15.7663	-1.81795	0.000421532	folate/biopterin transporter
Medtr4g134540	chr4:56349546-56354735	'sativa' control	'sativa' drought	18.6361	5.28984	-1.8168	0.000421532	2-C-methyl-D-erythritol 4-phosphate cytidylyltransferase
Medtr8g031510	chr8:11829780-11831299	'sativa' control	'sativa' drought	6.83758	1.94239	-1.81565	0.0115327	PPR repeat protein
Medtr4g122710	chr4:50610616-50612805	'sativa' control	'sativa' drought	13.7815	3.91609	-1.81525	0.00656873	transmembrane protein, putative
Medtr3g028590	chr3:9140236-9143492	'sativa' control	'sativa' drought	409.695	116.48	-1.81447	0.000421532	ADP/ATP carrier protein
Medtr4g080100	chr4:31045591-31047715	'sativa' control	'sativa' drought	49.2085	13.9912	-1.81438	0.000421532	phospholipase A1
Medtr7g029105	chr7:10190171-10196267	'sativa' control	'sativa' drought	33.3717	9.48894	-1.81431	0.000421532	plant/MOJ10-14 protein
Medtr7g090310	chr7:35517811-35522429	'sativa' control	'sativa' drought	0.790063	0.224675	-1.81413	0.0275093	strictosidine synthase family protein
Medtr3g106560	chr3:49249518-49255617	'sativa' control	'sativa' drought	29.4167	8.36819	-1.81365	0.000421532	cysteinyl-tRNA synthetase
Medtr8g101330	chr8:42532435-42540994	'sativa' control	'sativa' drought	30.6449	8.72635	-1.8122	0.000421532	acetyl-CoA carboxylase biotin carboxylase subunit
Medtr8g072430	chr8:30613432-30624609	'sativa' control	'sativa' drought	7.52685	2.14442	-1.81146	0.000421532	kinesin-like calmodulin-binding protein
Medtr5g081460	chr5:34885990-34888604	'sativa' control	'sativa' drought	6.06846	1.72989	-1.81065	0.000421532	hypothetical protein
Medtr1g041695	chr1:15637366-15646020	'sativa' control	'sativa' drought	4.32328	1.23332	-1.80958	0.000421532	phosphate transporter PHO1-like protein
Medtr5g005220	chr5:329654-331092	'sativa' control	'sativa' drought	21.7413	6.20252	-1.80951	0.00432634	XYPPX repeat protein
Medtr1g109630	chr1:49591597-49593722	'sativa' control	'sativa' drought	7.21446	2.05884	-1.80906	0.0061516	reticulon-like protein B2
Medtr1g087900	chr1:39347183-39353989	'sativa' control	'sativa' drought	49.1753	14.0362	-1.80878	0.000421532	fumarate hydratase
Medtr0140s0030	scaffold0140:9681-11671	'sativa' control	'sativa' drought	1.37639	0.392996	-1.8083	0.00593032	R2R3-myb transcription factor
Medtr2g019410	chr2:6340724-6342432	'sativa' control	'sativa' drought	0.87051	0.248616	-1.80794	0.0395674	transmembrane protein, putative
Medtr3g067980	chr3:30614355-30614982	'sativa' control	'sativa' drought	5.05707	1.44449	-1.80774	0.00849064	rotundifolia-like protein
Medtr5g079950	chr5:34206808-34208293	'sativa' control	'sativa' drought	5.66568	1.6197	-1.80652	0.00360127	expansin A10
Medtr3g069160	chr3:30955142-30963811	'sativa' control	'sativa' drought	2.93016	0.837937	-1.80607	0.0020175	folylpolyglutamate synthase
Medtr5g082480	chr5:35441347-35446531	'sativa' control	'sativa' drought	1.64898	0.471798	-1.80533	0.0086963	ATP-binding protein, putative
Medtr8g024540	chr8:9048899-9052627	'sativa' control	'sativa' drought	3.67474	1.05141	-1.80532	0.00172055	IQ calmodulin-binding motif protein
Medtr3g093570	chr3:42751608-42755167	'sativa' control	'sativa' drought	12.2847	3.51749	-1.80424	0.000421532	alpha/beta fold hydrolase
Medtr2g072510	chr2:30532340-30535696	'sativa' control	'sativa' drought	16.9495	4.85434	-1.80389	0.000778235	chalcone-flavanone isomerase family protein
Medtr4g065003	chr4:24337468-24341642	'sativa' control	'sativa' drought	0.850366	0.243762	-1.80261	0.031413	LRR receptor-like kinase
Medtr4g087490	chr4:34350052-34353440	'sativa' control	'sativa' drought	1.24328	0.356444	-1.80241	0.0101248	O-acetylserine (thiol) lyase
Medtr3g070890	chr3:31815218-31818230	'sativa' control	'sativa' drought	5.63213	1.61518	-1.80199	0.00172055	N-(5-phosphoribosyl)anthranilate isomerase
Medtr8g027465	chr8:9776123-9776786	'sativa' control	'sativa' drought	11.7166	3.36093	-1.80162	0.00593032	AP2 domain class transcription factor
Medtr3g055610	chr3:21884438-21889362	'sativa' control	'sativa' drought	14.7327	4.22718	-1.80125	0.000421532	glycerophosphoryl diester phosphodiesterase family protein
Medtr3g099150	chr3:45450833-45453582	'sativa' control	'sativa' drought	39.0212	11.1969	-1.80116	0.000421532	nodulin-like/MFS transporter
Medtr1g104590	chr1:47103078-47106005	'sativa' control	'sativa' drought	1.82692	0.524293	-1.80097	0.0228276	copper amine oxidase, enzyme domain protein
Medtr5g006400	chr5:897318-897987	'sativa' control	'sativa' drought	16.5956	4.76327	-1.80078	0.00309784	heat shock 22 kDa protein
Medtr7g034345	chr7:12833046-12836672	'sativa' control	'sativa' drought	22.6215	6.49303	-1.80073	0.000421532	uroporphyrinogen-III C-methyltransferase
Medtr7g033680	chr7:12266643-12271533	'sativa' control	'sativa' drought	98.6096	28.3162	-1.8001	0.00142355	hypothetical protein
Medtr5g090580	chr5:39450812-39487860	'sativa' control	'sativa' drought	83.9546	24.1167	-1.79958	0.000421532	UDP-glucose flavonoid 3-O-glucosyltransferase
Medtr1g116790	chr1:52855666-52858896	'sativa' control	'sativa' drought	16.6187	4.77468	-1.79933	0.000421532	transcription factor
Medtr8g102980	chr8:43364877-43369719	'sativa' control	'sativa' drought	258.993	74.4461	-1.79865	0.000421532	lactoylglutathione lyase-like protein
Medtr7g114070	chr7:47041146-47044191	'sativa' control	'sativa' drought	177.721	51.1166	-1.79775	0.000421532	stress regulated protein
Medtr5g031830	chr5:13646263-13659130	'sativa' control	'sativa' drought	46.9748	13.5157	-1.79725	0.000421532	UDP-glucosyltransferase family protein
Medtr4g006900	chr4:850779-853131	'sativa' control	'sativa' drought	1.66976	0.480605	-1.79672	0.00257029	PPR containing plant-like protein
Medtr3g118210	chr3:55341329-55342663	'sativa' control	'sativa' drought	517.028	148.829	-1.79659	0.000421532	50S ribosomal protein L3P
Medtr3g087360	chr3:39612563-39614574	'sativa' control	'sativa' drought	4.0175	1.15658	-1.79643	0.00456252	transmembrane protein, putative
Medtr2g034600	chr2:13233090-13236345	'sativa' control	'sativa' drought	10.4394	3.00546	-1.79638	0.00110693	transcription termination factor family protein
Medtr4g098890	chr4:40819671-40831725	'sativa' control	'sativa' drought	16.4752	4.74385	-1.79616	0.000421532	methyltransferase PMT14-like protein, putative
Medtr8g099760	chr8:40360019-40361523	'sativa' control	'sativa' drought	0.355143	0.102458	-1.79336	0.0362198	hypothetical protein
Medtr7g034465	chr7:12964896-12973587	'sativa' control	'sativa' drought	29.4362	8.49691	-1.79258	0.000421532	phosphoglucan phosphatase LSF1
Medtr5g083010	chr5:35808260-35809009	'sativa' control	'sativa' drought	17.2451	4.97875	-1.79233	0.00142355	lateral organ boundaries (LOB) domain protein
Medtr3g096900	chr3:44345546-44353228	'sativa' control	'sativa' drought	2.93427	0.847669	-1.79143	0.00385343	beta-galactosidase
Medtr2g064370	chr2:27284293-27285981	'sativa' control	'sativa' drought	12.5073	3.6132	-1.79143	0.0283086	plant/F3O9-12 protein
Medtr4g072040	chr4:27320920-27326323	'sativa' control	'sativa' drought	75.1247	21.7098	-1.79094	0.000421532	NAD(P)-binding rossmann-fold protein
Medtr0050s0130	scaffold0050:43451-43826	'sativa' control	'sativa' drought	164.194	47.4637	-1.79051	0.000421532	hypothetical protein
Medtr5g030340	chr5:12748674-12750437	'sativa' control	'sativa' drought	0.809827	0.23424	-1.78963	0.008082	transmembrane protein, putative
Medtr3g033420	chr3:10683199-10685324	'sativa' control	'sativa' drought	10.8917	3.15211	-1.78884	0.00172055	RNA polymerase sigma factor
Medtr3g096930	chr3:44372750-44376543	'sativa' control	'sativa' drought	0.632448	0.18307	-1.78855	0.036512	eukaryotic aspartyl protease family protein
Medtr7g089940	chr7:35253955-35255120	'sativa' control	'sativa' drought	2.79438	0.809446	-1.78752	0.0402374	transmembrane protein, putative
Medtr1g089630	chr1:40143420-40148162	'sativa' control	'sativa' drought	4.18443	1.21303	-1.78641	0.004091	endonuclease/exonuclease/phosphatase family protein
Medtr5g034320	chr5:14864230-14867080	'sativa' control	'sativa' drought	25.5725	7.4146	-1.78615	0.000421532	polygalacturonase non-catalytic protein
Medtr4g061360	chr4:22682970-22749664	'sativa' control	'sativa' drought	128.181	37.2185	-1.78409	0.00142355	PRR response regulator
Medtr1g076430	chr1:34051151-34053887	'sativa' control	'sativa' drought	23.5655	6.84323	-1.78393	0.000421532	3-ketoacyl-CoA synthase-like protein
Medtr1g073320	chr1:32531328-32533375	'sativa' control	'sativa' drought	1.64386	0.478296	-1.78112	0.0172494	salt stress response/antifungal domain protein
Medtr6g035370	chr6:12680551-12684213	'sativa' control	'sativa' drought	19.7132	5.73585	-1.78108	0.000421532	myb/SANT-like DNA-binding domain protein
Medtr3g075380	chr3:34310315-34310979	'sativa' control	'sativa' drought	13.8479	4.02989	-1.78086	0.000778235	peptide methionine sulfoxide reductase family protein
Medtr4g124250	chr4:51307614-51308961	'sativa' control	'sativa' drought	58.8843	17.1444	-1.78015	0.00229852	hypothetical protein
Medtr2g079550	chr2:33495167-33499808	'sativa' control	'sativa' drought	3.38734	0.986277	-1.78009	0.00700332	glycoside hydrolase family 1 protein
Medtr5g069480	chr5:29457307-29462660	'sativa' control	'sativa' drought	5.02986	1.4646	-1.78001	0.0020175	zinc finger constans-like protein
Medtr1g096240	chr1:43327223-43331625	'sativa' control	'sativa' drought	16.2363	4.72983	-1.77936	0.000421532	2-oxoacid dehydrogenase acyltransferase family protein
Medtr2g101430	chr2:43612829-43615105	'sativa' control	'sativa' drought	40.3994	11.7695	-1.77928	0.000421532	DUF3820 family protein
Medtr6g071070	chr6:26246689-26251508	'sativa' control	'sativa' drought	101.962	29.7048	-1.77927	0.000421532	glutamine synthetase domain protein
Medtr8g086070	chr8:35724953-35729888	'sativa' control	'sativa' drought	360.164	104.954	-1.7789	0.000421532	dicarboxylate carrier protein
Medtr3g083810	chr3:37807918-37820093	'sativa' control	'sativa' drought	2.20417	0.64289	-1.7776	0.0261592	purple acid phosphatase superfamily protein
Medtr8g027265	chr8:9571693-9576387	'sativa' control	'sativa' drought	5.67565	1.6561	-1.77699	0.00975473	WNK kinase
Medtr4g117350	chr4:48659958-48661848	'sativa' control	'sativa' drought	3.50827	1.02379	-1.77683	0.0319902	RNA-binding (RRM/RBD/RNP motif) family protein
Medtr5g019620	chr5:7428427-7431940	'sativa' control	'sativa' drought	2.66315	0.777346	-1.77651	0.008082	NAD(P)H:quinone oxidoreductase, type IV protein
Medtr4g119220	chr4:49361028-49364638	'sativa' control	'sativa' drought	6.51924	1.90353	-1.77602	0.000421532	riboflavin biosynthesis protein RibD
Medtr8g013670	chr8:4184983-4186223	'sativa' control	'sativa' drought	10.2311	2.98934	-1.77507	0.00142355	PPR containing plant-like protein, putative
Medtr3g072870	chr3:32802065-32805213	'sativa' control	'sativa' drought	17.1422	5.0093	-1.77487	0.000421532	auxin influx transporter
Medtr1g085640	chr1:38268100-38269978	'sativa' control	'sativa' drought	1.13162	0.330769	-1.7745	0.00849064	myb transcription factor MYB64
Medtr7g087190	chr7:33953710-33956744	'sativa' control	'sativa' drought	2.32404	0.679374	-1.77436	0.0419557	GDSL-like lipase/acylhydrolase
Medtr6g033800	chr6:11154975-11278961	'sativa' control	'sativa' drought	18.9218	5.53408	-1.77363	0.0109379	heat shock cognate 70 kDa-like protein
Medtr7g075840	chr7:28454367-28459873	'sativa' control	'sativa' drought	12.9584	3.79167	-1.77299	0.000421532	CAZy family GT8 glycosyltransferase
Medtr7g080170	chr7:30476472-30479559	'sativa' control	'sativa' drought	40.7907	11.9408	-1.77234	0.000421532	catalytic/protein phosphatase type 2C
Medtr4g119280	chr4:49390558-49394887	'sativa' control	'sativa' drought	12.8781	3.77063	-1.77204	0.000421532	zinc finger C-x8-C-x5-C-x3-H type protein
Medtr8g027870	chr8:10201535-10210092	'sativa' control	'sativa' drought	6.93954	2.03383	-1.77064	0.0387187	UDP-glucosyltransferase family protein
Medtr1g096000	chr1:43300841-43305675	'sativa' control	'sativa' drought	0.293604	0.0860515	-1.7706	0.0327257	PIN domain protein
Medtr4g092640	chr4:36744843-36749132	'sativa' control	'sativa' drought	44.5492	13.0617	-1.77006	0.000421532	squalene monooxygenase
Medtr5g033960	chr5:14676992-14677753	'sativa' control	'sativa' drought	19.0265	5.58284	-1.76894	0.000421532	ubiquitin-40S ribosomal S27a-like protein
Medtr7g012250	chr7:3461309-3465152	'sativa' control	'sativa' drought	0.846126	0.248401	-1.7682	0.0412182	calcium/lipid-binding (CaLB) phosphatase
Medtr1g063020	chr1:27683715-27686338	'sativa' control	'sativa' drought	2.49067	0.731351	-1.7679	0.0134182	xyloglucan endotransglucosylase/hydrolase family protein
Medtr8g103380	chr8:43497826-43502141	'sativa' control	'sativa' drought	14.622	4.29921	-1.766	0.000421532	Zc3h12a-like ribonuclease NYN domain protein
Medtr8g096080	chr8:40074016-40082335	'sativa' control	'sativa' drought	6.22382	1.83022	-1.76578	0.0344651	transferring glycosyl group transferase
Medtr8g468600	chr8:24863981-24868612	'sativa' control	'sativa' drought	16.8963	4.96994	-1.76541	0.000421532	zinc knuckle (CCHC-type) family protein
Medtr4g088930	chr4:35523976-35526747	'sativa' control	'sativa' drought	3.29383	0.968925	-1.76531	0.0120882	hypothetical protein
Medtr5g039600	chr5:17427950-17429938	'sativa' control	'sativa' drought	9.7146	2.86136	-1.76345	0.000421532	TCP family transcription factor
Medtr4g122830	chr4:50658561-50660740	'sativa' control	'sativa' drought	2.01504	0.593971	-1.76234	0.0020175	hypothetical protein
Medtr2g020820	chr2:6993039-6995921	'sativa' control	'sativa' drought	118.514	34.9345	-1.76233	0.000421532	hypothetical protein
Medtr5g086020	chr5:37188258-37189345	'sativa' control	'sativa' drought	2.00279	0.590517	-1.76196	0.0468052	hsp20/alpha crystallin family protein
Medtr7g102930	chr7:41360469-41363019	'sativa' control	'sativa' drought	128.006	37.7505	-1.76165	0.000421532	hypothetical protein
Medtr2g007300	chr2:936227-939354	'sativa' control	'sativa' drought	136.137	40.1507	-1.76156	0.000421532	plastid lipid-associated protein
Medtr5g091380	chr5:39826369-39830439	'sativa' control	'sativa' drought	9.13422	2.6954	-1.76078	0.000421532	receptor-like kinase plant
Medtr1g040360	chr1:14928001-14931849	'sativa' control	'sativa' drought	6.20195	1.83358	-1.75806	0.00142355	sieve element occlusion protein
Medtr5g025230	chr5:10229376-10240138	'sativa' control	'sativa' drought	12.7543	3.77228	-1.75747	0.0143623	carotenoid cleavage dioxygenase 4a-6
Medtr3g008920	chr3:1703369-1704466	'sativa' control	'sativa' drought	88.3764	26.1448	-1.75714	0.00110693	major intrinsic protein (MIP) family transporter
Medtr1g026550	chr1:8659685-8663216	'sativa' control	'sativa' drought	70.5944	20.8849	-1.75709	0.000421532	light-harvesting complex I chlorophyll A/B-binding protein
Medtr7g031470	chr7:10975079-10980261	'sativa' control	'sativa' drought	3.69158	1.09218	-1.75703	0.00110693	inactive LRR receptor-like kinase
Medtr1g107295	chr1:48591919-48593768	'sativa' control	'sativa' drought	3.67014	1.08601	-1.7568	0.00282668	cytochrome P450 family flavone synthase
Medtr5g034250	chr5:14820784-14829543	'sativa' control	'sativa' drought	401.67	118.856	-1.7568	0.000421532	carbonic anhydrase family protein
Medtr8g011530	chr8:3130861-3134854	'sativa' control	'sativa' drought	0.888816	0.263018	-1.75673	0.0309462	asparagine-tRNA ligase
Medtr3g110330	chr3:51495441-51500559	'sativa' control	'sativa' drought	45.6932	13.5271	-1.75613	0.000421532	NADP-dependent malic enzyme-like protein
Medtr4g082060	chr4:31770128-31773380	'sativa' control	'sativa' drought	7.81607	2.31394	-1.7561	0.000778235	DOF-type zinc finger DNA-binding family protein
Medtr2g041310	chr2:18122681-18125003	'sativa' control	'sativa' drought	19.6325	5.81245	-1.75602	0.000421532	early flowering protein
Medtr5g011780	chr5:3437048-3440858	'sativa' control	'sativa' drought	26.6815	7.90915	-1.75425	0.000421532	CPD photolyase
Medtr1g019360	chr1:5822835-5825887	'sativa' control	'sativa' drought	26.4301	7.8353	-1.75412	0.004091	cold regulated protein, putative
Medtr3g013460	chr3:3620648-3623394	'sativa' control	'sativa' drought	449.711	133.419	-1.75304	0.000421532	hypothetical protein
Medtr1g112320	chr1:50843874-50848301	'sativa' control	'sativa' drought	57.0398	16.9269	-1.75265	0.000421532	DUF615 family protein
Medtr1g069340	chr1:29947212-29953415	'sativa' control	'sativa' drought	0.520305	0.154438	-1.75233	0.0392631	receptor-like Serine/Threonine-kinase ALE2
Medtr3g113780	chr3:53065292-53067654	'sativa' control	'sativa' drought	33.0297	9.80564	-1.75208	0.00480177	hypothetical protein
Medtr1g070860	chr1:31379234-31380146	'sativa' control	'sativa' drought	3.06844	0.911649	-1.75096	0.0476161	DNA-directed RNA polymerase subunit alpha
Medtr7g057170	chr7:20548958-20555366	'sativa' control	'sativa' drought	0.295826	0.0879359	-1.75022	0.0490787	LRR receptor-like kinase
Medtr6g048300	chr6:17428694-17430079	'sativa' control	'sativa' drought	14.5207	4.31687	-1.75006	0.000421532	septum site determining protein MinD, putative
Medtr8g073730	chr8:31172984-31178640	'sativa' control	'sativa' drought	0.514732	0.153033	-1.74998	0.00637096	disease resistance protein (TIR-NBS-LRR class)
Medtr3g062840	chr3:28399251-28400981	'sativa' control	'sativa' drought	0.59385	0.176708	-1.74874	0.0489329	plant/F17O14-7 protein
Medtr8g011430	chr8:3033856-3072464	'sativa' control	'sativa' drought	78.5164	23.3716	-1.74824	0.025532	lectin kinase family protein
Medtr8g077125	chr8:32761661-32768242	'sativa' control	'sativa' drought	26.3418	7.85839	-1.74505	0.000421532	GTP-binding protein Era protein
Medtr3g107950	chr3:49869913-49875300	'sativa' control	'sativa' drought	2.23374	0.666527	-1.74473	0.0109379	TIFY-like protein
Medtr4g007190	chr4:988274-995311	'sativa' control	'sativa' drought	199.848	59.6514	-1.74427	0.000778235	Low PSII accumulation protein
Medtr7g094220	chr7:37497284-37499610	'sativa' control	'sativa' drought	81.7711	24.4167	-1.74372	0.000421532	resistance to phytophthora protein, putative
Medtr6g079470	chr6:29957247-29964067	'sativa' control	'sativa' drought	2.95051	0.881192	-1.74343	0.00172055	MAP kinase-like protein
Medtr3g063210	chr3:28604147-28606752	'sativa' control	'sativa' drought	1.44374	0.43129	-1.74309	0.00678899	hypothetical protein
Medtr6g015965	chr6:5635577-5637900	'sativa' control	'sativa' drought	12.9739	3.87918	-1.74179	0.0020175	transmembrane protein, putative
Medtr6g477870	chr6:28643392-28646362	'sativa' control	'sativa' drought	5.66699	1.69468	-1.74157	0.0109379	RNA recognition motif
Medtr8g070680	chr8:29855385-29862181	'sativa' control	'sativa' drought	68.6373	20.5288	-1.74134	0.000421532	transmembrane protein, putative
Medtr5g084700	chr5:36544185-36548259	'sativa' control	'sativa' drought	14.3462	4.29339	-1.74048	0.000421532	nuclear ribonuclease Z
Medtr2g014290	chr2:4025767-4032056	'sativa' control	'sativa' drought	10.5999	3.17338	-1.73995	0.00142355	receptor-like kinase plant-like protein, putative
Medtr0194s0040	scaffold0194:19380-22274	'sativa' control	'sativa' drought	12.2536	3.6692	-1.73967	0.000778235	metal-dependent phosphohydrolase
Medtr7g090320	chr7:35523488-35525698	'sativa' control	'sativa' drought	1.24168	0.371866	-1.73944	0.0311142	strictosidine synthase family protein
Medtr2g089510	chr2:37843605-37846116	'sativa' control	'sativa' drought	5024.99	1505.68	-1.73871	0.0262966	cytochrome b6-F complex iron-sulfur subunit
Medtr1g060010	chr1:26124962-26130617	'sativa' control	'sativa' drought	11.5596	3.46704	-1.73732	0.000421532	cell division FtsZ-like protein
Medtr1g015040	chr1:3681007-3682071	'sativa' control	'sativa' drought	1.80876	0.542772	-1.73659	0.0388842	transmembrane protein, putative
Medtr4g098620	chr4:40648753-40649981	'sativa' control	'sativa' drought	55.0724	16.5321	-1.73606	0.00142355	TLD protein
Medtr3g078260	chr3:35252653-35257026	'sativa' control	'sativa' drought	8.08704	2.4277	-1.73602	0.00172055	Rho-like GTP-binding protein
Medtr1g034490	chr1:12563037-12567442	'sativa' control	'sativa' drought	3.96479	1.19042	-1.73578	0.0150897	PPPDE thiol peptidase family protein, putative
Medtr1g072270	chr1:32067833-32073594	'sativa' control	'sativa' drought	55.9587	16.8161	-1.73452	0.000778235	FZO-like protein
Medtr8g006955	chr8:1116487-1133360	'sativa' control	'sativa' drought	16.8866	5.0755	-1.73425	0.000421532	glycyl-tRNA synthetase alpha chain/beta chain
Medtr2g022010	chr2:7527303-7529697	'sativa' control	'sativa' drought	0.712318	0.214187	-1.73365	0.0472292	plant phospholipase-like protein
Medtr8g045300	chr8:17691243-17693099	'sativa' control	'sativa' drought	27.0416	8.14288	-1.73157	0.000421532	polyketide cyclase/dehydrase and lipid transporter
Medtr3g097250	chr3:44578701-44591065	'sativa' control	'sativa' drought	139.047	41.8814	-1.73118	0.000421532	GTP-binding elongation factor Tu family protein
Medtr8g468500	chr8:24824386-24829206	'sativa' control	'sativa' drought	5.39964	1.62752	-1.73019	0.00229852	LRR receptor-like kinase
Medtr8g088560	chr8:36740650-36742844	'sativa' control	'sativa' drought	153.032	46.1405	-1.72973	0.00257029	UDP-glucosyltransferase family protein
Medtr2g076400	chr2:31999822-32002605	'sativa' control	'sativa' drought	1.87043	0.564234	-1.729	0.025685	DUF640 family protein
Medtr1g072550	chr1:32198281-32201119	'sativa' control	'sativa' drought	1.44403	0.435946	-1.72788	0.00744204	plant organelle RNA recognition domain protein
Medtr7g109360	chr7:44705409-44708777	'sativa' control	'sativa' drought	8.73827	2.63833	-1.72772	0.000421532	DnaJ heat shock amino-terminal domain protein
Medtr3g107360	chr3:49519857-49523035	'sativa' control	'sativa' drought	0.312357	0.0943194	-1.72757	0.0315696	phospholipase D alpha 1
Medtr3g084950	chr3:38379822-38382588	'sativa' control	'sativa' drought	49.5719	14.9972	-1.72483	0.000421532	15-cis-zeta-carotene isomerase
Medtr3g092140	chr3:42078942-42084913	'sativa' control	'sativa' drought	47.4244	14.3514	-1.72444	0.000421532	aldo/keto reductase family oxidoreductase
Medtr2g031370	chr2:11770197-11774013	'sativa' control	'sativa' drought	17.7078	5.36351	-1.72314	0.0020175	fatty acid 2-hydroxylase-like protein
Medtr4g077190	chr4:29570100-29574797	'sativa' control	'sativa' drought	75.0579	22.7565	-1.72172	0.000421532	sulfite reductase [ferredoxin] protein
Medtr1g111640	chr1:50463113-50463921	'sativa' control	'sativa' drought	3.47206	1.05313	-1.7211	0.013244	ovate transcriptional repressor
Medtr5g045300	chr5:19880756-19881744	'sativa' control	'sativa' drought	33.8637	10.2729	-1.7209	0.00432634	hypothetical protein
Medtr1g107285	chr1:48584031-48585998	'sativa' control	'sativa' drought	94.8184	28.7794	-1.72013	0.000421532	limonoid UDP-glucosyltransferase-like protein
Medtr2g015980	chr2:4801804-4805858	'sativa' control	'sativa' drought	15.3531	4.66039	-1.72	0.000421532	general regulatory factor 2
Medtr1g088420	chr1:39533074-39538236	'sativa' control	'sativa' drought	310.293	94.2207	-1.71952	0.00309784	photolyase/blue-light receptor PHR2
Medtr4g039890	chr4:14172081-14181652	'sativa' control	'sativa' drought	8.96266	2.72242	-1.71904	0.022357	lactoylglutathione lyase, putative
Medtr1g039990	chr1:14627338-14632188	'sativa' control	'sativa' drought	7.09674	2.15633	-1.71858	0.000778235	3-dehydroquinate synthase
Medtr8g099240	chr8:41759925-41761670	'sativa' control	'sativa' drought	13.5174	4.10827	-1.71821	0.00953754	hypothetical protein
Medtr4g055030	chr4:20010354-20013481	'sativa' control	'sativa' drought	40.7164	12.3775	-1.71789	0.000421532	Low molecular weight tyrosine-phosphatase, putative
Medtr2g079500	chr2:33462655-33469272	'sativa' control	'sativa' drought	0.992788	0.301851	-1.71765	0.0187826	seven transmembrane MLO family protein
Medtr8g061130	chr8:21189154-21190038	'sativa' control	'sativa' drought	107.522	32.6998	-1.71728	0.000421532	translation initiation factor IF-1
Medtr2g088470	chr2:37299701-37306717	'sativa' control	'sativa' drought	6.71711	2.04334	-1.71691	0.000421532	homeobox leucine zipper protein
Medtr6g078330	chr6:29404287-29408831	'sativa' control	'sativa' drought	7.33054	2.23178	-1.71573	0.00282668	glycoside hydrolase family 1 protein
Medtr7g088740	chr7:34608671-34619235	'sativa' control	'sativa' drought	214.601	65.3567	-1.71525	0.0204476	4-alpha-glucanotransferase DPE2
Medtr4g101750	chr4:42085956-42090226	'sativa' control	'sativa' drought	649.474	198.034	-1.71353	0.00282668	translation elongation factor EF protein
Medtr8g007295	chr8:1432638-1441877	'sativa' control	'sativa' drought	40.8262	12.4519	-1.71312	0.000421532	lysyl-tRNA synthetase (class II)
Medtr1g102170	chr1:46139871-46141490	'sativa' control	'sativa' drought	9.80352	2.99158	-1.71239	0.00172055	gibberellin receptor GID1, putative
Medtr3g081030	chr3:36701767-36703963	'sativa' control	'sativa' drought	11.8822	3.62986	-1.71081	0.00385343	RING-H2 zinc finger protein
Medtr5g042420	chr5:18647197-18649091	'sativa' control	'sativa' drought	365.305	111.666	-1.70992	0.0020175	NAD(P)H dehydrogenase
Medtr1g075900	chr1:33650739-33656734	'sativa' control	'sativa' drought	33.8699	10.3545	-1.70975	0.000421532	S-adenosylmethionine-dependent methyltransferase, putative
Medtr3g113970	chr3:53145324-53148865	'sativa' control	'sativa' drought	24.4381	7.47582	-1.70883	0.000421532	tubulin beta-1 chain
Medtr3g105100	chr3:48454214-48456403	'sativa' control	'sativa' drought	131.85	40.3397	-1.70862	0.000421532	YGGT family protein
Medtr5g008750	chr5:1912088-1914573	'sativa' control	'sativa' drought	308.756	94.5026	-1.70804	0.000421532	Rieske (2Fe-2S) domain protein
Medtr3g026020	chr3:7946922-7948849	'sativa' control	'sativa' drought	201.623	61.7122	-1.70803	0.000421532	plant/F13G24-250 protein
Medtr7g085780	chr7:33252751-33253550	'sativa' control	'sativa' drought	297.617	91.1056	-1.70785	0.000421532	transmembrane protein, putative
Medtr7g085640	chr7:33199808-33201960	'sativa' control	'sativa' drought	3.04326	0.931697	-1.70769	0.0139855	Gar1/Naf1 RNA-binding region protein
Medtr8g096580	chr8:40512717-40515419	'sativa' control	'sativa' drought	6.27841	1.92301	-1.70703	0.0182823	hydroxysteroid 11-beta-dehydrogenase-like protein
Medtr2g438760	chr2:15678475-15683145	'sativa' control	'sativa' drought	1.97283	0.604659	-1.70608	0.017076	ankyrin repeat plant-like protein
Medtr3g077550	chr3:34856923-34863365	'sativa' control	'sativa' drought	57.5641	17.6447	-1.70593	0.0213018	transmembrane protein, putative
Medtr3g460790	chr3:23889280-23893593	'sativa' control	'sativa' drought	5.60062	1.71727	-1.70547	0.00282668	nudix family hydrolase
Medtr3g117220	chr3:54836404-54840057	'sativa' control	'sativa' drought	31.3738	9.63326	-1.70347	0.000421532	inositol monophosphatase
Medtr2g017520	chr2:5363982-5365478	'sativa' control	'sativa' drought	741.073	227.596	-1.70314	0.000421532	pyridoxal biosynthesis protein PDX1, putative
Medtr4g127810	chr4:53153846-53156561	'sativa' control	'sativa' drought	34.1288	10.4887	-1.70215	0.000421532	hydroxyproline-rich glycoprotein family protein
Medtr4g051177	chr4:18176154-18177957	'sativa' control	'sativa' drought	32.0432	9.84922	-1.70194	0.000421532	photosystem I P700 chlorophyll A apoprotein A1
Medtr1g116320	chr1:52576406-52579521	'sativa' control	'sativa' drought	239.135	73.5298	-1.70142	0.00257029	plastid lipid-associated protein
Medtr1g051025	chr1:19886828-19890537	'sativa' control	'sativa' drought	1.24498	0.382896	-1.7011	0.008082	BTB/POZ ankyrin repeat protein
Medtr7g051910	chr7:18216667-18218785	'sativa' control	'sativa' drought	15.706	4.83093	-1.70095	0.000421532	auxin-responsive family protein
Medtr7g092050	chr7:36431882-36435417	'sativa' control	'sativa' drought	2.28129	0.70181	-1.7007	0.000778235	G-type lectin S-receptor-like Serine/Threonine-kinase
Medtr4g130680	chr4:54445616-54450982	'sativa' control	'sativa' drought	58.3089	17.9407	-1.70048	0.000421532	ATP phosphoribosyltransferase catalytic subunit
Medtr1g092860	chr1:41813157-41816599	'sativa' control	'sativa' drought	17.8262	5.48542	-1.70033	0.000421532	RNA-binding (RRM/RBD/RNP motif) family protein, putative
Medtr3g074250	chr3:33544506-33549255	'sativa' control	'sativa' drought	117.859	36.2806	-1.69979	0.000421532	S-adenosylmethionine-dependent methyltransferase
Medtr1g024930	chr1:7928187-7931700	'sativa' control	'sativa' drought	2.98181	0.918091	-1.69948	0.0134182	abscisic acid-responsive (TB2/DP1, HVA22) family protein
Medtr5g033080	chr5:14250723-14258581	'sativa' control	'sativa' drought	68.565	21.118	-1.699	0.000421532	ABC transporter B family protein
Medtr1g015750	chr1:4018547-4026561	'sativa' control	'sativa' drought	7.31234	2.25279	-1.69862	0.000421532	heterotrimeric GTP-binding protein alpha subunit, putative
Medtr3g075110	chr3:34123740-34125819	'sativa' control	'sativa' drought	5.23048	1.61168	-1.69838	0.000421532	oxygen-independent coproporphyrinogen III oxidase, putative
Medtr5g054910	chr5:22614323-22619257	'sativa' control	'sativa' drought	55.1385	16.9945	-1.69799	0.000421532	transmembrane protein, putative
Medtr4g069080	chr4:25949058-25953479	'sativa' control	'sativa' drought	39.8704	12.2889	-1.69796	0.0113468	cytochrome C biogenesis protein Ccs1
Medtr4g076520	chr4:29259740-29265977	'sativa' control	'sativa' drought	6.31467	1.94846	-1.69637	0.0107339	isochorismate synthase
Medtr5g090780	chr5:39516909-39526617	'sativa' control	'sativa' drought	10.304	3.18254	-1.69495	0.000421532	squalene/phytoene synthase
Medtr1g041395	chr1:15450703-15455664	'sativa' control	'sativa' drought	10.079	3.11391	-1.69455	0.000778235	auxin canalization protein
Medtr4g116420	chr4:48228379-48231422	'sativa' control	'sativa' drought	56.3444	17.4277	-1.69289	0.000421532	phosphatase 2C family protein
Medtr3g072330	chr3:32484664-32489055	'sativa' control	'sativa' drought	205.218	63.4883	-1.6926	0.000421532	uroporphyrinogen decarboxylase
Medtr4g125480	chr4:52036218-52048201	'sativa' control	'sativa' drought	22.4774	6.95479	-1.69239	0.000421532	DENN (AEX-3) domain protein
Medtr8g014590	chr8:4617666-4620940	'sativa' control	'sativa' drought	2.41919	0.748721	-1.69202	0.0286257	elongation factor Tu (EF-Tu) GTP-binding family protein
Medtr7g076150	chr7:28623897-28629556	'sativa' control	'sativa' drought	4.39134	1.35976	-1.69131	0.00110693	methyltransferase PMT16, putative
Medtr4g079850	chr4:30900536-30904562	'sativa' control	'sativa' drought	241.539	74.8145	-1.69087	0.0120882	ATP synthase I, related protein
Medtr2g085125	chr2:36138696-36142801	'sativa' control	'sativa' drought	319.246	98.9309	-1.69018	0.000421532	aldo/keto reductase family oxidoreductase
Medtr3g048270	chr3:16106957-16116406	'sativa' control	'sativa' drought	25.4231	7.89361	-1.68738	0.000421532	DUF1296 family protein
Medtr8g105790	chr8:44622485-44636080	'sativa' control	'sativa' drought	21.1344	6.56857	-1.68594	0.00110693	vacuolar iron transporter-like protein
Medtr7g076655	chr7:28879160-28886849	'sativa' control	'sativa' drought	17.9853	5.59224	-1.68532	0.000421532	NAD(P)-binding rossmann-fold protein
Medtr1g061850	chr1:27011726-27014868	'sativa' control	'sativa' drought	711.322	221.176	-1.68531	0.00229852	FKBP-type peptidyl-prolyl cis-trans isomerase
Medtr5g026370	chr5:10844014-10846338	'sativa' control	'sativa' drought	2.28882	0.711917	-1.68482	0.0147382	tyrosine kinase family protein
Medtr2g019140	chr2:6175379-6181848	'sativa' control	'sativa' drought	78.8014	24.5123	-1.68472	0.00110693	protease Do-like protein
Medtr4g016940	chr4:5229831-5233267	'sativa' control	'sativa' drought	1.3822	0.4301	-1.68422	0.0435297	Pmr5/Cas1p GDSL/SGNH-like acyl-esterase family protein
Medtr8g093760	chr8:39230919-39232176	'sativa' control	'sativa' drought	40.7223	12.6753	-1.6838	0.000421532	membrane protein Ycf1
Medtr4g010650	chr4:2414518-2419452	'sativa' control	'sativa' drought	0.527332	0.164155	-1.68366	0.0204476	phospholipase D alpha 1
Medtr1g026140	chr1:8446316-8447711	'sativa' control	'sativa' drought	16.777	5.22265	-1.68363	0.00110693	glutathione S-transferase, amino-terminal domain protein
Medtr4g013200	chr4:3579931-3583601	'sativa' control	'sativa' drought	530.796	165.35	-1.68264	0.000421532	thylakoid membrane phosphoprotein 14 kDa protein
Medtr6g092700	chr6:34907244-34911727	'sativa' control	'sativa' drought	65.5933	20.4444	-1.68184	0.000421532	thioredoxin
Medtr0003s0070	scaffold0003:34053-41664	'sativa' control	'sativa' drought	6587.23	2053.85	-1.68134	0.000421532	hypothetical protein
Medtr2g436760	chr2:14336823-14349112	'sativa' control	'sativa' drought	81.0693	25.2856	-1.68084	0.000421532	isoleucine-tRNA ligase
Medtr3g084090	chr3:37994102-37996185	'sativa' control	'sativa' drought	82.6853	25.795	-1.68054	0.000421532	UDP-D-glucuronate 4-epimerase
Medtr3g112050	chr3:52427506-52431040	'sativa' control	'sativa' drought	66.0214	20.6027	-1.6801	0.000421532	ornithine carbamoyltransferase
Medtr3g031380	chr3:26800770-26806492	'sativa' control	'sativa' drought	3.0762	0.960321	-1.67956	0.00456252	malonyl CoA-acyl carrier transacylase
Medtr7g116795	chr7:48250628-48252424	'sativa' control	'sativa' drought	1916.35	598.754	-1.67832	0.00593032	thylakoid membrane phosphoprotein 14 kDa protein
Medtr3g070033	chr3:31352085-31366370	'sativa' control	'sativa' drought	24.7905	7.75407	-1.67676	0.000421532	GATA type zinc finger transcription factor family protein
Medtr0015s0130	scaffold0015:65971-69540	'sativa' control	'sativa' drought	2.53843	0.794108	-1.67653	0.00721318	actin-97
Medtr8g096110	chr8:40086374-40089517	'sativa' control	'sativa' drought	32.5515	10.1834	-1.67651	0.00172055	transferring glycosyl group transferase
Medtr6g052360	chr6:18281383-18289368	'sativa' control	'sativa' drought	68.9044	21.5593	-1.67629	0.000421532	PPR superfamily protein, putative
Medtr5g035190	chr5:15313528-15317196	'sativa' control	'sativa' drought	40.2828	12.6105	-1.67554	0.000421532	C-4 methylsterol oxidase
Medtr2g101870	chr2:43826955-43829452	'sativa' control	'sativa' drought	25.8026	8.08019	-1.67505	0.00172055	late embryogenesis abundant protein
Medtr2g031990	chr2:12146201-12150072	'sativa' control	'sativa' drought	12.1013	3.7906	-1.67466	0.000421532	short-chain dehydrogenase/reductase family protein
Medtr7g086130	chr7:33407722-33408784	'sativa' control	'sativa' drought	0.765544	0.239936	-1.67384	0.0468052	hsp20/alpha crystallin family protein
Medtr1g045670	chr1:17152758-17167339	'sativa' control	'sativa' drought	10.4685	3.28102	-1.67383	0.000421532	DNA mismatch repair protein
Medtr2g049670	chr2:22304640-22307554	'sativa' control	'sativa' drought	1.7161	0.538205	-1.6729	0.0489329	carbohydrate-binding X8 domain protein
Medtr7g109230	chr7:44650171-44650971	'sativa' control	'sativa' drought	3.42421	1.07414	-1.67259	0.0458514	hypothetical protein
Medtr2g018690	chr2:5906355-5912688	'sativa' control	'sativa' drought	10.8085	3.39448	-1.6709	0.000421532	auxin response factor 2
Medtr7g113780	chr7:46891887-46892867	'sativa' control	'sativa' drought	131.447	41.3057	-1.67007	0.000421532	GNS1/SUR4 membrane family protein
Medtr4g019310	chr4:6010302-6012520	'sativa' control	'sativa' drought	2.95704	0.929444	-1.66972	0.0191193	DUF674 family protein
Medtr5g006140	chr5:783808-786826	'sativa' control	'sativa' drought	6.90193	2.16986	-1.6694	0.000421532	thermospermine synthase ACAULIS protein
Medtr8g093800	chr8:39246651-39251957	'sativa' control	'sativa' drought	63.2963	19.9163	-1.66817	0.000421532	histone deacetylase superfamily protein
Medtr7g114340	chr7:47195649-47202070	'sativa' control	'sativa' drought	15.0191	4.72635	-1.668	0.000421532	esterase/lipase/thioesterase-like protein
Medtr2g090055	chr2:38128377-38131436	'sativa' control	'sativa' drought	9.37897	2.95503	-1.66626	0.00172055	formiminotransferase-cyclodeaminase-like protein
Medtr2g018680	chr2:5901984-5904291	'sativa' control	'sativa' drought	33.5987	10.5862	-1.66622	0.000421532	60S ribosomal protein L38A
Medtr3g102220	chr3:47106423-47111900	'sativa' control	'sativa' drought	12.4373	3.92286	-1.66469	0.000421532	papain family cysteine protease
Medtr7g087250	chr7:33973419-33978130	'sativa' control	'sativa' drought	148.318	46.7834	-1.66462	0.000421532	co-chaperone GrpE family protein
Medtr1g086070	chr1:38515444-38517197	'sativa' control	'sativa' drought	4.90184	1.54678	-1.66405	0.00432634	isopenicillin N epimerase-like protein
Medtr4g075750	chr4:28977137-28981375	'sativa' control	'sativa' drought	1.23589	0.390031	-1.66389	0.0182823	transmembrane amino acid transporter family protein
Medtr3g110185	chr3:51183287-51187660	'sativa' control	'sativa' drought	12.2283	3.85991	-1.66358	0.000421532	lactoylglutathione lyase
Medtr5g072780	chr5:30979955-30981595	'sativa' control	'sativa' drought	7.53569	2.3793	-1.6632	0.0145435	CCT motif protein
Medtr6g034195	chr6:11591272-11598330	'sativa' control	'sativa' drought	18.7822	5.93996	-1.66084	0.000421532	pyruvate kinase family protein
Medtr4g097590	chr4:40277693-40284751	'sativa' control	'sativa' drought	12.0545	3.81255	-1.66075	0.0020175	serine carboxypeptidase S28 family protein
Medtr1g041890	chr1:20202893-20209058	'sativa' control	'sativa' drought	25.8221	8.17967	-1.65849	0.000421532	peptide chain release factor, putative
Medtr8g032340	chr8:12210398-12218070	'sativa' control	'sativa' drought	19.1631	6.07586	-1.65717	0.000421532	signal recognition particle receptor FtsY
Medtr1g022365	chr1:7086220-7088202	'sativa' control	'sativa' drought	0.711504	0.225785	-1.65592	0.0474897	hypothetical protein
Medtr5g005420	chr5:437440-439105	'sativa' control	'sativa' drought	6.40107	2.03159	-1.6557	0.00110693	DUF1005 family protein
Medtr8g081510	chr8:35166969-35170149	'sativa' control	'sativa' drought	98.1284	31.149	-1.65548	0.000421532	serine transhydroxymethyltransferase
Medtr4g072990	chr4:27601068-27612964	'sativa' control	'sativa' drought	128.7	40.8556	-1.65541	0.000421532	PPR containing plant-like protein
Medtr1g028330	chr1:9518564-9520779	'sativa' control	'sativa' drought	7.11131	2.25927	-1.65426	0.0105331	glucosamine-6-phosphate isomerase/6-phosphogluconolactonase
Medtr5g094740	chr5:41394773-41403498	'sativa' control	'sativa' drought	25.9339	8.25021	-1.65234	0.000421532	CBS domain protein/transporter associated domain protein
Medtr2g013250	chr2:3528781-3551738	'sativa' control	'sativa' drought	7.22126	2.29806	-1.65183	0.0086963	dihydroflavonol-4-reductase-like protein
Medtr4g009960	chr4:2144711-2156581	'sativa' control	'sativa' drought	235.334	74.9088	-1.6515	0.00282668	eukaryotic translation initiation factor 3 subunit
Medtr4g085880	chr4:33584718-33588004	'sativa' control	'sativa' drought	36.8934	11.7443	-1.65141	0.00110693	thioredoxin
Medtr3g083910	chr3:37858367-37864013	'sativa' control	'sativa' drought	2.54819	0.812425	-1.64916	0.0122879	chalcone and stilbene synthase family protein
Medtr5g059080	chr5:24374111-24380512	'sativa' control	'sativa' drought	0.603706	0.192517	-1.64886	0.0165284	ribonuclease II family protein
Medtr8g087750	chr8:36289012-36313690	'sativa' control	'sativa' drought	8.27114	2.63787	-1.64871	0.00571101	dynamin 4C-like protein
Medtr1g070520	chr1:31337021-31340838	'sativa' control	'sativa' drought	249.24	79.5104	-1.64832	0.00110693	auxin-responsive AUX/IAA family protein
Medtr4g097640	chr4:40308637-40330658	'sativa' control	'sativa' drought	19.7207	6.29389	-1.64769	0.00229852	xyloglucan endotransglucosylase/hydrolase family protein
Medtr8g011460	chr8:3087649-3093695	'sativa' control	'sativa' drought	2.93724	0.938015	-1.64678	0.004091	actin-binding calponin-like (CH) domain protein
Medtr3g095530	chr3:43646239-43649416	'sativa' control	'sativa' drought	535.546	171.054	-1.64656	0.00360127	actin-related protein 4A
Medtr0204s0020	scaffold0204:5185-20626	'sativa' control	'sativa' drought	4.80005	1.53474	-1.64506	0.00110693	sugar porter (SP) family MFS transporter
Medtr2g062700	chr2:26481336-26487109	'sativa' control	'sativa' drought	50.5885	16.1753	-1.64502	0.00142355	S-adenosylmethionine-dependent methyltransferase, putative
Medtr3g117800	chr3:55161144-55163712	'sativa' control	'sativa' drought	15.3952	4.92521	-1.64422	0.0201152	glycosyl hydrolase family 10 protein
Medtr7g021640	chr7:6893460-6897287	'sativa' control	'sativa' drought	65.0228	20.8525	-1.64072	0.000421532	Nodule Cysteine-Rich (NCR) secreted peptide
Medtr4g107110	chr4:44240559-44242921	'sativa' control	'sativa' drought	8.69326	2.78848	-1.64042	0.00142355	microtubule-associated TORTIFOLIA-like protein
Medtr8g028695	chr8:11035126-11038791	'sativa' control	'sativa' drought	4.93376	1.58361	-1.63947	0.00110693	Serine/Threonine-kinase plant-like protein, putative
Medtr1g063060	chr1:27717452-27720606	'sativa' control	'sativa' drought	56.2749	18.0671	-1.63912	0.000421532	S-adenosylmethionine synthase-like protein
Medtr6g005760	chr6:1005460-1011671	'sativa' control	'sativa' drought	1.6706	0.536416	-1.63894	0.0154518	P-loop nucleoside triphosphate hydrolase superfamily protein
Medtr5g010500	chr5:2818979-2822298	'sativa' control	'sativa' drought	7.76183	2.49275	-1.63866	0.000421532	glycosyltransferase family 90 protein
Medtr3g115990	chr3:54229773-54233050	'sativa' control	'sativa' drought	12.8782	4.13687	-1.63831	0.000421532	outer envelope pore protein
Medtr0148s0080	scaffold0148:24846-28890	'sativa' control	'sativa' drought	6.44972	2.07196	-1.63824	0.000421532	S-locus lectin kinase family protein
Medtr1g016510	chr1:4416254-4421553	'sativa' control	'sativa' drought	13.5606	4.35637	-1.63822	0.0117049	pollen-specific SF21-like protein
Medtr7g109510	chr7:44795102-44796143	'sativa' control	'sativa' drought	3.55038	1.14124	-1.63737	0.0174252	BZIP transcription factor
Medtr0276s0040	scaffold0276:14402-17236	'sativa' control	'sativa' drought	18.3158	5.88845	-1.63713	0.000421532	DUF4057 family protein
Medtr4g034030	chr4:12493796-12496819	'sativa' control	'sativa' drought	15.0413	4.84122	-1.63549	0.000778235	40S ribosomal protein S20-2
Medtr2g015040	chr2:4417520-4418524	'sativa' control	'sativa' drought	17.732	5.70839	-1.6352	0.000778235	ethylene response factor
Medtr2g093280	chr2:39775919-39781604	'sativa' control	'sativa' drought	13.4082	4.31649	-1.63519	0.000421532	carbamoyl-phosphate synthase large chain
Medtr3g100620	chr3:46283000-46285737	'sativa' control	'sativa' drought	451.971	145.516	-1.63505	0.000421532	general regulatory factor 2
Medtr0122s0020	scaffold0122:5904-10805	'sativa' control	'sativa' drought	1.55493	0.502152	-1.63065	0.0134182	expansin-like protein B1
Medtr8g432670	chr8:12392208-12398954	'sativa' control	'sativa' drought	6.37176	2.05834	-1.63021	0.000421532	Ara4-interacting protein
Medtr8g024050	chr8:8798344-8801854	'sativa' control	'sativa' drought	5.59265	1.80684	-1.63007	0.00890377	soluble inorganic pyrophosphatase
Medtr3g087770	chr3:39762783-39763981	'sativa' control	'sativa' drought	1.80992	0.584896	-1.62968	0.0325879	heavy metal transport/detoxification superfamily protein
Medtr8g008970	chr8:1962437-1969771	'sativa' control	'sativa' drought	3.75542	1.21521	-1.62777	0.00526179	UDP-glucosyltransferase family protein
Medtr2g027130	chr2:9882168-9884813	'sativa' control	'sativa' drought	1.29298	0.418494	-1.62742	0.0101248	WEB family plant protein
Medtr1g097610	chr1:44028320-44033341	'sativa' control	'sativa' drought	22.9916	7.44517	-1.62673	0.000421532	30S ribosomal protein S1
Medtr2g100620	chr2:43250705-43252626	'sativa' control	'sativa' drought	47.1306	15.2627	-1.62666	0.000421532	GDSL-like lipase/acylhydrolase
Medtr2g026060	chr2:9403853-9408238	'sativa' control	'sativa' drought	49.6549	16.082	-1.62649	0.000421532	inositol monophosphatase family protein
Medtr7g074650	chr7:27910368-27914302	'sativa' control	'sativa' drought	0.662826	0.214782	-1.62576	0.0477494	GRAS family transcription factor
Medtr4g016730	chr4:5132899-5140124	'sativa' control	'sativa' drought	39.5223	12.808	-1.62563	0.00172055	ADP/ATP carrier protein
Medtr7g091450	chr7:36147072-36149869	'sativa' control	'sativa' drought	1.44315	0.467748	-1.62542	0.0167138	transmembrane protein, putative
Medtr8g092870	chr8:38935132-38936622	'sativa' control	'sativa' drought	9.47332	3.07142	-1.62497	0.000421532	plant U-box protein
Medtr2g089360	chr2:37763974-37766790	'sativa' control	'sativa' drought	8.10508	2.62856	-1.62455	0.000421532	G-type lectin S-receptor-like Serine/Threonine-kinase plant
Medtr3g106660	chr3:49289287-49295362	'sativa' control	'sativa' drought	3.85326	1.24972	-1.62447	0.0187826	calcium-dependent lipid-binding (CaLB domain) family protein
Medtr5g020600	chr5:7890360-7893610	'sativa' control	'sativa' drought	7.90115	2.5636	-1.62389	0.00548645	laccase/diphenol oxidase family protein
[truncated: 4,521 more rows]

## Sheet: fal control vs fal drought
gene	locus	sample_1	sample_2	mean value_1	mean value_2	log2(fold_change)	q_value	Annotation
Medtr5g026290	chr5:10811824-10812516	'falcata' control	'falcata' drought	57.6826	0.001	-15.8158	0.000626482	hypothetical protein
Medtr2g070240	chr2:29556259-29556481	'falcata' control	'falcata' drought	31.3251	0.001	-14.935	0.000626482	hypothetical protein
Medtr7g005290	chr7:55401-80236	'falcata' control	'falcata' drought	22.3123	0.001	-14.4456	0.000626482	hypothetical protein
Medtr5g020540	chr5:7858907-7859102	'falcata' control	'falcata' drought	6.25444	0.001	-12.6107	0.000626482	MYB family transcription factor
Medtr1g019230	chr1:5752639-5752897	'falcata' control	'falcata' drought	4.54313	0.001	-12.1495	0.000626482	NADH-quinone oxidoreductase protein
Medtr1g099210	chr1:44763537-44763768	'falcata' control	'falcata' drought	2.59852	0.001	-11.3435	0.000626482	transmembrane protein, putative
Medtr7g098230	chr7:39259537-39262276	'falcata' control	'falcata' drought	2.27074	0.001	-11.1489	0.000626482	peptide transporter 1
Medtr7g055840	chr7:18993087-18993369	'falcata' control	'falcata' drought	2.0671	0.001	-11.0134	0.000626482	S12-like, 30S ribosomal protein S12 subfamily protein
Medtr7g092580	chr7:36723168-36723438	'falcata' control	'falcata' drought	2.04243	0.001	-10.9961	0.000626482	transmembrane protein, putative
Medtr6g009390	chr6:2756923-2758541	'falcata' control	'falcata' drought	1.79692	0.001	-10.8113	0.0148524	Clavata3/ESR (CLE) gene family member MtCLE02
Medtr1g045120	chr1:16938998-16940663	'falcata' control	'falcata' drought	1.44593	0.001	-10.4978	0.000626482	plant acid phosphatase
Medtr4g115360	chr4:47644557-47647810	'falcata' control	'falcata' drought	144.071	0.15254	-9.88337	0.000626482	Lipid transfer protein
Medtr3g084690	chr3:38248706-38249864	'falcata' control	'falcata' drought	0.8368	0.001	-9.70874	0.000626482	F-box protein interaction domain protein
Medtr8g063410	chr8:26621036-26621255	'falcata' control	'falcata' drought	0.808322	0.001	-9.65879	0.00336815	hypothetical protein
Medtr2g041550	chr2:18245457-18253453	'falcata' control	'falcata' drought	1275.11	1.77432	-9.48915	0.000626482	auxin-binding protein ABP19a
Medtr0002s1270	scaffold0002:483699-485787	'falcata' control	'falcata' drought	0.715435	0.001	-9.48268	0.000626482	Ulp1 protease family, carboxy-terminal domain protein
Medtr8g014960	chr8:4787743-4788283	'falcata' control	'falcata' drought	0.708076	0.001	-9.46776	0.000626482	elongation factor 1-alpha, putative
Medtr7g108260	chr7:44034440-44034954	'falcata' control	'falcata' drought	0.691329	0.001	-9.43323	0.000626482	monothiol glutaredoxin-S2 protein
Medtr7g082750	chr7:31725711-31726293	'falcata' control	'falcata' drought	0.629792	0.001	-9.29873	0.000626482	hypothetical protein
Medtr1g076100	chr1:33711818-33712073	'falcata' control	'falcata' drought	0.575872	0.001	-9.1696	0.0209872	ATP synthase protein
Medtr3g037750	chr3:13878448-13880602	'falcata' control	'falcata' drought	91.1605	0.177513	-9.00434	0.000626482	gibberellin-regulated family protein
Medtr5g093740	chr5:40928767-40931464	'falcata' control	'falcata' drought	0.496046	0.001	-8.95433	0.000626482	DUF2431 domain protein
Medtr8g014950	chr8:4787115-4787445	'falcata' control	'falcata' drought	0.47487	0.001	-8.89139	0.00455531	elongation factor 1-alpha
Medtr2g015840	chr2:4735029-4736569	'falcata' control	'falcata' drought	0.442608	0.001	-8.78989	0.000626482	papain family cysteine protease
Medtr2g043730	chr2:19010268-19010816	'falcata' control	'falcata' drought	0.441801	0.001	-8.78725	0.00253657	basic blue-like protein
Medtr3g083100	chr3:37498382-37499171	'falcata' control	'falcata' drought	0.440035	0.001	-8.78147	0.038323	plant cystatin-like protein
Medtr3g095420	chr3:43602807-43604790	'falcata' control	'falcata' drought	0.386403	0.001	-8.59396	0.000626482	nodulin MtN21/EamA-like transporter family protein
Medtr4g007820	chr4:1274463-1278710	'falcata' control	'falcata' drought	0.381277	0.001	-8.5747	0.000626482	double-stranded RNA-binding motif protein
Medtr7g046380	chr7:16432800-16434835	'falcata' control	'falcata' drought	0.368955	0.001	-8.5273	0.000626482	Ulp1 protease family, carboxy-terminal domain protein
Medtr0070s0040	scaffold0070:25251-25898	'falcata' control	'falcata' drought	0.360382	0.001	-8.49338	0.000626482	LRR receptor-like kinase family protein
Medtr7g116930	chr7:48286263-48287712	'falcata' control	'falcata' drought	0.359744	0.001	-8.49083	0.000626482	late embryogenesis abundant hydroxyproline-rich glycoprotein, putative
Medtr8g470990	chr8:26551445-26552200	'falcata' control	'falcata' drought	0.322957	0.001	-8.3352	0.00562889	hypothetical protein
Medtr2g076610	chr2:32071275-32072476	'falcata' control	'falcata' drought	0.321488	0.001	-8.32862	0.000626482	epidermis-specific secreted EP1-like glycoprotein
Medtr1g050445	chr1:19410572-19411632	'falcata' control	'falcata' drought	0.320947	0.001	-8.32619	0.0234252	transmembrane protein, putative
Medtr1g069945	chr1:30628969-30630008	'falcata' control	'falcata' drought	0.302221	0.001	-8.23946	0.000626482	AP2 domain class transcription factor
Medtr2g076650	chr2:32077932-32079132	'falcata' control	'falcata' drought	0.273208	0.001	-8.09386	0.000626482	epidermis-specific secreted EP1-like glycoprotein
Medtr4g028110	chr4:9688801-9689184	'falcata' control	'falcata' drought	0.257405	0.001	-8.0079	0.00668497	hypothetical protein
Medtr8g014410	chr8:4522431-4526901	'falcata' control	'falcata' drought	0.253572	0.001	-7.98625	0.000626482	transmembrane protein, putative
Medtr8g033380	chr8:12871548-12874562	'falcata' control	'falcata' drought	0.23437	0.001	-7.87264	0.000626482	gibberellin 20-oxidase
Medtr3g071740	chr3:32206158-32207556	'falcata' control	'falcata' drought	19.1802	0.116927	-7.35786	0.00115778	polyketide cyclase/dehydrase and lipid transporter
Medtr4g485630	chr4:33395961-33397954	'falcata' control	'falcata' drought	4.78902	0.0305527	-7.29229	0.0059924	flavonoid glucosyltransferase
Medtr6g017240	chr6:6893251-6897040	'falcata' control	'falcata' drought	28.2087	0.186933	-7.23747	0.000626482	LuxR family transcriptional regulator, putative
Medtr8g099920	chr8:40284640-40286751	'falcata' control	'falcata' drought	58.5755	0.410063	-7.15831	0.000626482	acyl carrier protein
Medtr6g084940	chr6:31971285-31972904	'falcata' control	'falcata' drought	66.3571	0.522847	-6.98772	0.000626482	PLAC8 family protein
Medtr1g071680	chr1:31828045-31832555	'falcata' control	'falcata' drought	0.993894	0.00842585	-6.88213	0.0392384	type I inositol-1,4,5-trisphosphate 5-phosphatase
Medtr3g094040	chr3:42965157-42975500	'falcata' control	'falcata' drought	97.3557	0.827278	-6.87875	0.000626482	expansin A10
Medtr4g104320	chr4:43130398-43132759	'falcata' control	'falcata' drought	38.7822	0.333699	-6.8607	0.000626482	pectate lyase family protein
Medtr8g019020	chr8:6525404-6756979	'falcata' control	'falcata' drought	143.746	1.37182	-6.71129	0.00668497	ankyrin repeat protein
Medtr1g104630	chr1:47123726-47124405	'falcata' control	'falcata' drought	13.4402	0.139544	-6.58969	0.0192908	photosystem I reaction center subunit II
Medtr4g059390	chr4:21792504-21794977	'falcata' control	'falcata' drought	25.1442	0.265895	-6.56322	0.000626482	major intrinsic protein (MIP) family transporter
Medtr5g071170	chr5:30184946-30187279	'falcata' control	'falcata' drought	8.20991	0.0904162	-6.50464	0.00253657	microsomal omega-3 fatty acid desaturase
Medtr7g056103	chr7:19505918-19508880	'falcata' control	'falcata' drought	28.1952	0.317839	-6.47101	0.000626482	cytochrome P450 family monooxygenase
Medtr3g027940	chr3:8822000-8823600	'falcata' control	'falcata' drought	9.30528	0.111326	-6.38519	0.000626482	DNA-damage-repair/toleration DRT100-like protein
Medtr1g077480	chr1:34576831-34581535	'falcata' control	'falcata' drought	23.755	0.287426	-6.3689	0.000626482	alpha-galactosidase-like protein
Medtr7g090590	chr7:35649512-35650637	'falcata' control	'falcata' drought	1155.71	14.4726	-6.31932	0.000626482	GASA/GAST/Snakin
Medtr5g094440	chr5:41275803-41277174	'falcata' control	'falcata' drought	16.8015	0.213087	-6.30101	0.000626482	nucleic acid-binding protein
Medtr3g080680	chr3:36511533-36512659	'falcata' control	'falcata' drought	9.24483	0.121502	-6.2496	0.00336815	hypothetical protein
Medtr4g128750	chr4:53588865-53589955	'falcata' control	'falcata' drought	18.8731	0.258419	-6.19048	0.000626482	CAP, cysteine-rich secretory protein, antigen 5
Medtr7g022840	chr7:7407372-7409885	'falcata' control	'falcata' drought	107.936	1.4803	-6.18814	0.0281052	hypothetical protein
Medtr6g015910	chr6:5587860-5591895	'falcata' control	'falcata' drought	11.3187	0.158333	-6.15961	0.000626482	cytochrome P450 family protein
Medtr8g020590	chr8:7259904-7260934	'falcata' control	'falcata' drought	4296.79	60.9491	-6.13951	0.000626482	auxin-binding protein ABP19a
Medtr6g464620	chr6:22552606-22554465	'falcata' control	'falcata' drought	10.7069	0.157406	-6.08791	0.000626482	gibberellin 20-oxidase
Medtr3g013440	chr3:3610108-3611617	'falcata' control	'falcata' drought	22.2198	0.327133	-6.08582	0.000626482	transcription factor radialis-like protein
Medtr1g011800	chr1:2282935-2288081	'falcata' control	'falcata' drought	81.6478	1.21952	-6.06503	0.000626482	plant/F18G18-200 protein
Medtr5g041700	chr5:18299810-18302055	'falcata' control	'falcata' drought	202.782	3.2105	-5.98099	0.000626482	expansin A10
Medtr8g065010	chr8:27295110-27299002	'falcata' control	'falcata' drought	3.41804	0.0541675	-5.9796	0.0108281	polygalacturonase plant-like protein
Medtr3g466760	chr3:27476443-27489977	'falcata' control	'falcata' drought	53.2439	0.866427	-5.94139	0.000626482	expansin A10
Medtr1g012710	chr1:2607694-2608833	'falcata' control	'falcata' drought	874.615	15.1105	-5.85502	0.000626482	protease inhibitor/seed storage/LTP family protein
Medtr7g052120	chr7:18313339-18314713	'falcata' control	'falcata' drought	11.065	0.210176	-5.71827	0.000626482	stomagen protein, putative
Medtr7g010580	chr7:2636905-2638623	'falcata' control	'falcata' drought	207.945	4.01399	-5.69502	0.000626482	gibberellin-regulated family protein
Medtr4g107670	chr4:44609686-44613526	'falcata' control	'falcata' drought	4.70788	0.091352	-5.6875	0.000626482	peptide/nitrate transporter
Medtr2g041260	chr2:18099432-18100563	'falcata' control	'falcata' drought	8.08332	0.156923	-5.68682	0.000626482	ultraviolet-B-repressible protein
Medtr8g035630	chr8:13007658-13009303	'falcata' control	'falcata' drought	8.50424	0.166385	-5.67558	0.00295684	zinc-binding dehydrogenase family oxidoreductase
Medtr6g012110	chr6:3584432-3585659	'falcata' control	'falcata' drought	17.0746	0.339823	-5.65093	0.000626482	light-harvesting complex I chlorophyll A/B-binding protein
Medtr8g094690	chr8:39540299-39541423	'falcata' control	'falcata' drought	3.6579	0.0736861	-5.63348	0.00210852	transcription factor TGA5-like protein
Medtr2g030160	chr2:11297042-11299607	'falcata' control	'falcata' drought	1.31876	0.0273564	-5.59116	0.00336815	import component Toc86/159, G and M domain protein
Medtr4g070320	chr4:26483455-26485783	'falcata' control	'falcata' drought	19.8598	0.445414	-5.47856	0.000626482	transcription factor
Medtr2g096210	chr2:41078953-41081307	'falcata' control	'falcata' drought	3.03963	0.0695644	-5.4494	0.0059924	3-ketoacyl-CoA synthase-like protein
Medtr2g036670	chr2:15882679-15883559	'falcata' control	'falcata' drought	4.2073	0.100727	-5.38438	0.00930228	transcription factor/transcription regulator
Medtr6g014585	chr6:4666394-4740207	'falcata' control	'falcata' drought	13.5455	0.325169	-5.38048	0.000626482	hypothetical protein
Medtr7g104050	chr7:42091019-42093749	'falcata' control	'falcata' drought	4.57848	0.120922	-5.24272	0.000626482	growth-regulating factor
Medtr8g014910	chr8:4765717-4768690	'falcata' control	'falcata' drought	222.42	5.96375	-5.22092	0.000626482	GDSL-like lipase/acylhydrolase
Medtr3g016200	chr3:4808732-4809295	'falcata' control	'falcata' drought	95.7171	2.62301	-5.18948	0.000626482	transmembrane protein, putative
Medtr2g043710	chr2:18997488-18998629	'falcata' control	'falcata' drought	9.69332	0.2713	-5.15903	0.000626482	transmembrane protein, putative
Medtr7g070050	chr7:25811678-25813033	'falcata' control	'falcata' drought	9.53895	0.271153	-5.13665	0.000626482	abscisic acid receptor
Medtr4g045887	chr4:15823972-15828099	'falcata' control	'falcata' drought	8.48158	0.245711	-5.1093	0.000626482	copper amine oxidase, enzyme domain protein
Medtr7g088825	chr7:34663282-34668573	'falcata' control	'falcata' drought	6.68306	0.195112	-5.09813	0.000626482	peptide/nitrate transporter
Medtr4g122270	chr4:50486663-50492382	'falcata' control	'falcata' drought	1.35223	0.0400526	-5.0773	0.000626482	DNA replication licensing factor MCM2, putative
Medtr4g122090	chr4:50419267-50420031	'falcata' control	'falcata' drought	25.8684	0.773202	-5.0642	0.000626482	hypothetical protein
Medtr6g023770	chr6:8347943-8354010	'falcata' control	'falcata' drought	6.24834	0.187686	-5.05708	0.000626482	ClC chloride channel family protein
Medtr2g016710	chr2:5159049-5162979	'falcata' control	'falcata' drought	4.23005	0.127226	-5.05521	0.000626482	auxin-induced 5NG4-like protein
Medtr1g103690	chr1:46935854-46938782	'falcata' control	'falcata' drought	40.8393	1.23322	-5.04946	0.000626482	O-acetylserine (thiol) lyase
Medtr2g097030	chr2:41489555-41491699	'falcata' control	'falcata' drought	15.2477	0.474311	-5.00662	0.000626482	expansin A10
Medtr3g081130	chr3:36742840-36746629	'falcata' control	'falcata' drought	64.6185	2.09708	-4.94549	0.000626482	seed linoleate 9S-lipoxygenase
Medtr1g037630	chr1:13948632-13952626	'falcata' control	'falcata' drought	2.06905	0.0671508	-4.94542	0.000626482	aspartic proteinase nepenthesin-like protein
Medtr3g019160	chr3:5351071-5352297	'falcata' control	'falcata' drought	9.69751	0.314833	-4.94496	0.000626482	NADPH:quinone oxidoreductase-like protein
Medtr7g095430	chr7:38214358-38221949	'falcata' control	'falcata' drought	3.3775	0.110241	-4.93722	0.000626482	sulfate/bicarbonate/oxalate exchanger and transporter sat-1
Medtr5g036290	chr5:15818917-15855385	'falcata' control	'falcata' drought	194.02	6.34019	-4.93553	0.000626482	matrixin family protein
Medtr1g047370	chr1:17906811-17912172	'falcata' control	'falcata' drought	56.5203	1.85019	-4.93302	0.000626482	pectate lyase family protein
Medtr5g034090	chr5:14734904-14739416	'falcata' control	'falcata' drought	1.80647	0.0593794	-4.92707	0.000626482	polygalacturonase
Medtr8g024210	chr8:8871606-8874219	'falcata' control	'falcata' drought	20.435	0.673109	-4.92406	0.000626482	transcription factor
Medtr3g463730	chr3:25543867-25545250	'falcata' control	'falcata' drought	84.955	2.9145	-4.86538	0.000626482	ammonium transporter 1 protein
Medtr2g088980	chr2:37530523-37531686	'falcata' control	'falcata' drought	25.4991	0.882067	-4.85341	0.000626482	cysteine-rich RLK (receptor-like kinase) protein
Medtr7g011060	chr7:2865389-2868018	'falcata' control	'falcata' drought	18.5083	0.643112	-4.84696	0.000626482	expansin A10
Medtr8g097200	chr8:34879060-34881274	'falcata' control	'falcata' drought	18.3771	0.639221	-4.84545	0.000626482	Rho GDP-dissociation inhibitor-like protein
Medtr2g008240	chr2:1367058-1371918	'falcata' control	'falcata' drought	28.8479	1.00506	-4.84312	0.000626482	beta-xylosidase/alpha-L-arabinofuranosidase-like protein
Medtr4g014460	chr4:4081744-4083299	'falcata' control	'falcata' drought	12.652	0.443683	-4.83369	0.000626482	abscisic acid receptor
Medtr1g075153	chr1:33220162-33224058	'falcata' control	'falcata' drought	1.04909	0.0376851	-4.799	0.00960348	sieve element occlusion protein
Medtr4g030210	chr4:10399531-10405397	'falcata' control	'falcata' drought	2.77613	0.100407	-4.78914	0.000626482	organic cation/carnitine transporter
Medtr8g037933	chr8:14083169-14084929	'falcata' control	'falcata' drought	435.915	16.0795	-4.76075	0.000626482	transmembrane protein, putative
Medtr4g099110	chr4:41042224-41044834	'falcata' control	'falcata' drought	32.891	1.25552	-4.71134	0.000626482	beta-amylase
Medtr4g098500	chr4:40583418-40586734	'falcata' control	'falcata' drought	44.4629	1.72776	-4.68562	0.000626482	LSD1-type zinc finger protein
Medtr6g088805	chr6:33948005-33949999	'falcata' control	'falcata' drought	1.12682	0.0440978	-4.6754	0.011714	MATE efflux family protein
Medtr2g008220	chr2:1353996-1362535	'falcata' control	'falcata' drought	8.77886	0.351192	-4.6437	0.000626482	UDP-glucosyltransferase family protein
Medtr1g098580	chr1:44391771-44394069	'falcata' control	'falcata' drought	44.6716	1.81866	-4.61841	0.000626482	cupredoxin superfamily protein, putative
Medtr3g014290	chr3:4035273-4039208	'falcata' control	'falcata' drought	3.66208	0.153109	-4.58004	0.000626482	aspartic proteinase nepenthesin-like protein
Medtr1g011260	chr1:1953708-1955267	'falcata' control	'falcata' drought	8.92408	0.383432	-4.54066	0.000626482	membrane protein Ycf1
Medtr2g026685	chr2:9695222-9700095	'falcata' control	'falcata' drought	11.9527	0.518799	-4.52601	0.000626482	heavy metal transport/detoxification superfamily protein
Medtr6g015150	chr6:4904885-4905254	'falcata' control	'falcata' drought	5.69973	0.251605	-4.50166	0.0451305	transmembrane protein, putative
Medtr7g108600	chr7:44243798-44244426	'falcata' control	'falcata' drought	4.37969	0.196811	-4.47594	0.0161609	RALF
Medtr2g078360	chr2:32638746-32642489	'falcata' control	'falcata' drought	2.79095	0.125739	-4.47225	0.00164728	BZIP transcription factor, putative
Medtr7g020820	chr7:6488218-6491368	'falcata' control	'falcata' drought	65.6741	2.97576	-4.464	0.000626482	proline dehydrogenase
Medtr0565s0010	scaffold0565:3363-5359	'falcata' control	'falcata' drought	28.7681	1.30866	-4.4583	0.000626482	GDSL-like lipase/acylhydrolase
Medtr8g006260	chr8:560133-562423	'falcata' control	'falcata' drought	1.98534	0.0910033	-4.44732	0.00295684	UDP-glucosyltransferase family protein
Medtr8g083220	chr8:35081071-35085966	'falcata' control	'falcata' drought	1.06118	0.0487002	-4.44559	0.00164728	subtilisin-like serine protease
Medtr4g075333	chr4:28782248-28785059	'falcata' control	'falcata' drought	402.645	18.6893	-4.42922	0.000626482	pollen protein Ole E I-like protein
Medtr7g061550	chr7:22184366-22187445	'falcata' control	'falcata' drought	5.17414	0.24325	-4.4108	0.000626482	myb transcription factor
Medtr6g026820	chr6:9057621-9058217	'falcata' control	'falcata' drought	11.2251	0.52876	-4.40797	0.000626482	hypothetical protein
Medtr7g102790	chr7:41628027-41630409	'falcata' control	'falcata' drought	7.67948	0.363386	-4.40144	0.000626482	PLATZ transcription factor family protein
Medtr7g018370	chr7:5935201-5940399	'falcata' control	'falcata' drought	0.958222	0.0453712	-4.40051	0.0266702	LuxR family transcriptional regulator, putative
Medtr4g072300	chr4:27412482-27496193	'falcata' control	'falcata' drought	3.21645	0.153161	-4.39234	0.0314823	SAUR-like auxin-responsive family protein
Medtr8g009260	chr8:2090865-2093925	'falcata' control	'falcata' drought	3.54237	0.169051	-4.38918	0.00336815	ferredoxin-like protein
Medtr8g018430	chr8:6261407-6459438	'falcata' control	'falcata' drought	33.2947	1.59918	-4.37989	0.00253657	seed linoleate 9S-lipoxygenase
Medtr1g077990	chr1:34868634-34870011	'falcata' control	'falcata' drought	5.19362	0.249812	-4.37782	0.000626482	glucan endo-1,3-beta-glucosidase
Medtr6g033085	chr6:10408158-10411909	'falcata' control	'falcata' drought	1.58745	0.0765156	-4.37481	0.0059924	xyloglucan endotransglucosylase/hydrolase family protein
Medtr3g116770	chr3:54614927-54618493	'falcata' control	'falcata' drought	18.9627	0.923958	-4.35919	0.000626482	BHLH transcription factor
Medtr7g052020	chr7:18266771-18267916	'falcata' control	'falcata' drought	7.6622	0.374738	-4.3538	0.000626482	cysteine-rich RLK (receptor-like kinase) protein
Medtr1g111580	chr1:50431347-50437999	'falcata' control	'falcata' drought	5.12451	0.256339	-4.32129	0.000626482	hypothetical protein
Medtr2g450220	chr2:22159056-22161917	'falcata' control	'falcata' drought	1.2322	0.0621828	-4.30858	0.0150954	calcineurin-like metallo-phosphoesterase superfamily protein
Medtr2g103170	chr2:44407171-44410139	'falcata' control	'falcata' drought	9.28191	0.468784	-4.30743	0.000626482	plant/F18G18-200 protein
Medtr1g089500	chr1:39989776-39993064	'falcata' control	'falcata' drought	14.9576	0.766827	-4.28583	0.000626482	Rac GTPase activating protein
Medtr4g134400	chr4:56280995-56282716	'falcata' control	'falcata' drought	1.39436	0.0718987	-4.27749	0.00418487	homeobox/lipid-binding domain protein
Medtr7g007120	chr7:1349783-1374551	'falcata' control	'falcata' drought	805.837	41.7336	-4.27121	0.000626482	ribulose bisphosphate carboxylase small chain
Medtr4g062170	chr4:23072331-23078757	'falcata' control	'falcata' drought	19.0984	0.989878	-4.27005	0.000626482	3-ketoacyl-CoA synthase-like protein
Medtr7g490310	chr7:35459163-35463772	'falcata' control	'falcata' drought	8.51702	0.442093	-4.26793	0.000626482	two-component response regulator ARR3-like protein
Medtr2g102010	chr2:43891838-43893701	'falcata' control	'falcata' drought	1.12735	0.0591271	-4.25298	0.0345421	carnitine/acylcarnitine carrier-like protein
Medtr0019s0120	scaffold0019:63189-71258	'falcata' control	'falcata' drought	2.5264	0.13653	-4.20979	0.000626482	methyltransferase PMT16, putative
Medtr2g098250	chr2:41997375-41999106	'falcata' control	'falcata' drought	26.0451	1.44028	-4.17658	0.000626482	LRR receptor-like kinase family protein
Medtr1g099440	chr1:44907036-44907981	'falcata' control	'falcata' drought	17.3749	0.962338	-4.17432	0.000626482	membrane-associated kinase regulator-like protein, putative
Medtr5g085580	chr5:36984543-36987179	'falcata' control	'falcata' drought	5.18445	0.289873	-4.1607	0.000626482	O-glycosyl hydrolase family 17 protein
Medtr8g007140	chr8:1297993-1301596	'falcata' control	'falcata' drought	0.788207	0.0442628	-4.15441	0.0264117	patatin-like phospholipase
Medtr3g117485	chr3:54980447-54984731	'falcata' control	'falcata' drought	11.6808	0.656265	-4.15371	0.000626482	2OG-Fe(II) oxygenase family oxidoreductase
Medtr1g069470	chr1:30086955-30090723	'falcata' control	'falcata' drought	1.54849	0.0876762	-4.14253	0.000626482	LRR receptor-like kinase family protein
Medtr7g013790	chr7:4017101-4026047	'falcata' control	'falcata' drought	11.194	0.636112	-4.1373	0.000626482	serine carboxypeptidase-like protein
Medtr3g088520	chr3:40097344-40104659	'falcata' control	'falcata' drought	0.42863	0.0244164	-4.13381	0.00634047	beta-like galactosidase
Medtr8g104765	chr8:44124382-44125625	'falcata' control	'falcata' drought	1.2913	0.0737484	-4.13007	0.0312404	plant invertase/pectin methylesterase inhibitor
Medtr6g022180	chr6:7717810-7722963	'falcata' control	'falcata' drought	3.78389	0.216231	-4.12923	0.00115778	cystinosin-like protein
Medtr4g075760	chr4:28993154-28993635	'falcata' control	'falcata' drought	4.06973	0.232611	-4.12894	0.012929	SAUR-like auxin-responsive family protein
Medtr2g054750	chr2:23382436-23383920	'falcata' control	'falcata' drought	9.06123	0.52071	-4.12115	0.000626482	zinc finger (Ran-binding) family protein
Medtr7g102260	chr7:41268342-41270982	'falcata' control	'falcata' drought	8.16483	0.474523	-4.10487	0.000626482	xyloglucan endotransglucosylase/hydrolase family protein
Medtr4g085480	chr4:33344909-33346941	'falcata' control	'falcata' drought	269.273	15.6916	-4.10101	0.000626482	Serine/Threonine kinase, plant-type protein, putative
Medtr8g013680	chr8:4187966-4191032	'falcata' control	'falcata' drought	55.437	3.2839	-4.07737	0.000626482	major intrinsic protein (MIP) family transporter
Medtr4g019520	chr4:6117883-6119979	'falcata' control	'falcata' drought	11.0795	0.656996	-4.07586	0.000626482	glyoxal oxidase amino-terminal protein
Medtr7g106500	chr7:43356793-43358214	'falcata' control	'falcata' drought	2.51038	0.14992	-4.06565	0.00115778	glutaredoxin (GRX) family protein
Medtr1g102070	chr1:46102115-46104813	'falcata' control	'falcata' drought	7.3554	0.446588	-4.04179	0.000626482	gibberellin 20-oxidase
Medtr6g069600	chr6:25089605-25097436	'falcata' control	'falcata' drought	52.8887	3.22021	-4.03773	0.000626482	phosphoethanolamine N-methyltransferase
Medtr3g498825	chr3:45174958-45177533	'falcata' control	'falcata' drought	60.8414	3.74923	-4.02039	0.000626482	transcription factor bHLH137
Medtr8g015450	chr8:5040279-5042658	'falcata' control	'falcata' drought	0.462501	0.0286997	-4.01035	0.0366732	transcription factor
Medtr8g066860	chr8:27832697-27839611	'falcata' control	'falcata' drought	6.34944	0.397542	-3.99745	0.000626482	transmembrane protein, putative
Medtr7g089210	chr7:34887904-34888493	'falcata' control	'falcata' drought	16.2262	1.02154	-3.98951	0.00115778	MYB family transcription factor
Medtr8g064560	chr8:27078692-27081258	'falcata' control	'falcata' drought	30.9618	1.96555	-3.97748	0.000626482	polygalacturonase non-catalytic protein
Medtr1g100130	chr1:45108064-45131443	'falcata' control	'falcata' drought	29.1055	1.85695	-3.97028	0.000626482	oxidoreductase/ferric-chelate reductase
Medtr7g078360	chr7:29632889-29654282	'falcata' control	'falcata' drought	0.801425	0.0515034	-3.95983	0.00491686	PPR containing plant-like protein
Medtr6g011870	chr6:3563595-3578287	'falcata' control	'falcata' drought	1708.65	110.527	-3.95039	0.000626482	light-harvesting complex I chlorophyll A/B-binding protein
Medtr4g105630	chr4:43855438-43858759	'falcata' control	'falcata' drought	31.6265	2.04761	-3.94912	0.000626482	plastid phosphate translocator
Medtr5g030340	chr5:12748674-12750437	'falcata' control	'falcata' drought	0.883784	0.0573464	-3.94592	0.000626482	transmembrane protein, putative
Medtr4g116360	chr4:48185377-48186851	'falcata' control	'falcata' drought	10.3698	0.680178	-3.93033	0.000626482	hypothetical protein
Medtr7g007230	chr7:1393511-1395086	'falcata' control	'falcata' drought	66.2442	4.34811	-3.92934	0.000626482	ribulose bisphosphate carboxylase small chain
Medtr7g103030	chr7:41417357-41419534	'falcata' control	'falcata' drought	857.668	56.6764	-3.9196	0.000626482	tonoplast intrinsic protein
Medtr3g010770	chr3:2571520-2576859	'falcata' control	'falcata' drought	36.6749	2.42937	-3.91614	0.000626482	pectinesterase/pectinesterase inhibitor
Medtr1g040430	chr1:18652394-18653640	'falcata' control	'falcata' drought	103.14	6.91139	-3.89949	0.000626482	ethylene response factor
Medtr8g016230	chr8:5450124-5456641	'falcata' control	'falcata' drought	50.8593	3.44381	-3.88443	0.000626482	beta-galactosidase
Medtr4g072230	chr4:27412482-27496193	'falcata' control	'falcata' drought	22.2406	1.5081	-3.88239	0.0148524	SAUR-like auxin-responsive family protein
Medtr4g122000	chr4:50361216-50370082	'falcata' control	'falcata' drought	0.30822	0.0210001	-3.87549	0.00668497	nucleic acid-binding-like protein
Medtr1g058490	chr1:25782529-25783927	'falcata' control	'falcata' drought	0.658173	0.0452418	-3.86274	0.0353961	F-box protein
Medtr8g015290	chr8:4970638-4999969	'falcata' control	'falcata' drought	1.99351	0.138644	-3.84586	0.000626482	LRR kinase family protein
Medtr6g488030	chr6:33144106-33173338	'falcata' control	'falcata' drought	2.00749	0.139778	-3.84418	0.000626482	bark storage-like protein
Medtr4g105600	chr4:43842354-43845167	'falcata' control	'falcata' drought	15.0712	1.06307	-3.82548	0.000626482	transmembrane protein, putative
Medtr7g051910	chr7:18216667-18218785	'falcata' control	'falcata' drought	13.1937	0.930755	-3.8253	0.000626482	auxin-responsive family protein
Medtr8g099410	chr8:41914735-41920206	'falcata' control	'falcata' drought	81.3937	5.78209	-3.81525	0.000626482	endo-1,4-beta-glucanase
Medtr3g089035	chr3:40745560-40746601	'falcata' control	'falcata' drought	7.14658	0.507977	-3.81442	0.000626482	basic blue-like protein
Medtr3g106510	chr3:49224096-49228278	'falcata' control	'falcata' drought	0.530432	0.038409	-3.78765	0.0164432	transmembrane protein, putative
Medtr1g042820	chr1:16020652-16035525	'falcata' control	'falcata' drought	11.4923	0.834916	-3.78289	0.00960348	DUF761 domain protein
Medtr1g023180	chr1:7367314-7370532	'falcata' control	'falcata' drought	2.57484	0.187257	-3.7814	0.000626482	auxin-induced 5NG4-like protein
Medtr5g043190	chr5:18975384-18978091	'falcata' control	'falcata' drought	7.1056	0.517486	-3.77937	0.000626482	DUF538 family protein
Medtr2g076490	chr2:32030842-32065553	'falcata' control	'falcata' drought	0.502935	0.0370702	-3.76204	0.00736672	epidermis-specific secreted EP1-like glycoprotein
Medtr0891s0010	scaffold0891:2883-3771	'falcata' control	'falcata' drought	1.41957	0.104919	-3.7581	0.00771118	UDP-glucosyltransferase family protein
Medtr4g131720	chr4:54952001-54953188	'falcata' control	'falcata' drought	115.042	8.54578	-3.75081	0.000626482	hypothetical protein
Medtr7g029325	chr7:10376915-10379464	'falcata' control	'falcata' drought	58.393	4.39492	-3.73189	0.000626482	ribosomal protein S21
Medtr5g089820	chr5:39064157-39064993	'falcata' control	'falcata' drought	1.85891	0.141001	-3.72068	0.00562889	DUF4228 domain protein
Medtr1g115840	chr1:52324160-52326583	'falcata' control	'falcata' drought	3.8543	0.297726	-3.69441	0.000626482	chalcone-flavanone isomerase family protein
Medtr4g031820	chr4:11016191-11019940	'falcata' control	'falcata' drought	13.8568	1.08342	-3.67694	0.000626482	cytochrome P450 family monooxygenase
Medtr0184s0030	scaffold0184:10820-12792	'falcata' control	'falcata' drought	0.659678	0.0516758	-3.6742	0.0437358	UDP-glucosyltransferase family protein
Medtr3g088460	chr3:40124721-40130339	'falcata' control	'falcata' drought	4.53937	0.356983	-3.66856	0.000626482	NRAMP metal ion transporter 6
Medtr5g096530	chr5:42213900-42217413	'falcata' control	'falcata' drought	47.0205	3.70302	-3.66651	0.000626482	LRR receptor-like kinase family protein
Medtr2g101850	chr2:43818212-43819163	'falcata' control	'falcata' drought	18.3953	1.44872	-3.66649	0.000626482	cytoplasmic dynein light chain
Medtr1g105495	chr1:47494187-47496491	'falcata' control	'falcata' drought	1.44924	0.114436	-3.66268	0.00336815	xyloglucan endotransglucosylase/hydrolase family protein
Medtr1g009900	chr1:1590187-1591062	'falcata' control	'falcata' drought	7.89405	0.625299	-3.65815	0.000626482	flowering-promoting factor-like protein
Medtr1g077790	chr1:34753084-34753995	'falcata' control	'falcata' drought	4.62121	0.368433	-3.6488	0.000626482	plastocyanin-like domain protein
Medtr8g088720	chr8:36851050-36851760	'falcata' control	'falcata' drought	817.561	66.1187	-3.6282	0.000626482	2Fe-2S ferredoxin superfamily protein
Medtr6g033055	chr6:10379079-10382042	'falcata' control	'falcata' drought	12.052	0.97618	-3.62598	0.000626482	xyloglucan endotransglucosylase/hydrolase family protein
Medtr7g078680	chr7:29762569-29765948	'falcata' control	'falcata' drought	20.4943	1.66141	-3.62474	0.000626482	polygalacturonase/glycoside hydrolase family protein
Medtr1g075490	chr1:33434042-33435408	'falcata' control	'falcata' drought	0.335817	0.0273104	-3.62015	0.00897681	hypothetical protein
Medtr4g415290	chr4:4469707-4474758	'falcata' control	'falcata' drought	29.112	2.36865	-3.61948	0.000626482	glycerol-3-phosphate acyltransferase
Medtr4g120830	chr4:50043805-50044661	'falcata' control	'falcata' drought	4.37106	0.356219	-3.61715	0.000626482	plant invertase/pectin methylesterase inhibitor
Medtr4g025900	chr4:8885428-8888582	'falcata' control	'falcata' drought	14.5885	1.19068	-3.61498	0.000626482	plant-specific transcription factor YABBY family protein
Medtr5g008070	chr5:1655408-1656692	'falcata' control	'falcata' drought	3.35838	0.276259	-3.60367	0.000626482	eukaryotic aspartyl protease family protein
Medtr3g088630	chr3:40027257-40031137	'falcata' control	'falcata' drought	15.4114	1.27709	-3.59306	0.000626482	two-component response regulator ARR3-like protein
Medtr7g105780	chr7:42928892-42930099	'falcata' control	'falcata' drought	10.3026	0.862522	-3.5783	0.000626482	ovate transcriptional repressor
Medtr5g024450	chr5:9835248-9838931	'falcata' control	'falcata' drought	3.73597	0.314401	-3.5708	0.000626482	LRR receptor-like kinase family protein
Medtr1g014790	chr1:3555736-3558589	'falcata' control	'falcata' drought	6.1796	0.52205	-3.56525	0.00164728	nodulin MtN21/EamA-like transporter family protein
Medtr3g016320	chr3:4845411-4871443	'falcata' control	'falcata' drought	30.9609	2.61654	-3.56471	0.0463267	hypothetical protein
Medtr6g021530	chr6:7384942-7388529	'falcata' control	'falcata' drought	2.51471	0.212587	-3.56426	0.0102038	GDSL-like lipase/acylhydrolase
Medtr1g070860	chr1:31379234-31380146	'falcata' control	'falcata' drought	1.00762	0.0856872	-3.55572	0.0278659	DNA-directed RNA polymerase subunit alpha
Medtr4g080360	chr4:31176384-31178403	'falcata' control	'falcata' drought	2.55782	0.219879	-3.54014	0.00210852	papain family cysteine protease
Medtr8g098840	chr8:41331761-41334923	'falcata' control	'falcata' drought	15.2258	1.31016	-3.5387	0.000626482	polygalacturonase/glycoside hydrolase family protein
Medtr4g087490	chr4:34350052-34353440	'falcata' control	'falcata' drought	0.46116	0.0397001	-3.53806	0.0209872	O-acetylserine (thiol) lyase
Medtr6g082400	chr6:30768948-30772630	'falcata' control	'falcata' drought	0.888999	0.0769215	-3.53072	0.000626482	octicosapeptide/phox/Bem1p family protein
Medtr4g127000	chr4:52675112-52675983	'falcata' control	'falcata' drought	1.10385	0.0958555	-3.52554	0.0300826	hypothetical protein
Medtr4g129650	chr4:54031154-54034695	'falcata' control	'falcata' drought	2.26783	0.198296	-3.51559	0.000626482	nodulin MtN21/EamA-like transporter family protein
Medtr5g014840	chr5:5040914-5042120	'falcata' control	'falcata' drought	3.66148	0.322851	-3.50349	0.00210852	epidermal patterning factor-like protein
Medtr4g079700	chr4:30834542-30839093	'falcata' control	'falcata' drought	2.01898	0.179058	-3.49512	0.000626482	Pmr5/Cas1p GDSL/SGNH-like acyl-esterase family protein
Medtr8g092460	chr8:38652486-38654304	'falcata' control	'falcata' drought	1.82748	0.162252	-3.49355	0.00115778	DNA-binding domain protein
Medtr7g084250	chr7:32507939-32511683	'falcata' control	'falcata' drought	4.69992	0.418386	-3.48973	0.000626482	tyrosine kinase family protein
Medtr3g065370	chr3:29527119-29531148	'falcata' control	'falcata' drought	0.681794	0.0607769	-3.48774	0.0134404	salt stress response/antifungal domain protein
Medtr8g014580	chr8:4608554-4610787	'falcata' control	'falcata' drought	2.09666	0.187177	-3.48562	0.000626482	IQ calmodulin-binding motif protein
Medtr6g043600	chr6:13275587-13276379	'falcata' control	'falcata' drought	2.03667	0.181981	-3.48435	0.00418487	light-harvesting complex I chlorophyll A/B-binding protein
Medtr3g111880	chr3:52365313-52366204	'falcata' control	'falcata' drought	28.3927	2.53758	-3.48399	0.000626482	MYB family transcription factor
Medtr2g022190	chr2:7624514-7625283	'falcata' control	'falcata' drought	16.7226	1.5007	-3.4781	0.000626482	RING zinc finger protein, putative
Medtr3g093400	chr3:42679903-42680765	'falcata' control	'falcata' drought	81.8064	7.36815	-3.47284	0.000626482	response to low sulfur protein, putative
Medtr6g012500	chr6:3803265-3815855	'falcata' control	'falcata' drought	48.1229	4.33639	-3.47216	0.000626482	pollen allergen protein
Medtr2g042130	chr2:18382043-18385749	'falcata' control	'falcata' drought	3.89676	0.35122	-3.47183	0.000626482	subtilisin-like serine protease
Medtr2g104560	chr2:45095991-45099026	'falcata' control	'falcata' drought	1.76714	0.159547	-3.46936	0.00991958	helix loop helix DNA-binding domain protein
Medtr3g112370	chr3:52645155-52650916	'falcata' control	'falcata' drought	0.928963	0.0842376	-3.46309	0.000626482	beta-galactosidase-like protein
Medtr2g088940	chr2:37513265-37515858	'falcata' control	'falcata' drought	0.713179	0.0647302	-3.46175	0.00418487	transferring glycosyl group transferase
Medtr1g041815	chr1:15725729-15738014	'falcata' control	'falcata' drought	1.26805	0.115221	-3.46014	0.00115778	peptide transporter 1
Medtr6g018770	chr6:7248098-7252127	'falcata' control	'falcata' drought	0.372326	0.0338777	-3.45816	0.0435585	DUF4378 domain protein
Medtr6g036450	chr6:12749091-12755916	'falcata' control	'falcata' drought	0.900006	0.0823005	-3.45096	0.00528165	nodulin MtN21/EamA-like transporter family protein
Medtr6g088810	chr6:33962381-33967034	'falcata' control	'falcata' drought	1.675	0.153853	-3.44454	0.00210852	pectinesterase
Medtr7g118170	chr7:49040865-49042699	'falcata' control	'falcata' drought	29.7426	2.73369	-3.44361	0.000626482	3-ketoacyl-CoA synthase-like protein
Medtr7g405770	chr7:248230-249512	'falcata' control	'falcata' drought	24.031	2.20965	-3.44301	0.000626482	Lipid transfer protein
Medtr2g031560	chr2:11916967-11918950	'falcata' control	'falcata' drought	14.2942	1.31603	-3.44117	0.000626482	reticuline oxidase-like protein
Medtr3g467220	chr3:27710420-27714552	'falcata' control	'falcata' drought	0.996254	0.0921921	-3.4338	0.0250914	cytochrome P450 family protein
Medtr7g078190	chr7:29576899-29578915	'falcata' control	'falcata' drought	0.69143	0.0646747	-3.41831	0.00418487	heat shock cognate 70 kDa protein
Medtr1g095540	chr1:42972705-42982654	'falcata' control	'falcata' drought	60.9976	5.72325	-3.41385	0.000626482	serine carboxypeptidase-like protein
Medtr7g059010	chr7:21286537-21290335	'falcata' control	'falcata' drought	6.40322	0.601257	-3.41274	0.000626482	male sterility MS5 family protein
Medtr3g084400	chr3:38101428-38103021	'falcata' control	'falcata' drought	1.06539	0.100124	-3.41153	0.00562889	xyloglucan galactosyltransferase KATAMARI-like protein
Medtr7g009960	chr7:2310039-2314198	'falcata' control	'falcata' drought	0.240727	0.0226434	-3.41024	0.0468713	O-acyltransferase WSD1-like protein
Medtr1g106790	chr1:48061498-48070023	'falcata' control	'falcata' drought	1.40836	0.133042	-3.40406	0.000626482	glycosyl hydrolase family 10 protein
Medtr1g054205	chr1:23229598-23231785	'falcata' control	'falcata' drought	3.65298	0.347595	-3.3936	0.00115778	peroxidase family protein
Medtr0122s0020	scaffold0122:5904-10805	'falcata' control	'falcata' drought	0.926997	0.0883096	-3.39192	0.00562889	expansin-like protein B1
Medtr4g082950	chr4:32250096-32257667	'falcata' control	'falcata' drought	26.6857	2.55817	-3.38288	0.000626482	glycogen/starch/alpha-glucan phosphorylase family protein
Medtr8g032650	chr8:12527428-12530059	'falcata' control	'falcata' drought	0.486398	0.0468923	-3.37471	0.0166987	heat shock cognate 70 kDa protein
Medtr4g103280	chr4:42679492-42680562	'falcata' control	'falcata' drought	34.7316	3.34908	-3.37441	0.000626482	ribosomal protein S7p/S5e
Medtr4g116190	chr4:48063073-48065719	'falcata' control	'falcata' drought	7.7204	0.745337	-3.37271	0.000626482	calcium-binding EF hand protein
Medtr8g098335	chr8:41021940-41025487	'falcata' control	'falcata' drought	4.0344	0.390433	-3.36921	0.000626482	DUF3741 family protein
Medtr7g071970	chr7:26716632-26717220	'falcata' control	'falcata' drought	1.6854	0.163182	-3.36854	0.0283143	wound-induced-like protein
Medtr8g014650	chr8:4649757-4651673	'falcata' control	'falcata' drought	41.6303	4.03219	-3.368	0.000626482	stem 28 kDa glycoprotein
Medtr6g016875	chr6:6396005-6642810	'falcata' control	'falcata' drought	74.4428	7.23845	-3.36238	0.013195	Pmr5/Cas1p GDSL/SGNH-like acyl-esterase family protein
Medtr3g104560	chr3:48175423-48184409	'falcata' control	'falcata' drought	2.56823	0.250481	-3.358	0.00336815	cytochrome P450 family protein
Medtr8g022380	chr8:7936475-7937243	'falcata' control	'falcata' drought	2.58529	0.252244	-3.35743	0.020504	SAUR-like auxin-responsive family protein
Medtr2g095060	chr2:40610260-40628355	'falcata' control	'falcata' drought	5.69775	0.561	-3.34432	0.000626482	Ripening related protein family
Medtr4g008530	chr4:1567392-1570883	'falcata' control	'falcata' drought	7.69569	0.76067	-3.33871	0.000626482	PPPDE thiol peptidase family protein, putative
Medtr6g018690	chr6:7196559-7198296	'falcata' control	'falcata' drought	10.7687	1.06861	-3.33303	0.000626482	hypothetical protein
Medtr1g077000	chr1:34365709-34368004	'falcata' control	'falcata' drought	6.17911	0.617558	-3.32275	0.000626482	peroxidase family protein
Medtr8g044140	chr8:16907759-16909862	'falcata' control	'falcata' drought	3.18073	0.318599	-3.31954	0.000626482	UDP-glucosyltransferase family protein
Medtr8g077420	chr8:32867143-32867362	'falcata' control	'falcata' drought	207.758	20.8255	-3.31849	0.000626482	MYB family transcription factor
Medtr2g034720	chr2:13297390-13303852	'falcata' control	'falcata' drought	44.0284	4.4199	-3.31635	0.000626482	alpha-L-arabinofuranosidase/beta-D-xylosidase
Medtr7g089860	chr7:35219205-35219959	'falcata' control	'falcata' drought	109.343	11.0101	-3.31196	0.000626482	VQ motif protein
Medtr1g051810	chr1:20713273-20715930	'falcata' control	'falcata' drought	0.660649	0.0675948	-3.2889	0.00634047	IQ calmodulin-binding motif protein, putative
Medtr6g016335	chr6:6010230-6014572	'falcata' control	'falcata' drought	95.8572	9.86082	-3.28111	0.000626482	ATP sulfurylase
Medtr8g063120	chr8:26434718-26438234	'falcata' control	'falcata' drought	2.50269	0.257991	-3.27808	0.000626482	carboxy-terminal domain cyclin
Medtr1g492910	chr1:41670193-41670930	'falcata' control	'falcata' drought	5.15334	0.532428	-3.27485	0.000626482	core histone H2A/H2B/H3/H4
Medtr5g064610	chr5:27142160-27146638	'falcata' control	'falcata' drought	316.119	32.7468	-3.27104	0.000626482	thylakoid lumenal 29 kDa protein
Medtr3g106585	chr3:49271047-49278160	'falcata' control	'falcata' drought	9.03172	0.937315	-3.26839	0.000626482	Kunitz type trypsin inhibitor
Medtr7g080180	chr7:30482238-30489482	'falcata' control	'falcata' drought	2.38764	0.248731	-3.26293	0.000626482	serine carboxypeptidase-like protein
Medtr8g103700	chr8:43645837-43648635	'falcata' control	'falcata' drought	0.62261	0.0649326	-3.26131	0.0059924	LRR extensin-like protein
Medtr0190s0020	scaffold0190:4152-5637	'falcata' control	'falcata' drought	0.480878	0.0501958	-3.26003	0.0234252	HXXXD-type acyl-transferase family protein
Medtr1g083260	chr1:37051516-37055541	'falcata' control	'falcata' drought	0.928467	0.0973921	-3.25297	0.000626482	formin-like 2 domain protein
Medtr1g090687	chr1:40652213-40654743	'falcata' control	'falcata' drought	0.527372	0.055321	-3.25292	0.00295684	DUF594 family protein
Medtr1g054450	chr1:23522532-23523389	'falcata' control	'falcata' drought	39.4444	4.13987	-3.25216	0.000626482	C2H2 and C2HC zinc finger protein, putative
Medtr8g024180	chr8:8852690-8854929	'falcata' control	'falcata' drought	183.36	19.4109	-3.23974	0.000626482	thylakoid membrane phosphoprotein 14 kDa protein
Medtr3g450510	chr3:17379803-17382838	'falcata' control	'falcata' drought	138.84	14.6981	-3.23973	0.000626482	squalene/phytoene synthase
Medtr2g034990	chr2:13439860-13462650	'falcata' control	'falcata' drought	2.97447	0.322018	-3.20742	0.00253657	UDP-glucosyltransferase family protein
Medtr7g062140	chr7:22549587-22554242	'falcata' control	'falcata' drought	90.0961	9.78156	-3.20333	0.000626482	NAD(P)-binding rossmann-fold protein
Medtr7g060420	chr7:21825201-21831049	'falcata' control	'falcata' drought	0.248463	0.0270324	-3.20027	0.0435585	transducin/WD-like repeat-protein
Medtr4g025730	chr4:8764069-8767985	'falcata' control	'falcata' drought	1.43371	0.156304	-3.19733	0.00210852	pectinesterase/pectinesterase inhibitor
Medtr4g068190	chr4:25563051-25566272	'falcata' control	'falcata' drought	84.3423	9.22415	-3.19277	0.000626482	FKBP-type peptidyl-prolyl cis-trans isomerase
Medtr3g083370	chr3:37628014-37630303	'falcata' control	'falcata' drought	238.155	26.4746	-3.16922	0.000626482	1-aminocyclopropane-1-carboxylate oxidase
Medtr1g080680	chr1:35870850-35881705	'falcata' control	'falcata' drought	32.3943	3.61019	-3.16559	0.000626482	alba DNA/RNA-binding protein
Medtr8g102150	chr8:42953013-42955629	'falcata' control	'falcata' drought	38.7857	4.36048	-3.15296	0.000626482	myo-inositol oxygenase
Medtr3g108860	chr3:50318859-50321007	'falcata' control	'falcata' drought	1.38661	0.155895	-3.15292	0.000626482	galactose oxidase/kelch repeat protein
Medtr7g111880	chr7:45965180-45966499	'falcata' control	'falcata' drought	13.9347	1.57144	-3.14852	0.000626482	photosystem II reaction center PsbP family protein
Medtr4g014590	chr4:4139085-4142444	'falcata' control	'falcata' drought	1.76996	0.199806	-3.14705	0.00528165	40S ribosomal S4-like protein
Medtr2g047975	chr2:21100607-21103008	'falcata' control	'falcata' drought	5.34115	0.606172	-3.13935	0.000626482	transmembrane protein, putative
Medtr1g012690	chr1:2591946-2600229	'falcata' control	'falcata' drought	9.66913	1.09922	-3.1369	0.000626482	Lipid transfer protein
Medtr2g096040	chr2:40995177-40996157	'falcata' control	'falcata' drought	2.00027	0.228788	-3.12811	0.00336815	glycoside hydrolase family 18 protein
Medtr1g023120	chr1:7344113-7348518	'falcata' control	'falcata' drought	13.2033	1.51252	-3.12587	0.000626482	beta-like galactosidase
Medtr1g063850	chr1:28023351-28030240	'falcata' control	'falcata' drought	18.5442	2.12437	-3.12586	0.000626482	RNA polymerase sigma factor
Medtr3g105550	chr3:48668682-48672820	'falcata' control	'falcata' drought	55.0184	6.30596	-3.12513	0.000626482	3-ketoacyl-CoA synthase-like protein
Medtr3g101670	chr3:46809108-46810944	'falcata' control	'falcata' drought	166.919	19.1917	-3.1206	0.000626482	light-harvesting complex I chlorophyll A/B-binding protein
Medtr8g005900	chr8:387648-389041	'falcata' control	'falcata' drought	2.04201	0.236069	-3.11271	0.000626482	matrix metalloproteinase
Medtr5g096200	chr5:42054964-42084181	'falcata' control	'falcata' drought	8.43599	0.975569	-3.11224	0.000626482	oligopeptide transporter OPT family protein
Medtr4g127480	chr4:52924286-52930229	'falcata' control	'falcata' drought	25.1468	2.92076	-3.10596	0.000626482	subtilisin-like serine protease
Medtr1g071530	chr1:31744110-31751380	'falcata' control	'falcata' drought	79.8786	9.30251	-3.10212	0.000626482	sulfate/bicarbonate/oxalate exchanger and transporter sat-1
Medtr8g100120	chr8:40181721-40184021	'falcata' control	'falcata' drought	234.51	27.3361	-3.10077	0.000626482	Mg-protoporphyrin IX methyltransferase
Medtr3g088100	chr3:39940912-39941752	'falcata' control	'falcata' drought	2.54023	0.296735	-3.09771	0.00253657	zinc finger, C3HC4 type (RING finger) protein
Medtr1g109350	chr1:49447605-49451225	'falcata' control	'falcata' drought	4.94314	0.579106	-3.09353	0.000626482	B-box zinc finger protein, putative
Medtr7g071760	chr7:26613611-26614361	'falcata' control	'falcata' drought	0.94971	0.111378	-3.09202	0.0161609	wound-induced-like protein
Medtr3g115660	chr3:54139176-54139618	'falcata' control	'falcata' drought	13.4998	1.59519	-3.08113	0.000626482	TGB12K interacting protein
Medtr4g117220	chr4:48571844-48574411	'falcata' control	'falcata' drought	0.970714	0.114947	-3.07808	0.00528165	heavy metal-associated domain protein
Medtr4g029130	chr4:10044443-10045342	'falcata' control	'falcata' drought	1.8627	0.221209	-3.07392	0.0447653	hypothetical protein
Medtr5g055470	chr5:22836536-22840458	'falcata' control	'falcata' drought	3.57436	0.425585	-3.07016	0.000626482	LRR receptor-like kinase
Medtr7g113520	chr7:46777619-46782190	'falcata' control	'falcata' drought	0.697702	0.0834957	-3.06284	0.000626482	kinesin motor domain protein
Medtr2g073500	chr2:31157242-31160564	'falcata' control	'falcata' drought	1.78053	0.213286	-3.06144	0.00210852	Pmr5/Cas1p GDSL/SGNH-like acyl-esterase family protein
Medtr7g065980	chr7:23984570-23988444	'falcata' control	'falcata' drought	0.497647	0.0596505	-3.06052	0.0276257	laccase/diphenol oxidase family protein
Medtr4g105370	chr4:43712689-43717631	'falcata' control	'falcata' drought	1.89834	0.227943	-3.05799	0.000626482	LRR receptor-like kinase family protein
Medtr2g089490	chr2:37831664-37834166	'falcata' control	'falcata' drought	0.767074	0.0925389	-3.05123	0.00668497	carboxy-terminal domain cyclin
Medtr5g075640	chr5:32178369-32181316	'falcata' control	'falcata' drought	25.4182	3.06722	-3.05086	0.000626482	root phototropism-like protein
Medtr1g076310	chr1:33983376-33985781	'falcata' control	'falcata' drought	338.616	41.1293	-3.04141	0.000626482	30S ribosomal S16-like protein
Medtr2g015040	chr2:4417520-4418524	'falcata' control	'falcata' drought	28.5868	3.47294	-3.04112	0.000626482	ethylene response factor
Medtr7g024480	chr7:8057225-8058800	'falcata' control	'falcata' drought	5.45686	0.665135	-3.03635	0.000626482	transmembrane protein, putative
Medtr2g029510	chr2:11053301-11055668	'falcata' control	'falcata' drought	0.704246	0.0860966	-3.03205	0.00562889	patatin-like phospholipase
Medtr6g027720	chr6:9678789-9684718	'falcata' control	'falcata' drought	3.89097	0.475751	-3.03185	0.000626482	LRR receptor-like kinase
Medtr1g014510	chr1:3122891-3126121	'falcata' control	'falcata' drought	18.1095	2.21492	-3.03142	0.000626482	nodulin MtN21/EamA-like transporter family protein
Medtr7g017790	chr7:5718109-5719358	'falcata' control	'falcata' drought	0.80077	0.0979934	-3.03063	0.00562889	hypothetical protein
Medtr7g059290	chr7:21393730-21399699	'falcata' control	'falcata' drought	0.594795	0.0729819	-3.02678	0.00295684	pectate lyase-like protein
Medtr7g111280	chr7:45666165-45669433	'falcata' control	'falcata' drought	0.518173	0.0636565	-3.02505	0.00836527	pectinacetylesterase family protein
Medtr7g032630	chr7:11456675-11461798	'falcata' control	'falcata' drought	2.06413	0.253777	-3.0239	0.000626482	glycerol-3-phosphate dehydrogenase, NAD
Medtr3g095800	chr3:43775966-43780917	'falcata' control	'falcata' drought	0.940152	0.117674	-2.9981	0.0120172	RING/FYVE/PHD zinc finger protein, putative
Medtr4g133410	chr4:55802636-55806827	'falcata' control	'falcata' drought	0.429073	0.05408	-2.98806	0.00210852	PPR containing protein, putative
Medtr4g131810	chr4:54998328-55005069	'falcata' control	'falcata' drought	1.1021	0.13899	-2.9872	0.00295684	glycoside hydrolase family 1 protein
Medtr2g093990	chr2:40049994-40051115	'falcata' control	'falcata' drought	20.4542	2.58167	-2.98602	0.000626482	fasciclin-like arabinogalactan protein
Medtr7g062470	chr7:22713144-22715178	'falcata' control	'falcata' drought	163.112	20.776	-2.97287	0.000626482	transmembrane protein, putative
Medtr8g087710	chr8:36261985-36264406	'falcata' control	'falcata' drought	8.14725	1.03873	-2.9715	0.000626482	major intrinsic protein (MIP) family transporter
Medtr2g450310	chr2:22190578-22195347	'falcata' control	'falcata' drought	3.57019	0.456079	-2.96864	0.000626482	flavin-binding monooxygenase-like protein
Medtr7g085470	chr7:33115263-33117310	'falcata' control	'falcata' drought	1.11239	0.142222	-2.96744	0.00736672	signal recognition particle protein
Medtr2g017915	chr2:5571523-5593500	'falcata' control	'falcata' drought	45.3095	5.83557	-2.95687	0.000626482	GDSL-like lipase/acylhydrolase
Medtr5g084790	chr5:36598752-36601170	'falcata' control	'falcata' drought	71.8752	9.27496	-2.95408	0.000626482	GDSL-like lipase/acylhydrolase
Medtr5g017160	chr5:6240426-6241145	'falcata' control	'falcata' drought	5.27099	0.681101	-2.95213	0.000626482	RALF
Medtr5g098710	chr5:43201556-43209592	'falcata' control	'falcata' drought	1.32461	0.172593	-2.94012	0.000626482	hypothetical protein
Medtr4g105220	chr4:43611193-43620078	'falcata' control	'falcata' drought	1.8128	0.236558	-2.93796	0.00115778	tryptophan aminotransferase-like protein
Medtr5g035010	chr5:15228140-15229967	'falcata' control	'falcata' drought	0.770396	0.100581	-2.93724	0.0394475	polyketide cyclase/dehydrase and lipid transporter
Medtr7g067380	chr7:24568056-24572053	'falcata' control	'falcata' drought	44.1538	5.78728	-2.93158	0.000626482	glycerol-3-phosphate acyltransferase
Medtr5g056650	chr5:23326227-23326910	'falcata' control	'falcata' drought	3.26719	0.428437	-2.9309	0.00418487	hypothetical protein
Medtr1g049240	chr1:19021264-19021930	'falcata' control	'falcata' drought	7.38195	0.97243	-2.92434	0.000626482	beta-1,3-N-acetylglucosaminyltransferase family protein
Medtr3g100580	chr3:46256803-46266743	'falcata' control	'falcata' drought	0.243645	0.0321031	-2.924	0.0150954	GTPase-activator protein for Rho-like GTPase family protein, putative
Medtr2g031750	chr2:12029161-12031833	'falcata' control	'falcata' drought	0.588218	0.0775355	-2.92342	0.00455531	transmembrane amino acid transporter family protein
Medtr1g007880	chr1:606934-609028	'falcata' control	'falcata' drought	0.76607	0.101193	-2.92037	0.0164432	ABIL1-like protein
Medtr1g044580	chr1:16824014-16829389	'falcata' control	'falcata' drought	3.80812	0.50456	-2.91598	0.000626482	salt stress response/antifungal domain protein
Medtr5g084680	chr5:36533161-36537115	'falcata' control	'falcata' drought	1.09265	0.144847	-2.91524	0.000626482	IQ-domain protein
Medtr7g056243	chr7:19700580-19705457	'falcata' control	'falcata' drought	5.59829	0.742147	-2.91521	0.000626482	hypothetical protein
Medtr1g085570	chr1:38222827-38224321	'falcata' control	'falcata' drought	10.6708	1.41853	-2.91121	0.000626482	haloacid dehalogenase-like hydrolase
Medtr7g016950	chr7:5358845-5361469	'falcata' control	'falcata' drought	1.31175	0.174849	-2.90731	0.00897681	pollen protein Ole E I-like protein
Medtr2g035170	chr2:13519528-13521345	'falcata' control	'falcata' drought	2.25001	0.302049	-2.89708	0.000626482	disease-resistance response protein
Medtr4g015860	chr4:4822256-4824344	'falcata' control	'falcata' drought	34.6291	4.65253	-2.8959	0.000626482	rhodanese/cell cycle control phosphatase superfamily protein
Medtr4g087540	chr4:34387300-34388459	'falcata' control	'falcata' drought	83.7835	11.2809	-2.89278	0.000626482	hypothetical protein
Medtr4g087780	chr4:34531407-34535979	'falcata' control	'falcata' drought	5.56046	0.749351	-2.89149	0.000626482	hypothetical protein
Medtr7g012250	chr7:3461341-3464928	'falcata' control	'falcata' drought	0.389069	0.0524956	-2.88976	0.0406993	calcium/lipid-binding (CaLB) phosphatase
Medtr5g012810	chr5:3928870-3930292	'falcata' control	'falcata' drought	3.35257	0.453347	-2.88658	0.0059924	major intrinsic protein (MIP) family transporter
Medtr4g117890	chr4:48911174-48912998	'falcata' control	'falcata' drought	4.58323	0.620079	-2.88584	0.000626482	UDP-glucosyltransferase family protein
Medtr3g030850	chr3:9799805-9802279	'falcata' control	'falcata' drought	39.8576	5.40675	-2.88202	0.000626482	photosystem II 5 kDa protein
Medtr3g074450	chr3:33641742-33642559	'falcata' control	'falcata' drought	1.68578	0.229449	-2.87717	0.00703976	hypothetical protein
Medtr2g076320	chr2:31968764-31969976	'falcata' control	'falcata' drought	1.08017	0.147204	-2.87537	0.0148524	mTERF protein
Medtr5g022870	chr5:9054398-9059190	'falcata' control	'falcata' drought	17.4854	2.39253	-2.86954	0.000626482	peroxidase family protein
Medtr5g080580	chr5:34484177-34486089	'falcata' control	'falcata' drought	1.40372	0.192643	-2.86526	0.00115778	DUF296 domain protein
Medtr2g010580	chr2:2451481-2451976	'falcata' control	'falcata' drought	18.7471	2.58002	-2.86121	0.000626482	CAP, cysteine-rich secretory protein, antigen 5
Medtr1g030890	chr1:10834275-10839511	'falcata' control	'falcata' drought	129.172	17.803	-2.8591	0.000626482	auxin efflux carrier family transporter
Medtr8g006870	chr8:1034174-1038334	'falcata' control	'falcata' drought	0.977743	0.134916	-2.85739	0.000626482	Serine/Threonine kinase family protein
Medtr2g102370	chr2:44078947-44080573	'falcata' control	'falcata' drought	0.778742	0.107557	-2.85605	0.00336815	galactose oxidase/kelch repeat protein
Medtr5g018480	chr5:6898408-6904030	'falcata' control	'falcata' drought	17.8194	2.46218	-2.85545	0.000626482	cytochrome P450 family protein
Medtr4g077100	chr4:29548548-29560800	'falcata' control	'falcata' drought	39.7582	5.496	-2.8548	0.000626482	cinnamoyl-CoA reductase-like protein
Medtr0133s0020	scaffold0133:5959-13892	'falcata' control	'falcata' drought	3.44385	0.476158	-2.85451	0.000626482	disease resistance protein
Medtr4g072870	chr4:27567054-27567662	'falcata' control	'falcata' drought	5.04364	0.700385	-2.84825	0.000626482	SAUR-like auxin-responsive family protein
Medtr8g017580	chr8:6002562-6007031	'falcata' control	'falcata' drought	0.954132	0.132723	-2.84577	0.000626482	calmodulin-binding family protein
Medtr4g053630	chr4:19418612-19439393	'falcata' control	'falcata' drought	0.886719	0.123483	-2.84417	0.00164728	subtilisin-like serine protease
Medtr2g084245	chr2:35414811-35417914	'falcata' control	'falcata' drought	3.17468	0.442748	-2.84206	0.000626482	glucuronoxylan glucuronosyltransferase, putative
Medtr8g094290	chr8:39426769-39429601	'falcata' control	'falcata' drought	0.78453	0.109413	-2.84205	0.00164728	transmembrane amino acid transporter family protein
Medtr3g110420	chr3:51527299-51530738	'falcata' control	'falcata' drought	45.4479	6.34111	-2.84141	0.000626482	transmembrane amino acid transporter family protein
Medtr4g094340	chr4:37767209-37771844	'falcata' control	'falcata' drought	0.318588	0.0445039	-2.83969	0.0059924	auxin-induced 5NG4-like protein
Medtr4g048580	chr4:17248199-17250064	'falcata' control	'falcata' drought	0.328877	0.0459664	-2.8389	0.0231713	cytochrome P450 family 71 protein
Medtr4g037505	chr4:13800983-13801668	'falcata' control	'falcata' drought	721.255	101.036	-2.83564	0.000626482	photosystem II 5 kDa protein
Medtr8g064990	chr8:27290929-27293669	'falcata' control	'falcata' drought	33.139	4.64224	-2.83563	0.000626482	1,4-dihydroxy-2-naphthoyl-CoA synthase
Medtr6g016325	chr6:6005919-6007368	'falcata' control	'falcata' drought	17.8198	2.49737	-2.83499	0.000626482	ATP sulfurylase-like protein
Medtr2g435930	chr2:13918910-13920806	'falcata' control	'falcata' drought	0.362158	0.0508353	-2.83272	0.0375529	MATE efflux family protein
Medtr7g101190	chr7:40834268-40837806	'falcata' control	'falcata' drought	25.58	3.59072	-2.83267	0.000626482	major intrinsic protein (MIP) family transporter
Medtr7g090920	chr7:35829570-35832219	'falcata' control	'falcata' drought	1.44495	0.203704	-2.82647	0.00491686	cytokinin oxidase/dehydrogenase-like protein
Medtr5g005770	chr5:609274-610845	'falcata' control	'falcata' drought	1.69068	0.238441	-2.8259	0.00491686	fantastic four-like protein
Medtr0009s0230	scaffold0009:101903-104053	'falcata' control	'falcata' drought	0.893244	0.125979	-2.82587	0.0134404	DNA-3-methyladenine glycosylase I
Medtr5g014700	chr5:4976649-4980848	'falcata' control	'falcata' drought	26.9641	3.80895	-2.82357	0.000626482	LRR receptor-like kinase family protein
Medtr7g058760	chr7:21166211-21175492	'falcata' control	'falcata' drought	27.664	3.91134	-2.82227	0.000626482	DUF3685 family protein
Medtr4g125180	chr4:51913171-51915947	'falcata' control	'falcata' drought	4.35824	0.616375	-2.82187	0.000626482	subtilisin-like serine protease
Medtr4g077960	chr4:29953680-29955102	'falcata' control	'falcata' drought	0.496922	0.0704242	-2.81888	0.0156189	UDP-glucosyltransferase family protein
Medtr0045s0110	scaffold0045:54431-57939	'falcata' control	'falcata' drought	4.27082	0.608233	-2.81182	0.000626482	DUF642 family protein
Medtr3g085940	chr3:38872436-38874363	'falcata' control	'falcata' drought	0.581301	0.0829455	-2.80905	0.00703976	mitotic spindle assembly checkpoint MAD2B-like protein
Medtr4g035905	chr4:12710397-12711290	'falcata' control	'falcata' drought	7.41004	1.05883	-2.80701	0.000626482	plant invertase/pectin methylesterase inhibitor
Medtr4g072850	chr4:27563213-27563583	'falcata' control	'falcata' drought	2.7316	0.390688	-2.80566	0.0493024	SAUR-like auxin-responsive family protein
Medtr7g087600	chr7:34110468-34110661	'falcata' control	'falcata' drought	33.1818	4.75137	-2.80397	0.0166987	hypothetical protein
Medtr1g098310	chr1:44251922-44252988	'falcata' control	'falcata' drought	32.5315	4.67394	-2.79913	0.000626482	DUF3511 domain protein
Medtr4g098930	chr4:40866851-40868963	'falcata' control	'falcata' drought	135.596	19.5139	-2.79674	0.000626482	expansin-B1-like protein
Medtr2g080980	chr2:33926025-33927663	'falcata' control	'falcata' drought	3.49245	0.502746	-2.79634	0.000626482	cotton fiber
Medtr8g068570	chr8:28623696-28740717	'falcata' control	'falcata' drought	16.0118	2.30572	-2.79585	0.000626482	caffeic acid O-methyltransferase
Medtr6g082190	chr6:30686743-30688820	'falcata' control	'falcata' drought	20.2863	2.92682	-2.7931	0.000626482	hypothetical protein
Medtr7g109390	chr7:44713811-44721418	'falcata' control	'falcata' drought	4.16412	0.603127	-2.78748	0.000626482	alpha-L-arabinofuranosidase/beta-D-xylosidase
Medtr1g082690	chr1:36810211-36812694	'falcata' control	'falcata' drought	2.8444	0.413126	-2.78347	0.000626482	phototropic-responsive NPH3 family protein
Medtr2g034750	chr2:13313680-13319017	'falcata' control	'falcata' drought	177.32	25.8668	-2.77718	0.000626482	cAMP-regulated phosphoprotein-like protein
Medtr3g080850	chr3:36593496-36595799	'falcata' control	'falcata' drought	1.07159	0.156552	-2.77504	0.00930228	cystathionine beta-lyase/cystathionine gamma-synthase
Medtr4g089055	chr4:35676373-35678680	'falcata' control	'falcata' drought	2.97218	0.435226	-2.77168	0.000626482	cytochrome P450 family 71 protein
Medtr6g035295	chr6:12610911-12614262	'falcata' control	'falcata' drought	9.11787	1.33517	-2.77167	0.000626482	UDP-glucosyltransferase family protein
Medtr2g101370	chr2:43582448-43585883	'falcata' control	'falcata' drought	4.47862	0.656093	-2.77108	0.000626482	major intrinsic protein (MIP) family transporter
Medtr3g098650	chr3:45061131-45068920	'falcata' control	'falcata' drought	82.3472	12.0955	-2.76725	0.000626482	glycoside hydrolase family 38 amino-terminal domain protein
Medtr4g113070	chr4:46444557-46454975	'falcata' control	'falcata' drought	13.3632	1.96546	-2.76533	0.000626482	drug resistance transporter-like ABC domain protein
Medtr7g057180	chr7:20544718-20548610	'falcata' control	'falcata' drought	8.16224	1.20703	-2.75751	0.000626482	transmembrane protein, putative
Medtr4g033150	chr4:11506996-11508519	'falcata' control	'falcata' drought	0.336118	0.0497146	-2.75723	0.0446123	isoflavone-7-O-methyltransferase
Medtr4g098620	chr4:40648753-40649981	'falcata' control	'falcata' drought	57.1099	8.45246	-2.7563	0.000626482	TLD protein
Medtr7g117475	chr7:48616889-48618001	'falcata' control	'falcata' drought	0.442974	0.0657972	-2.75112	0.0319323	phospholipid methyltransferase
Medtr1g111550	chr1:50406494-50408598	'falcata' control	'falcata' drought	16.1526	2.40249	-2.74916	0.000626482	MFS transporter
Medtr4g068670	chr4:25745619-25750814	'falcata' control	'falcata' drought	1.69064	0.252066	-2.74569	0.000626482	long-chain fatty acyl CoA ligase
Medtr1g093900	chr1:42142465-42145874	'falcata' control	'falcata' drought	0.800111	0.11953	-2.74283	0.00803551	piriformospora indica-insensitive-like protein
Medtr4g116200	chr4:48069709-48070498	'falcata' control	'falcata' drought	26.6395	4.00862	-2.73239	0.000626482	SAM domain protein
Medtr7g006630	chr7:670449-932897	'falcata' control	'falcata' drought	6.04638	0.909895	-2.7323	0.0413417	flowering locus protein T
Medtr4g116070	chr4:47988785-47992164	'falcata' control	'falcata' drought	1.41709	0.213842	-2.72831	0.00115778	glycoside hydrolase family 79 amino-terminal domain protein
Medtr8g016330	chr8:5505856-5511011	'falcata' control	'falcata' drought	8.76843	1.32401	-2.7274	0.000626482	receptor-like Serine/Threonine-kinase ALE2
Medtr3g082200	chr3:37105454-37112701	'falcata' control	'falcata' drought	16.5348	2.49845	-2.7264	0.000626482	subtilisin-like serine protease
Medtr3g060880	chr3:24155424-24159576	'falcata' control	'falcata' drought	6.63061	1.00399	-2.72339	0.000626482	LRR receptor-like kinase family protein
Medtr8g063760	chr8:26714202-26718504	'falcata' control	'falcata' drought	3.69228	0.562233	-2.71527	0.000626482	NHL repeat protein
Medtr2g088860	chr2:37474091-37475502	'falcata' control	'falcata' drought	142.406	21.7089	-2.71366	0.000626482	cyclin p4
Medtr1g039270	chr1:14514094-14516688	'falcata' control	'falcata' drought	0.559858	0.0854155	-2.71249	0.0134404	aspartic protease in GUARD CELL-like protein
Medtr3g096150	chr3:43940766-43941867	'falcata' control	'falcata' drought	5.74564	0.878627	-2.70914	0.000626482	beta-1,4-N-acetylglucosaminyltransferase-like protein
Medtr7g109830	chr7:44994690-45000384	'falcata' control	'falcata' drought	15.3783	2.35474	-2.70726	0.000626482	long-chain fatty acyl CoA ligase
Medtr4g053880	chr4:19501172-19507734	'falcata' control	'falcata' drought	1.26717	0.194643	-2.7027	0.00115778	gland-specific fatty acyl-CoA reductase
Medtr3g091440	chr3:41601866-41607241	'falcata' control	'falcata' drought	1.37356	0.211107	-2.70187	0.000626482	calcineurin B-like protein 4-1
Medtr2g084315	chr2:35505556-35506438	'falcata' control	'falcata' drought	5.08042	0.781945	-2.69981	0.000626482	C2H2-type zinc finger protein
Medtr1g034360	chr1:12515363-12520398	'falcata' control	'falcata' drought	30.6546	4.72037	-2.69913	0.000626482	long-chain fatty acyl CoA ligase
Medtr1g024980	chr1:7957882-7961646	'falcata' control	'falcata' drought	14.4619	2.22837	-2.6982	0.000626482	C2H2-like zinc finger protein
Medtr7g115120	chr7:47526542-47551127	'falcata' control	'falcata' drought	7.5574	1.16448	-2.6982	0.00253657	transcription factor bZIP88
Medtr4g101740	chr4:42082835-42084867	'falcata' control	'falcata' drought	34.5487	5.34599	-2.6921	0.000626482	translation elongation factor EF protein
Medtr7g073250	chr7:27354651-27359319	'falcata' control	'falcata' drought	22.2976	3.45516	-2.69006	0.000626482	elongation factor P (EF-P), putative
Medtr4g113840	chr4:46857089-46858933	'falcata' control	'falcata' drought	8.3484	1.29565	-2.68782	0.00528165	zinc finger (Ran-binding) family protein
Medtr4g062450	chr4:23207738-23209696	'falcata' control	'falcata' drought	10.7982	1.67686	-2.68696	0.000626482	heavy-metal-associated domain protein
Medtr2g089120	chr2:37615390-37628212	'falcata' control	'falcata' drought	1.86547	0.289795	-2.68644	0.000626482	sesquiterpene synthase
Medtr3g112480	chr3:52726460-52731718	'falcata' control	'falcata' drought	101.317	15.746	-2.68582	0.000626482	auxin-induced 5NG4-like protein
Medtr5g059820	chr5:24860760-24866496	'falcata' control	'falcata' drought	200.416	31.2532	-2.68092	0.000626482	nitrate reductase [NADH]-like protein
Medtr8g055860	chr8:24335924-24337662	'falcata' control	'falcata' drought	12.9043	2.01276	-2.6806	0.000626482	phytochrome kinase substrate protein, putative
Medtr1g032560	chr1:11592955-11593715	'falcata' control	'falcata' drought	35.3694	5.52497	-2.67846	0.000626482	hypothetical protein
Medtr7g068550	chr7:25108351-25111201	'falcata' control	'falcata' drought	195.573	30.5723	-2.67741	0.000626482	GDSL-like lipase/acylhydrolase
Medtr7g089090	chr7:34811348-34816522	'falcata' control	'falcata' drought	4.64689	0.726766	-2.6767	0.000626482	myosin heavy chain-like protein
Medtr4g131920	chr4:55076086-55079116	'falcata' control	'falcata' drought	0.758645	0.118773	-2.67521	0.00210852	sucrose transporter 2
Medtr7g090230	chr7:35419656-35421312	'falcata' control	'falcata' drought	9.21812	1.44507	-2.67333	0.000626482	glutaredoxin family protein
Medtr6g086560	chr6:32148020-32152457	'falcata' control	'falcata' drought	127.504	19.9927	-2.673	0.000626482	sigma factor sigb regulation protein rsbq protein, putative
Medtr4g045853	chr4:15793351-15797325	'falcata' control	'falcata' drought	6.31898	0.991895	-2.67143	0.000626482	xyloglucan endotransglucosylase/hydrolase family protein
Medtr1g026410	chr1:8569955-8573184	'falcata' control	'falcata' drought	8.02364	1.25992	-2.67092	0.000626482	multi-copper oxidase-like protein
Medtr3g064070	chr3:28811707-28813888	'falcata' control	'falcata' drought	5.09328	0.799891	-2.67072	0.000626482	oxygen-evolving enhancer protein
Medtr4g021330	chr4:6913137-6914055	'falcata' control	'falcata' drought	2.24405	0.354413	-2.6626	0.0148524	legume-specific protein
Medtr4g126920	chr4:52590096-52591687	'falcata' control	'falcata' drought	7.62236	1.2045	-2.6618	0.000626482	xyloglucan endotransglucosylase/hydrolase family protein
Medtr2g040500	chr2:17771506-17774251	'falcata' control	'falcata' drought	49.2657	7.79922	-2.65918	0.000626482	protein phosphatase 2C ABI2-like protein
Medtr7g118330	chr7:49115627-49123834	'falcata' control	'falcata' drought	199.189	31.58	-2.65705	0.000626482	late elongated hypocotyl-like protein
Medtr7g027020	chr7:9138593-9140162	'falcata' control	'falcata' drought	21.9301	3.48165	-2.65507	0.000626482	RALF-like protein
Medtr0003s0560	scaffold0003:312283-318697	'falcata' control	'falcata' drought	46.3174	7.36594	-2.65261	0.000626482	serine carboxypeptidase-like protein
Medtr3g080190	chr3:36269149-36273241	'falcata' control	'falcata' drought	0.741736	0.118174	-2.64999	0.00960348	glycosyl hydrolase family 9 protein
Medtr8g445170	chr8:17116733-17121628	'falcata' control	'falcata' drought	5.45438	0.869011	-2.64997	0.000626482	embryonic abundant-like protein
Medtr6g011440	chr6:3235875-3239444	'falcata' control	'falcata' drought	2.81503	0.448721	-2.64926	0.000626482	P21-Rho-binding domain protein
Medtr1g075170	chr1:33228476-33233032	'falcata' control	'falcata' drought	0.338408	0.0540855	-2.64545	0.0145744	sieve element occlusion protein
Medtr1g093240	chr1:33900362-33903552	'falcata' control	'falcata' drought	127.258	20.3453	-2.64498	0.000626482	auxin-responsive AUX/IAA family protein
Medtr1g107535	chr1:48849418-48851792	'falcata' control	'falcata' drought	0.658855	0.105585	-2.64156	0.0212528	carboxy-terminal domain cyclin
Medtr1g043760	chr1:16413870-16416863	'falcata' control	'falcata' drought	0.586156	0.0940818	-2.6393	0.0185337	1-aminocyclopropane-1-carboxylate oxidase
Medtr4g063090	chr4:23338917-23341036	'falcata' control	'falcata' drought	15.2312	2.44939	-2.63653	0.000626482	tonoplast intrinsic protein
Medtr1g082580	chr1:36748260-36751844	'falcata' control	'falcata' drought	19.6063	3.16488	-2.63109	0.000626482	Serine/Threonine kinase family protein
Medtr7g107040	chr7:43627334-43630351	'falcata' control	'falcata' drought	6.59715	1.06632	-2.62921	0.000626482	gibberellin receptor GID1, putative
Medtr0110s0010	scaffold0110:3186-5549	'falcata' control	'falcata' drought	5.00478	0.810171	-2.62701	0.000626482	transmembrane protein, putative
Medtr1g081240	chr1:36148260-36152327	'falcata' control	'falcata' drought	9.47773	1.5353	-2.62602	0.000626482	pollen-specific SF21-like protein
Medtr8g016120	chr8:5378418-5384152	'falcata' control	'falcata' drought	5.73849	0.931284	-2.62338	0.000626482	adenine nucleotide alpha hydrolase-like domain kinase
Medtr1g082770	chr1:36835510-36836249	'falcata' control	'falcata' drought	3.39617	0.551526	-2.62241	0.00164728	glycoprotein membrane precursor GPI-anchored protein
Medtr5g015720	chr5:5508808-5510849	'falcata' control	'falcata' drought	1.56731	0.254595	-2.62201	0.00868333	O-glycosyl hydrolase family 17 protein
Medtr8g098895	chr8:41389486-41391445	'falcata' control	'falcata' drought	0.345912	0.0562211	-2.62122	0.0285517	plant/F1M20-13 protein
Medtr5g086540	chr5:37329004-37413912	'falcata' control	'falcata' drought	5.78809	0.940796	-2.62113	0.0439224	LysM receptor kinase K1B
Medtr4g005190	chr4:100267-167405	'falcata' control	'falcata' drought	65.3302	10.6363	-2.61876	0.000626482	beta-amyrin synthase
Medtr8g012585	chr8:3651860-3655164	'falcata' control	'falcata' drought	53.7109	8.76246	-2.61581	0.000626482	cytochrome P450 family 82 protein
Medtr2g013370	chr2:3591318-3593054	'falcata' control	'falcata' drought	0.975106	0.159304	-2.61378	0.0102038	Dof domain zinc finger protein
Medtr3g083080	chr3:37492598-37493407	'falcata' control	'falcata' drought	3.95991	0.64694	-2.61376	0.00295684	hypothetical protein
Medtr2g033390	chr2:12683182-12686425	'falcata' control	'falcata' drought	0.677239	0.110667	-2.61345	0.013195	plant tudor-like protein
Medtr8g035750	chr8:13037121-13066484	'falcata' control	'falcata' drought	1.05767	0.172845	-2.61333	0.00253657	WD-40 repeat protein/beige protein
Medtr8g030590	chr8:11313149-11316076	'falcata' control	'falcata' drought	1.15347	0.188938	-2.61	0.000626482	cytochrome P450 family 94 protein
Medtr2g034910	chr2:13407205-13408259	'falcata' control	'falcata' drought	22.516	3.69269	-2.60821	0.000626482	hypothetical protein
Medtr5g057990	chr5:23929834-23935782	'falcata' control	'falcata' drought	35.127	5.77389	-2.60497	0.000626482	alpha-glucosidase
Medtr4g057230	chr4:20925366-20926644	'falcata' control	'falcata' drought	5.9811	0.983577	-2.6043	0.000626482	C2H2-type zinc finger protein, putative
Medtr7g068920	chr7:25337691-25340332	'falcata' control	'falcata' drought	11.3375	1.86491	-2.60393	0.000626482	Pmr5/Cas1p GDSL/SGNH-like acyl-esterase family protein
Medtr6g007095	chr6:1410885-1422429	'falcata' control	'falcata' drought	0.810234	0.133649	-2.59989	0.00836527	GDSL-like lipase/acylhydrolase
Medtr2g084985	chr2:36061126-36062434	'falcata' control	'falcata' drought	24.2225	4.00021	-2.5982	0.000626482	stress responsive A/B barrel domain protein
Medtr7g065080	chr7:23692110-23700276	'falcata' control	'falcata' drought	13.9254	2.29991	-2.59807	0.000626482	peptide/nitrate transporter plant
Medtr6g042310	chr6:14587996-14589894	'falcata' control	'falcata' drought	3.73055	0.61795	-2.59383	0.000626482	UDP-glucosyltransferase family protein
Medtr2g018350	chr2:5794381-5827645	'falcata' control	'falcata' drought	1.92909	0.319798	-2.59269	0.00210852	ABC transporter B family protein
Medtr3g068155	chr3:30788681-30791605	'falcata' control	'falcata' drought	0.925689	0.153631	-2.59106	0.0148524	NAD(P)-binding rossmann-fold protein
Medtr2g022610	chr2:7835122-7836296	'falcata' control	'falcata' drought	86.633	14.3875	-2.5901	0.000626482	hypothetical protein
Medtr6g011610	chr6:3351265-3354792	'falcata' control	'falcata' drought	1.61796	0.26876	-2.58979	0.00668497	homeobox associated leucine zipper protein
Medtr1g018580	chr1:5390685-5402250	'falcata' control	'falcata' drought	54.9681	9.13904	-2.58848	0.000626482	3-oxo-delta(4,5)-steroid 5-beta-reductase-like protein
Medtr4g097880	chr4:40402603-40406677	'falcata' control	'falcata' drought	31.0197	5.16056	-2.58758	0.000626482	LRR receptor-like kinase family protein
Medtr1g073740	chr1:32719578-32723928	'falcata' control	'falcata' drought	42.3671	7.05863	-2.58548	0.000626482	cellulose synthase-like protein D3
Medtr3g114120	chr3:53294464-53297713	'falcata' control	'falcata' drought	12.0111	2.01135	-2.57813	0.000626482	GDSL-like lipase/acylhydrolase
Medtr3g110720	chr3:51750943-51753324	'falcata' control	'falcata' drought	179.538	30.1036	-2.57629	0.000626482	tubulin beta-1 chain
Medtr6g081060	chr6:28855896-28864285	'falcata' control	'falcata' drought	1.07415	0.180451	-2.57352	0.000626482	nucleotide-diphospho-sugar transferase family protein
Medtr3g093540	chr3:42746949-42749380	'falcata' control	'falcata' drought	5.50206	0.927786	-2.56811	0.00115778	acetyltransferase (GNAT) domain protein
Medtr4g064883	chr4:24230206-24233800	'falcata' control	'falcata' drought	2.14384	0.362118	-2.56566	0.000626482	enoyl-(acyl carrier) reductase
Medtr7g010120	chr7:2398280-2400786	'falcata' control	'falcata' drought	3.37499	0.570197	-2.56535	0.0431224	transcription factor
Medtr5g098420	chr5:43091216-43093083	'falcata' control	'falcata' drought	28.5078	4.82239	-2.56353	0.000626482	fasciclin-like arabinogalactan protein
Medtr6g027320	chr6:9332762-9335238	'falcata' control	'falcata' drought	3.2068	0.542545	-2.56332	0.00771118	transmembrane protein, putative
Medtr2g090900	chr2:39027588-39030827	'falcata' control	'falcata' drought	0.630031	0.106975	-2.55815	0.0174817	bZIP family transcription factor
Medtr2g072940	chr2:30858112-30865683	'falcata' control	'falcata' drought	16.7392	2.84385	-2.55732	0.000626482	PPR containing protein, putative
Medtr1g069695	chr1:30342173-30343514	'falcata' control	'falcata' drought	0.980523	0.16681	-2.55535	0.0164432	ROP-interactive CRIB motif protein, putative
Medtr7g108905	chr7:44493232-44498836	'falcata' control	'falcata' drought	38.7226	6.5907	-2.55467	0.000626482	pectinesterase/pectinesterase inhibitor
Medtr6g086485	chr6:32537231-32537808	'falcata' control	'falcata' drought	51.6397	8.8223	-2.54925	0.000626482	hypothetical protein
Medtr3g008840	chr3:1674779-1675741	'falcata' control	'falcata' drought	85.581	14.6428	-2.5471	0.000626482	plant invertase/pectin methylesterase inhibitor
Medtr5g092570	chr5:40429490-40433904	'falcata' control	'falcata' drought	0.255708	0.0438501	-2.54384	0.0202513	heat shock 70 kDa protein
Medtr2g105010	chr2:45267271-45268878	'falcata' control	'falcata' drought	77.7925	13.3481	-2.54299	0.000626482	CBL-interacting kinase
Medtr3g109250	chr3:50500527-50503099	'falcata' control	'falcata' drought	40.3249	6.92582	-2.54161	0.000626482	cation transporter ChaC
Medtr8g015480	chr8:5055244-5059359	'falcata' control	'falcata' drought	2.25844	0.388725	-2.5385	0.00115778	early flowering protein, putative
Medtr1g074190	chr1:32964537-32966192	'falcata' control	'falcata' drought	1.1448	0.197075	-2.53828	0.012929	RING-H2 finger protein ATL16, putative
Medtr3g097120	chr3:44501165-44502138	'falcata' control	'falcata' drought	26.1913	4.51529	-2.5362	0.000626482	SAUR-like auxin-responsive family protein
Medtr3g467560	chr3:27874869-27879397	'falcata' control	'falcata' drought	6.30573	1.08762	-2.5355	0.000626482	salicylic acid carboxyl methyltransferase
Medtr5g025230	chr5:10229376-10240138	'falcata' control	'falcata' drought	8.57283	1.48032	-2.53386	0.00897681	carotenoid cleavage dioxygenase 4a-6
Medtr4g091220	chr4:36116678-36119765	'falcata' control	'falcata' drought	1.1952	0.206511	-2.53296	0.00210852	transmembrane protein, putative
Medtr1g066750	chr1:28674948-28675972	'falcata' control	'falcata' drought	9.34386	1.61453	-2.53291	0.000626482	hypothetical protein
Medtr7g032640	chr7:11462320-11465263	'falcata' control	'falcata' drought	8.14047	1.4087	-2.53075	0.000626482	alpha/beta-hydrolase superfamily protein
Medtr8g079840	chr8:34257296-34262684	'falcata' control	'falcata' drought	10.3803	1.79657	-2.53054	0.000626482	transcription factor
Medtr4g007740	chr4:1217985-1220318	'falcata' control	'falcata' drought	1.2039	0.20842	-2.53015	0.011714	eukaryotic aspartyl protease family protein
Medtr4g092020	chr4:36522160-36525097	'falcata' control	'falcata' drought	0.757937	0.131256	-2.5297	0.00295684	(3S)-linalool/(E)-nerolidol/(E,E)-geranyl linalool synthase
Medtr0154s0010	scaffold0154:0-1407	'falcata' control	'falcata' drought	1.07841	0.187003	-2.52777	0.0188043	late embryogenesis abundant protein
Medtr5g006450	chr5:923124-924542	'falcata' control	'falcata' drought	0.534174	0.0927621	-2.5257	0.0400618	acetyltransferase (GNAT) domain protein
Medtr2g084270	chr2:35449201-35451256	'falcata' control	'falcata' drought	6.48274	1.1269	-2.52424	0.000626482	DUF1635 family protein
Medtr1g026820	chr1:8791011-8792717	'falcata' control	'falcata' drought	3730.39	649.016	-2.523	0.000626482	photosystem I reaction center subunit X psaK
Medtr3g031140	chr3:26925326-26926335	'falcata' control	'falcata' drought	2.14395	0.373053	-2.52282	0.0142805	DUF4228 domain protein
Medtr5g084750	chr5:36563944-36573477	'falcata' control	'falcata' drought	3.82618	0.666134	-2.52202	0.00164728	GDSL-like lipase/acylhydrolase
Medtr3g048330	chr3:16147275-16148109	'falcata' control	'falcata' drought	2.66147	0.463929	-2.52025	0.000626482	glycerol-3-phosphate acyltransferase
Medtr3g108520	chr3:49831622-49833926	'falcata' control	'falcata' drought	0.544536	0.0949655	-2.51955	0.0329619	gibberellin 2-beta-dioxygenase
Medtr3g053980	chr3:21375802-21406731	'falcata' control	'falcata' drought	298.12	52.0063	-2.51913	0.000626482	eukaryotic aspartyl protease family protein
Medtr7g091430	chr7:36134714-36141630	'falcata' control	'falcata' drought	0.955376	0.167257	-2.51401	0.00115778	structural maintenance of chromosomes protein
Medtr0230s0070	scaffold0230:25048-25343	'falcata' control	'falcata' drought	68.182	11.9718	-2.50975	0.000626482	hypothetical protein
Medtr6g004000	chr6:58637-61663	'falcata' control	'falcata' drought	4.07247	0.716953	-2.50595	0.000626482	actin-97
Medtr7g009670	chr7:2179929-2184962	'falcata' control	'falcata' drought	2.65223	0.467096	-2.50542	0.00115778	KDPG and KHG aldolase
Medtr8g090010	chr8:37665927-37666504	'falcata' control	'falcata' drought	8.23212	1.45152	-2.5037	0.00736672	transmembrane protein, putative
Medtr1g040360	chr1:14928001-14931849	'falcata' control	'falcata' drought	4.93274	0.871856	-2.50023	0.000626482	sieve element occlusion protein
Medtr1g069320	chr1:29924861-29930923	'falcata' control	'falcata' drought	10.0083	1.77112	-2.49847	0.000626482	pfkB family carbohydrate kinase
Medtr5g063650	chr5:26380048-26384819	'falcata' control	'falcata' drought	0.77561	0.137566	-2.4952	0.00378909	pumilio-family RNA-binding repeatprotein
Medtr3g117500	chr3:55010987-55015274	'falcata' control	'falcata' drought	1.42591	0.253112	-2.49404	0.000626482	glycosyl hydrolase family 9 protein
Medtr6g034055	chr6:11429677-11438180	'falcata' control	'falcata' drought	55.6848	9.88522	-2.49394	0.000626482	membrane-associated kinase regulator-like protein, putative
Medtr4g078600	chr4:30225177-30229427	'falcata' control	'falcata' drought	13.5525	2.40649	-2.49356	0.000626482	O-acyltransferase WSD1-like protein
Medtr4g071420	chr4:26975597-26981418	'falcata' control	'falcata' drought	18.246	3.25361	-2.48747	0.000626482	MATE family efflux protein
Medtr4g116020	chr4:47961121-47962994	'falcata' control	'falcata' drought	2.07216	0.369571	-2.48722	0.00336815	hypothetical protein
Medtr5g034320	chr5:14864230-14867080	'falcata' control	'falcata' drought	20.4617	3.65038	-2.48681	0.000626482	polygalacturonase non-catalytic protein
Medtr1g007240	chr1:240956-244142	'falcata' control	'falcata' drought	4.77783	0.852594	-2.48642	0.000626482	transmembrane amino acid transporter family protein
Medtr6g015275	chr6:4950795-4952641	'falcata' control	'falcata' drought	27.9965	5.0059	-2.48354	0.000626482	chlororespiratory reduction protein
Medtr5g094700	chr5:41375613-41381585	'falcata' control	'falcata' drought	12.5355	2.24406	-2.48183	0.000626482	RNA-binding domain CCCH-type zinc finger protein
Medtr5g018365	chr5:6842051-6844288	'falcata' control	'falcata' drought	1.51969	0.272398	-2.47999	0.00455531	methyl esterase
Medtr1g098550	chr1:44374325-44380291	'falcata' control	'falcata' drought	1.80486	0.324069	-2.47752	0.000626482	cellulose synthase-like protein
Medtr2g019600	chr2:6424749-6430318	'falcata' control	'falcata' drought	27.7942	5.00266	-2.47402	0.000626482	DUF642 family protein
Medtr4g082060	chr4:31770128-31773332	'falcata' control	'falcata' drought	12.3971	2.25285	-2.46017	0.000626482	DOF-type zinc finger DNA-binding family protein
Medtr1g105885	chr1:47811125-47813396	'falcata' control	'falcata' drought	1.71358	0.311664	-2.45895	0.00736672	cysteine-rich RLK (receptor-like kinase) protein
Medtr1g050230	chr1:19134332-19179346	'falcata' control	'falcata' drought	1.05177	0.191685	-2.45601	0.00418487	hypothetical protein
Medtr2g005740	chr2:292532-293644	'falcata' control	'falcata' drought	0.701393	0.128011	-2.45396	0.0474322	transmembrane protein, putative
Medtr3g088930	chr3:33995055-34005871	'falcata' control	'falcata' drought	11.0957	2.02512	-2.45392	0.000626482	LRR receptor-like kinase family protein
Medtr3g099140	chr3:45446850-45448786	'falcata' control	'falcata' drought	158.846	29.1112	-2.44799	0.000626482	thylakoid lumenal 179 kDa protein
Medtr4g111720	chr4:46152084-46158654	'falcata' control	'falcata' drought	56.8867	10.4362	-2.4465	0.000626482	peptidyl-prolyl cis-trans isomerase
Medtr3g091560	chr3:41669468-41674163	'falcata' control	'falcata' drought	14.5819	2.67755	-2.4452	0.000626482	IQ calmodulin-binding motif protein
Medtr4g090525	chr4:35892578-35895525	'falcata' control	'falcata' drought	1.61671	0.296904	-2.44499	0.00164728	3'(2'),5'-bisphosphate nucleotidase
Medtr2g088590	chr2:37345171-37346774	'falcata' control	'falcata' drought	1.24241	0.228203	-2.44476	0.0485299	hypothetical protein
Medtr5g081960	chr5:35163435-35165325	'falcata' control	'falcata' drought	96.8097	17.7894	-2.44413	0.000626482	HXXXD-type acyl-transferase family protein
Medtr4g083680	chr4:32509827-32513460	'falcata' control	'falcata' drought	2.41084	0.443229	-2.44341	0.00164728	LOB domain protein
Medtr1g030840	chr1:10790195-10791635	'falcata' control	'falcata' drought	4.06227	0.747089	-2.44293	0.00210852	polyketide cyclase/dehydrase and lipid transporter
Medtr8g078490	chr8:33514037-33522768	'falcata' control	'falcata' drought	0.244272	0.0449379	-2.44249	0.0481732	histone-lysine N-methyltransferase SUVR5-like protein
Medtr1g098300	chr1:44246832-44250756	'falcata' control	'falcata' drought	0.268636	0.0494219	-2.44243	0.0411184	cyclin-dependent kinase
Medtr6g045553	chr6:16456612-16460870	'falcata' control	'falcata' drought	5.8967	1.08635	-2.44042	0.000626482	alcohol acyltransferase
Medtr5g032570	chr5:13992069-13998156	'falcata' control	'falcata' drought	1.26999	0.234194	-2.43904	0.00210852	6-phosphofructokinase
Medtr6g024415	chr6:8743680-8746567	'falcata' control	'falcata' drought	4.80215	0.88569	-2.43881	0.00668497	PPR containing plant protein
Medtr7g090370	chr7:35545436-35549531	'falcata' control	'falcata' drought	117.248	21.6266	-2.43868	0.00378909	haloacid dehalogenase-like hydrolase family protein
Medtr1g086180	chr1:38577372-38581265	'falcata' control	'falcata' drought	6.62324	1.22224	-2.43801	0.000626482	MYB family transcription factor
Medtr2g023540	chr2:8314459-8317377	'falcata' control	'falcata' drought	159.372	29.415	-2.43777	0.000626482	5'-adenylylsulfate reductase
Medtr3g462990	chr3:25211741-25212337	'falcata' control	'falcata' drought	1001.08	184.793	-2.43757	0.000626482	thylakoid soluble phosphoprotein TSP9 protein
Medtr3g031770	chr3:26613756-26618466	'falcata' control	'falcata' drought	1.12402	0.207489	-2.43756	0.00210852	O-glycosyl hydrolase family 17 protein
Medtr3g109450	chr3:50616281-50619831	'falcata' control	'falcata' drought	0.330632	0.0610539	-2.43707	0.00336815	BZIP protein
Medtr5g020740	chr5:7941705-7943809	'falcata' control	'falcata' drought	10.8734	2.01323	-2.43322	0.000626482	phenylcoumaran benzylic ether reductase-like protein Fi1
Medtr2g075910	chr2:31762187-31768015	'falcata' control	'falcata' drought	4.37149	0.810639	-2.43099	0.000626482	UNE1-like protein
Medtr5g046040	chr5:20181981-20185115	'falcata' control	'falcata' drought	4.576	0.849339	-2.42967	0.000626482	homeobox protein
Medtr4g052970	chr4:19219101-19221036	'falcata' control	'falcata' drought	25.4683	4.72937	-2.42898	0.000626482	glycoside hydrolase family 17 protein
Medtr3g113030	chr3:52800046-52803855	'falcata' control	'falcata' drought	2.51289	0.46691	-2.42813	0.000626482	MADS-box transcription factor
Medtr8g035520	chr8:12937234-12945981	'falcata' control	'falcata' drought	1.34565	0.250314	-2.4265	0.0126224	gibberellin receptor GID1
Medtr4g094285	chr4:37609315-37613573	'falcata' control	'falcata' drought	2.07282	0.385899	-2.4253	0.00164728	beta-xylosidase/alpha-L-arabinofuranosidase-like protein
Medtr4g073720	chr4:27973945-27976522	'falcata' control	'falcata' drought	0.640173	0.119217	-2.42487	0.0185337	pathogenesis-related thaumatin family protein
Medtr3g087950	chr3:39861771-39865231	'falcata' control	'falcata' drought	21.6147	4.02673	-2.42433	0.000626482	gamma-glutamyltranspeptidase
Medtr8g106870	chr8:45125424-45127493	'falcata' control	'falcata' drought	6.92662	1.29205	-2.42249	0.000626482	transmembrane protein, putative
Medtr1g088980	chr1:39960537-39969497	'falcata' control	'falcata' drought	16.7039	3.11711	-2.4219	0.000626482	DegP protease
Medtr3g032530	chr3:10271422-10278947	'falcata' control	'falcata' drought	33.5181	6.26242	-2.42015	0.000626482	S-adenosyl-methionine-sterol-C-methyltransferase
Medtr1g021760	chr1:6580127-6582496	'falcata' control	'falcata' drought	186.963	35.0522	-2.41518	0.000626482	30S ribosomal protein S9P
Medtr1g007180	chr1:220849-224972	'falcata' control	'falcata' drought	105.9	19.8604	-2.41473	0.000626482	transmembrane amino acid transporter family protein
Medtr6g007607	chr6:1668557-1672333	'falcata' control	'falcata' drought	137.514	25.8219	-2.41292	0.000626482	peptidyl-prolyl cis-trans isomerase
Medtr6g079550	chr6:30009534-30013567	'falcata' control	'falcata' drought	2.86903	0.540195	-2.40901	0.00164728	RAB GTPase-like protein A1D
Medtr3g048300	chr3:16135203-16136450	'falcata' control	'falcata' drought	7.32661	1.38145	-2.40696	0.000626482	peptidase
Medtr3g033730	chr3:10836761-10843578	'falcata' control	'falcata' drought	1.31743	0.248992	-2.40355	0.00668497	transmembrane amino acid transporter family protein
Medtr3g115210	chr3:53854603-53861373	'falcata' control	'falcata' drought	6.74983	1.27752	-2.4015	0.000626482	hypothetical protein
Medtr5g027980	chr5:11695649-11697815	'falcata' control	'falcata' drought	4.64147	0.878512	-2.40145	0.000626482	pentatricopeptide (PPR) repeat protein
Medtr5g072850	chr5:31004375-31006581	'falcata' control	'falcata' drought	0.5113	0.0968547	-2.40028	0.0494944	UDP-glucosyltransferase family protein
Medtr5g014600	chr5:4932336-4934396	'falcata' control	'falcata' drought	14.2538	2.70011	-2.40026	0.000626482	basic helix loop helix (bHLH) DNA-binding family protein
Medtr4g097640	chr4:40308637-40330658	'falcata' control	'falcata' drought	20.2079	3.8315	-2.39894	0.000626482	xyloglucan endotransglucosylase/hydrolase family protein
Medtr4g068970	chr4:25892560-25897691	'falcata' control	'falcata' drought	235.067	44.6325	-2.39691	0.000626482	NAD-dependent epimerase/dehydratase family protein
Medtr4g015630	chr4:4703748-4708197	'falcata' control	'falcata' drought	433.463	82.3483	-2.3961	0.000626482	temperature-sensitive omega-3 fatty acid desaturase
Medtr3g110172	chr3:51150266-51153619	'falcata' control	'falcata' drought	24.4771	4.65155	-2.39565	0.000626482	bark storage-like protein
Medtr5g067410	chr5:28475925-28478850	'falcata' control	'falcata' drought	139.084	26.4321	-2.3956	0.000626482	glutamyl-tRNA reductase
Medtr5g075210	chr5:31944482-31945679	'falcata' control	'falcata' drought	0.923197	0.175654	-2.3939	0.00562889	ovate transcriptional repressor
Medtr1g105090	chr1:25004963-25008953	'falcata' control	'falcata' drought	674.769	128.426	-2.39346	0.000626482	1-cys peroxiredoxin PER1
Medtr7g105850	chr7:42981483-42983434	'falcata' control	'falcata' drought	9.43804	1.7972	-2.39274	0.000626482	eukaryotic aspartyl protease family protein
Medtr1g010280	chr1:1878254-1882680	'falcata' control	'falcata' drought	0.326881	0.0622936	-2.39161	0.0255389	ArfGap/RecO-like zinc finger protein, putative
Medtr4g048040	chr4:16965185-16971326	'falcata' control	'falcata' drought	20.785	3.96685	-2.38948	0.000626482	hypothetical protein
Medtr5g083010	chr5:35808260-35809009	'falcata' control	'falcata' drought	32.9237	6.28594	-2.38892	0.000626482	lateral organ boundaries (LOB) domain protein
Medtr4g076090	chr4:29103016-29103807	'falcata' control	'falcata' drought	12.1507	2.32287	-2.38706	0.000626482	transmembrane protein, putative
Medtr2g100290	chr2:43070655-43074374	'falcata' control	'falcata' drought	0.848669	0.162333	-2.38624	0.00115778	adenine nucleotide alpha hydrolase-like domain kinase
Medtr7g105830	chr7:42966960-42971097	'falcata' control	'falcata' drought	420.311	80.4253	-2.38574	0.000626482	1-cys peroxiredoxin PER1
Medtr7g092820	chr7:36832868-36835880	'falcata' control	'falcata' drought	303.008	57.9868	-2.38556	0.000626482	rhodanese/cell cycle control phosphatase superfamily protein
Medtr4g061610	chr4:22792366-22803752	'falcata' control	'falcata' drought	10.6574	2.04211	-2.38372	0.000626482	nonphototropic hypocotyl protein
Medtr1g103330	chr1:46762479-46767422	'falcata' control	'falcata' drought	1.16139	0.222552	-2.38364	0.0059924	type I inositol 1,4,5-trisphosphate 5-phosphatase CVP2
Medtr3g075540	chr3:34400444-34404582	'falcata' control	'falcata' drought	8.00464	1.53452	-2.38305	0.000626482	rhodanese/cell cycle control phosphatase superfamily protein
Medtr8g007380	chr8:1499975-1501648	'falcata' control	'falcata' drought	1.04499	0.200773	-2.37985	0.0459161	cyclin p4
Medtr2g019640	chr2:6454154-6456401	'falcata' control	'falcata' drought	2.0227	0.388993	-2.37847	0.000626482	cytochrome P450 family monooxygenase
Medtr6g007887	chr6:2113746-2118356	'falcata' control	'falcata' drought	21.8804	4.20852	-2.37825	0.000626482	hypothetical protein
Medtr5g019120	chr5:7217208-7221845	'falcata' control	'falcata' drought	10.4101	2.00508	-2.37625	0.000626482	PQ-loop protein/transmembrane family protein
Medtr8g009590	chr8:2271555-2283296	'falcata' control	'falcata' drought	0.626271	0.120836	-2.37374	0.00418487	fatty acid hydroxylase superfamily protein
Medtr6g477870	chr6:28643392-28646362	'falcata' control	'falcata' drought	1.97506	0.381186	-2.37333	0.0108281	RNA recognition motif
Medtr0001s0660	scaffold0001:502646-507542	'falcata' control	'falcata' drought	0.533745	0.103171	-2.37111	0.0283143	zinc-binding alcohol dehydrogenase family protein
Medtr8g027100	chr8:9460921-9463815	'falcata' control	'falcata' drought	1.96175	0.38028	-2.367	0.00115778	hypothetical protein
Medtr1g105020	chr1:47332487-47333970	'falcata' control	'falcata' drought	0.774281	0.150319	-2.36483	0.0123213	2-hydroxyisoflavanone dehydratase
Medtr1g090690	chr1:40655943-40660881	'falcata' control	'falcata' drought	2.52216	0.489744	-2.36456	0.000626482	NB-ARC domain disease resistance protein
Medtr5g093240	chr5:40704240-40705079	'falcata' control	'falcata' drought	3.01395	0.585664	-2.36351	0.011714	hypothetical protein
Medtr4g057730	chr4:21241897-21259600	'falcata' control	'falcata' drought	2.00518	0.389995	-2.3622	0.00897681	4-coumarate:CoA ligase-like protein
Medtr3g464330	chr3:25836810-25841263	'falcata' control	'falcata' drought	26.1343	5.08447	-2.36178	0.000626482	microsomal omega-3 fatty acid desaturase
Medtr6g005480	chr6:778337-783621	'falcata' control	'falcata' drought	23.8947	4.65093	-2.3611	0.000626482	plastid phosphate translocator
Medtr2g059540	chr2:24563203-24563824	'falcata' control	'falcata' drought	2.56121	0.500335	-2.35586	0.0234252	Dof domain zinc finger protein
Medtr5g059130	chr5:24398477-24409901	'falcata' control	'falcata' drought	1.48332	0.290037	-2.35453	0.00736672	flavonol synthase/flavanone 3-hydroxylase
Medtr2g020370	chr2:6774907-6775699	'falcata' control	'falcata' drought	2.98892	0.585476	-2.35194	0.00378909	transmembrane protein, putative
Medtr8g098435	chr8:41064631-41066861	'falcata' control	'falcata' drought	18.6044	3.64517	-2.35159	0.000626482	cytochrome P450 family 94 protein
Medtr7g075120	chr7:28182554-28183657	'falcata' control	'falcata' drought	25.6822	5.03197	-2.35157	0.000626482	hypothetical protein
Medtr3g116720	chr3:54590378-54591233	'falcata' control	'falcata' drought	35.9267	7.06926	-2.34543	0.0281052	MYB family transcription factor
Medtr1g054175	chr1:23186836-23189249	'falcata' control	'falcata' drought	4.84016	0.952399	-2.34541	0.000626482	WRC protein
Medtr3g096750	chr3:44277736-44279975	'falcata' control	'falcata' drought	9.9031	1.95989	-2.33711	0.000626482	PsbP domain protein
Medtr7g110000	chr7:45077017-45081584	'falcata' control	'falcata' drought	10.9229	2.16349	-2.33592	0.000626482	boron transporter-like protein
Medtr4g027430	chr4:9507209-9512166	'falcata' control	'falcata' drought	2.75284	0.545258	-2.33591	0.00164728	holliday junction resolvase-like protein
Medtr3g099180	chr3:45466713-45470003	'falcata' control	'falcata' drought	149.6	29.6417	-2.33542	0.000626482	nuclear transcription factor Y protein
Medtr2g022250	chr2:7655792-7658635	'falcata' control	'falcata' drought	3.71904	0.738272	-2.33271	0.000626482	heavy metal transport/detoxification domain protein
Medtr4g088615	chr4:35234780-35236988	'falcata' control	'falcata' drought	250.055	49.6535	-2.33228	0.000626482	ribosomal protein S5
Medtr3g449590	chr3:16889168-16895715	'falcata' control	'falcata' drought	44.8625	8.91356	-2.33144	0.000626482	polygalacturonase/glycoside hydrolase family protein
Medtr8g030620	chr8:11326226-11332337	'falcata' control	'falcata' drought	18.0221	3.58093	-2.33137	0.000626482	glycerol-3-phosphate acyltransferase
Medtr0018s0170	scaffold0018:68202-72162	'falcata' control	'falcata' drought	0.762972	0.151881	-2.32868	0.00418487	galactose oxidase/kelch repeat protein
Medtr3g107610	chr3:49624494-49625913	'falcata' control	'falcata' drought	0.633421	0.126096	-2.32864	0.0461372	zinc finger (Ran-binding) family protein
Medtr3g074210	chr3:33524750-33526461	'falcata' control	'falcata' drought	1.76569	0.351621	-2.32814	0.000626482	hypothetical protein
Medtr1g054285	chr1:23334985-23337160	'falcata' control	'falcata' drought	1.05756	0.210611	-2.32809	0.0250914	homeobox associated leucine zipper protein
Medtr4g059720	chr4:22034569-22035620	'falcata' control	'falcata' drought	17.5421	3.49692	-2.32666	0.000626482	fasciclin-like arabinogalactan protein
Medtr0140s0030	scaffold0140:9681-11671	'falcata' control	'falcata' drought	0.946588	0.188894	-2.32516	0.00295684	R2R3-myb transcription factor
Medtr4g109090	chr4:45251005-45255900	'falcata' control	'falcata' drought	6.52075	1.30172	-2.32462	0.000626482	cyclin-dependent kinase
Medtr8g069840	chr8:29491630-29513567	'falcata' control	'falcata' drought	6.72365	1.34331	-2.32345	0.000626482	phylloquinone biosynthesis protein
Medtr3g102390	chr3:47181004-47183141	'falcata' control	'falcata' drought	0.935328	0.187	-2.32243	0.0321481	carbohydrate esterase plant-like protein
Medtr5g025960	chr5:10613820-10622248	'falcata' control	'falcata' drought	24.3288	4.86576	-2.32193	0.000626482	RHO guanyl-nucleotide exchange factor
Medtr1g054525	chr1:23595913-23596881	'falcata' control	'falcata' drought	72.43	14.4891	-2.32162	0.000626482	disease resistance response protein
Medtr7g016040	chr7:5062167-5067832	'falcata' control	'falcata' drought	11.729	2.35343	-2.31724	0.000626482	cytochrome P450 family protein
Medtr3g033620	chr3:10794262-10797573	'falcata' control	'falcata' drought	26.0882	5.23814	-2.31627	0.000626482	DUF3411 domain protein
Medtr5g056390	chr5:23220062-23224362	'falcata' control	'falcata' drought	0.534041	0.107321	-2.31502	0.0259608	pollen thioesterase
Medtr5g055940	chr5:23047083-23052488	'falcata' control	'falcata' drought	94.0863	18.9092	-2.3149	0.000626482	aspartyl/glutamyl-tRNA(Asn/Gln) amidotransferase subunit B
Medtr8g409330	chr8:2125180-2125894	'falcata' control	'falcata' drought	1.48266	0.298341	-2.31316	0.0385434	hypothetical protein
Medtr4g113650	chr4:46750294-46754779	'falcata' control	'falcata' drought	1.49563	0.301198	-2.31197	0.00253657	cytochrome P450 family 709 protein
Medtr1g082215	chr1:36561188-36563488	'falcata' control	'falcata' drought	19.2576	3.88273	-2.31029	0.000626482	viral A-type inclusion protein, putative
Medtr4g067150	chr4:25326109-25327263	'falcata' control	'falcata' drought	426.003	86.0829	-2.30707	0.000626482	tetrapyrrole-binding protein
Medtr4g096840	chr4:38542889-38546885	'falcata' control	'falcata' drought	3.30648	0.668244	-2.30685	0.000626482	plant gibberellin 2-oxidase
Medtr1g098140	chr1:44127877-44129689	'falcata' control	'falcata' drought	0.393295	0.0795435	-2.30579	0.0300826	chalcone and stilbene synthase family protein
Medtr1g082430	chr1:36642632-36645890	'falcata' control	'falcata' drought	17.4568	3.53488	-2.30406	0.000626482	Mog1/PsbP/DUF1795-like photosystem II reaction center PsbP family protein
Medtr8g066040	chr8:27430395-27434638	'falcata' control	'falcata' drought	3.83862	0.778101	-2.30256	0.00210852	DNA-3-methyladenine glycosylase I
Medtr2g018530	chr2:5829377-5835438	'falcata' control	'falcata' drought	0.309175	0.0627795	-2.30006	0.00455531	ABC transporter B family-like protein
Medtr4g010200	chr4:2285233-2287326	'falcata' control	'falcata' drought	1.91689	0.390007	-2.29719	0.013195	glycoside hydrolase family 17 protein
Medtr8g090025	chr8:37676409-37680694	'falcata' control	'falcata' drought	250.394	51.0656	-2.29377	0.000626482	haloacid dehalogenase-like hydrolase
Medtr7g092680	chr7:36750624-36754098	'falcata' control	'falcata' drought	4.77993	0.974944	-2.2936	0.000626482	alpha/beta hydrolase family protein
Medtr1g062890	chr1:27585224-27589548	'falcata' control	'falcata' drought	0.491521	0.100478	-2.29037	0.0259608	replication factor-A carboxy-terminal domain protein
Medtr6g069200	chr6:24897576-24898734	'falcata' control	'falcata' drought	0.600892	0.123025	-2.28816	0.0442434	pentatricopeptide (PPR) repeat protein
Medtr4g101660	chr4:42023290-42026622	'falcata' control	'falcata' drought	3.79063	0.776199	-2.28794	0.011714	plant-specific transcription factor YABBY family protein
Medtr4g095700	chr4:39917594-39919629	'falcata' control	'falcata' drought	0.454943	0.0933112	-2.28556	0.0440782	acyl-CoA N-acyltransferase (NAT) superfamily protein
Medtr7g007280	chr7:1411816-1415080	'falcata' control	'falcata' drought	2.2642	0.464723	-2.28456	0.00253657	neoxanthin synthase
Medtr7g081750	chr7:31194414-31204034	'falcata' control	'falcata' drought	13.764	2.82666	-2.28373	0.000626482	subtilisin-like serine protease
Medtr5g035430	chr5:15405450-15407370	'falcata' control	'falcata' drought	14.2874	2.93425	-2.28368	0.000626482	DUF4228 domain protein
Medtr3g027650	chr3:8695586-8699084	'falcata' control	'falcata' drought	1.08127	0.222176	-2.28295	0.00378909	transcription factor bHLH122-like protein
Medtr7g086660	chr7:33673983-33678125	'falcata' control	'falcata' drought	0.949193	0.195052	-2.28284	0.00491686	ENT domain protein
Medtr7g090470	chr7:35602165-35606664	'falcata' control	'falcata' drought	5.58668	1.14815	-2.28268	0.000626482	triacylglycerol lipase SDP1
Medtr8g098835	chr8:41316023-41320958	'falcata' control	'falcata' drought	6.48243	1.33282	-2.28205	0.000626482	transferring glycosyl group transferase
Medtr1g117100	chr1:52973675-52981375	'falcata' control	'falcata' drought	2.50155	0.515201	-2.27962	0.0231713	hypothetical protein
Medtr4g091570	chr4:36285613-36291328	'falcata' control	'falcata' drought	1.08613	0.223862	-2.27852	0.000626482	G-type lectin S-receptor-like Serine/Threonine-kinase
Medtr2g084010	chr2:35279695-35282365	'falcata' control	'falcata' drought	0.724707	0.149634	-2.27596	0.0343267	lignin biosynthetic peroxidase
Medtr5g094210	chr5:41145511-41146011	'falcata' control	'falcata' drought	60.2452	12.4574	-2.27385	0.000626482	Lipid transfer protein
Medtr0016s0020	scaffold0016:31676-32907	'falcata' control	'falcata' drought	8.99663	1.86144	-2.27296	0.00210852	flagellin N-methylase
Medtr7g005400	chr7:103140-104890	'falcata' control	'falcata' drought	4.08709	0.847988	-2.26896	0.0142805	somatic embryogenesis receptor kinase-like protein
Medtr5g078300	chr5:33462339-33466036	'falcata' control	'falcata' drought	1.19469	0.247988	-2.26829	0.000626482	zein-binding protein
Medtr5g071040	chr5:30097743-30102599	'falcata' control	'falcata' drought	0.463893	0.0965033	-2.26514	0.0231713	phosphoinositide-specific phospholipase C family protein
Medtr1g104590	chr1:47103078-47106005	'falcata' control	'falcata' drought	0.846718	0.176276	-2.26404	0.00253657	copper amine oxidase, enzyme domain protein
Medtr6g033260	chr6:10558892-10566735	'falcata' control	'falcata' drought	6.30341	1.31323	-2.26301	0.000626482	monofunctional aspartokinase
Medtr3g116410	chr3:54448385-54449778	'falcata' control	'falcata' drought	0.967344	0.201621	-2.26238	0.00562889	dehydration-responsive RD22-like protein
Medtr4g129510	chr4:53955682-53958630	'falcata' control	'falcata' drought	3.58988	0.749466	-2.26	0.000626482	auxin canalization protein
Medtr7g092740	chr7:36787570-36789043	'falcata' control	'falcata' drought	3.70197	0.773319	-2.25916	0.000626482	polygalacturonase inhibitor
Medtr4g050000	chr4:17654705-17660375	'falcata' control	'falcata' drought	37.0157	7.73554	-2.25856	0.000626482	cellulose synthase H1-like protein
Medtr4g127360	chr4:52848144-52849229	'falcata' control	'falcata' drought	9.16318	1.91511	-2.25842	0.000626482	macrophage migration inhibition factor-like protein
Medtr2g086340	chr2:36304918-36306544	'falcata' control	'falcata' drought	0.666896	0.139565	-2.25652	0.0447653	bZIP transcription factor
Medtr1g018810	chr1:5530161-5532703	'falcata' control	'falcata' drought	12.0194	2.51621	-2.25604	0.000626482	transcription factor-like protein
Medtr2g068950	chr2:28638751-28671263	'falcata' control	'falcata' drought	2.07342	0.434134	-2.2558	0.00295684	2OG-Fe(II) oxygenase family oxidoreductase
Medtr2g062920	chr2:26608232-26612521	'falcata' control	'falcata' drought	16.0837	3.37102	-2.25435	0.000626482	ATP-citrate synthase alpha chain protein
Medtr1g067330	chr1:29010430-29013300	'falcata' control	'falcata' drought	11.0577	2.32555	-2.24941	0.000626482	flagellin N-methylase
Medtr1g087760	chr1:39269553-39273274	'falcata' control	'falcata' drought	2.70794	0.569812	-2.24864	0.00336815	kynurenine-oxoglutarate transaminase-like protein
Medtr8g076040	chr8:32168345-32169000	'falcata' control	'falcata' drought	3.93318	0.829556	-2.24529	0.00455531	SAUR-like auxin-responsive family protein
Medtr3g008170	chr3:1355010-1357152	'falcata' control	'falcata' drought	4.4714	0.943301	-2.24494	0.000626482	sugar porter (SP) family MFS transporter
Medtr1g079760	chr1:35414650-35416700	'falcata' control	'falcata' drought	13.9759	2.95064	-2.24384	0.000626482	ammonium transporter 1 protein
Medtr2g102243	chr2:44009194-44014615	'falcata' control	'falcata' drought	2.77744	0.586497	-2.24356	0.00115778	sulfate/bicarbonate/oxalate exchanger and transporter sat-1
Medtr0121s0060	scaffold0121:27483-28502	'falcata' control	'falcata' drought	37.1591	7.84896	-2.24314	0.000626482	stress responsive A/B barrel domain protein
Medtr3g031400	chr3:26761806-26786035	'falcata' control	'falcata' drought	2.40205	0.507549	-2.24265	0.00115778	UDP-glucosyltransferase family protein
Medtr7g085410	chr7:33074851-33076091	'falcata' control	'falcata' drought	4.50881	0.952957	-2.24227	0.00253657	GATA type zinc finger transcription factor family protein
Medtr3g103960	chr3:47893264-47895263	'falcata' control	'falcata' drought	1.35746	0.286996	-2.24181	0.00295684	zinc finger CCCH domain protein
Medtr1g024840	chr1:7924435-7926622	'falcata' control	'falcata' drought	275.034	58.2091	-2.2403	0.000626482	protein disulfide-isomerase LQY1
Medtr7g051100	chr7:17870000-17875860	'falcata' control	'falcata' drought	0.688821	0.145959	-2.23857	0.0172076	ABC transporter B family protein
Medtr1g101015	chr1:45364847-45410250	'falcata' control	'falcata' drought	51.8348	10.9972	-2.23679	0.000626482	hypothetical protein
Medtr3g062540	chr3:28248997-28251513	'falcata' control	'falcata' drought	46.3786	9.84802	-2.23555	0.000626482	root phototropism-like protein
Medtr0113s0040	scaffold0113:7344-10916	'falcata' control	'falcata' drought	1.65998	0.353046	-2.23324	0.00418487	F-box protein
Medtr8g024480	chr8:9002670-9004590	'falcata' control	'falcata' drought	7.96641	1.69788	-2.2302	0.000626482	NAC transcription factor-like protein
Medtr6g088795	chr6:33918506-33923707	'falcata' control	'falcata' drought	8.74263	1.86709	-2.22727	0.000626482	hexokinase
Medtr3g070970	chr3:31863253-31865383	'falcata' control	'falcata' drought	5.14195	1.09857	-2.22668	0.000626482	transcription factor
Medtr7g093490	chr7:37173101-37175642	'falcata' control	'falcata' drought	93.4302	19.9988	-2.22398	0.000626482	thioredoxin
Medtr3g093530	chr3:42738173-42746014	'falcata' control	'falcata' drought	5.59911	1.19918	-2.22315	0.000626482	cytochrome P450 family protein
Medtr4g103330	chr4:42690809-42691990	'falcata' control	'falcata' drought	563.333	120.679	-2.22281	0.000626482	F0F1-type ATP synthase, delta subunit
Medtr3g055610	chr3:21884438-21889362	'falcata' control	'falcata' drought	10.4332	2.2367	-2.22175	0.000626482	glycerophosphoryl diester phosphodiesterase family protein
Medtr4g132250	chr4:55253177-55259338	'falcata' control	'falcata' drought	3.0662	0.657847	-2.22063	0.000626482	arogenate/prephenate dehydratase
Medtr3g067980	chr3:30614355-30614982	'falcata' control	'falcata' drought	4.68538	1.00638	-2.21899	0.00253657	rotundifolia-like protein
Medtr3g101300	chr3:46613237-46614314	'falcata' control	'falcata' drought	8.61293	1.8512	-2.21805	0.000626482	plant-specific domain TIGR01570 family protein
Medtr7g018170	chr7:5833560-5837191	'falcata' control	'falcata' drought	71.3475	15.3361	-2.21793	0.000626482	zinc finger constans-like protein
Medtr2g037850	chr2:16389769-16401151	'falcata' control	'falcata' drought	14.688	3.16266	-2.21543	0.000626482	subtilisin-like serine protease
Medtr3g013500	chr3:3652109-3653535	'falcata' control	'falcata' drought	3.89939	0.839926	-2.21492	0.00295684	sulfotransferase
Medtr7g100050	chr7:40215172-40218608	'falcata' control	'falcata' drought	24.2021	5.2158	-2.21417	0.000626482	nodulin MtN21/EamA-like transporter family protein
Medtr2g071740	chr2:29973085-29993598	'falcata' control	'falcata' drought	41.2709	8.90046	-2.21317	0.000626482	hypothetical protein
Medtr2g006440	chr2:578879-586948	'falcata' control	'falcata' drought	0.991812	0.213896	-2.21316	0.000626482	ATP-dependent DNA helicase RecQ family protein
Medtr4g127370	chr4:52851517-52858060	'falcata' control	'falcata' drought	123.019	26.5792	-2.21051	0.000626482	alpha-L-fucosidase
Medtr8g031510	chr8:11829782-11831198	'falcata' control	'falcata' drought	6.28361	1.35908	-2.20896	0.00210852	PPR repeat protein
Medtr7g085490	chr7:33120960-33122962	'falcata' control	'falcata' drought	241.88	52.3239	-2.20875	0.000626482	NDH-dependent cyclic electron flow protein, putative
Medtr3g096290	chr3:44004782-44005965	'falcata' control	'falcata' drought	251.374	54.3807	-2.20867	0.000626482	cyanobacterial and plant NDH-1 subunit O
Medtr7g070480	chr7:26018712-26021238	'falcata' control	'falcata' drought	1.41166	0.305788	-2.20679	0.00253657	SEC14 cytosolic factor family protein
Medtr6g090080	chr6:34200706-34202194	'falcata' control	'falcata' drought	1.38479	0.3	-2.20663	0.0250914	LRR/extensin
Medtr7g033410	chr7:12021263-12024662	'falcata' control	'falcata' drought	1.71536	0.372101	-2.20474	0.00378909	sulfite oxidase-like protein
Medtr6g015250	chr6:4935200-4936906	'falcata' control	'falcata' drought	38.409	8.34015	-2.2033	0.000626482	DUF3571 family protein
Medtr4g112610	chr4:45980528-45983063	'falcata' control	'falcata' drought	0.793356	0.17231	-2.20297	0.0375529	kinetochore-like protein
Medtr5g066730	chr5:28179725-28188195	'falcata' control	'falcata' drought	78.2898	17.0427	-2.19967	0.000626482	BTB/POZ domain plant protein
Medtr5g025840	chr5:10548412-10612869	'falcata' control	'falcata' drought	4.1128	0.895397	-2.19952	0.00736672	LRR receptor-like kinase family protein
Medtr1g016070	chr1:4195060-4196827	'falcata' control	'falcata' drought	8.35956	1.8227	-2.19735	0.000626482	fatty acid/sphingolipid desaturase
Medtr2g082930	chr2:34780061-34780849	'falcata' control	'falcata' drought	62.3336	13.6124	-2.19509	0.000626482	hypothetical protein
Medtr4g104510	chr4:43238615-43241883	'falcata' control	'falcata' drought	120.051	26.226	-2.19458	0.000626482	transmembrane amino acid transporter family protein
Medtr2g089140	chr2:37637333-37639541	'falcata' control	'falcata' drought	52.7739	11.5306	-2.19435	0.000626482	xyloglucan endotransglucosylase/hydrolase family protein
Medtr3g064350	chr3:28959652-28961077	'falcata' control	'falcata' drought	43.4857	9.52102	-2.19135	0.000626482	hypothetical protein
Medtr8g093460	chr8:39042218-39045135	'falcata' control	'falcata' drought	1.25719	0.275376	-2.19073	0.00295684	pectinesterase/pectinesterase inhibitor
Medtr0624s0020	scaffold0624:3771-4322	'falcata' control	'falcata' drought	2.10232	0.460836	-2.18966	0.038193	leguminosin proline-rich group669 secreted peptide
Medtr8g023060	chr8:8229294-8230795	'falcata' control	'falcata' drought	8.50716	1.86686	-2.18807	0.000626482	tubby C 2 protein
Medtr7g100160	chr7:40367889-40369834	'falcata' control	'falcata' drought	26.1968	5.74944	-2.1879	0.000626482	aluminum sensitive-like protein
Medtr1g085560	chr1:38219613-38222500	'falcata' control	'falcata' drought	2188.08	480.734	-2.18635	0.00803551	peptidyl-prolyl cis-trans isomerase
Medtr4g081420	chr4:31572239-31574750	'falcata' control	'falcata' drought	6.18072	1.3592	-2.18502	0.000626482	C2H2-like zinc finger protein
Medtr5g041910	chr5:18401662-18404095	'falcata' control	'falcata' drought	208.707	45.9093	-2.18462	0.000626482	oxygen-evolving enhancer protein
Medtr1g022190	chr1:6935111-6938822	'falcata' control	'falcata' drought	29.0118	6.39049	-2.18264	0.000626482	erythronate-4-phosphate dehydrogenase family protein
[truncated: 3,584 more rows]

## Sheet: sat control vs fal control
gene	locus	sample_1	sample_2	mean value_1	mean value_2	log2(fold_change)	q_value	Annotation
[truncated: 490 more rows]

## Sheet: sat drought vs fal drought
gene	locus	sample_1	sample_2	mean value_1	mean value_2	log2(fold_change)	q_value	Annotation
[truncated: 4,304 more rows]
