# Supplementary material for: Identification of Differential Drought Response Mechanisms in Medicago sativa subsp. sativa and falcata through Comparative Assessments at the Physiological, Biochemical, and Transcriptional Levels
Source: Plants (Basel). 2021 Oct 5;10(10):2107. doi: 10.3390/plants10102107 (PMC8539336; doi:10.3390/plants10102107)
Supplement: Supplementary file 1 [file plants-10-02107-s001.zip › Supplemental File 2 Mapman gene information (May 8 2021).xls]

## Sheet: sativa control vs. drought
Mapman transcript information, control vs. drought sativa
BinCode	BinName	id	type	description	Log2 value
Abiotic stress
20.2.3	stress.abiotic.drought/salt	medtr1g008500.1	Transcript	(at5g25610 : 350.0) responsive to dehydration 22 (RD22) mediated by ABA; RESPONSIVE TO DESSICATION 22 (RD22); FUNCTIONS IN: nutrient reservoir activity; INVOLVED IN: response to desiccation, response to salt stress, response to abscisic acid stimulus; LOCATED IN: endomembrane system; EXPRESSED IN: 21 plant structures; EXPRESSED DURING: 13 growth stages; CONTAINS InterPro DOMAIN/s: BURP (InterPro:…	1.11658
20.2.3	stress.abiotic.drought/salt	medtr1g029730.1	Transcript	(at1g77260 : 870.0) S-adenosyl-L-methionine-dependent methyltransferases superfamily protein; CONTAINS InterPro DOMAIN/s: Protein of unknown function DUF248, methyltransferase putative (InterPro:IPR004159); BEST Arabidopsis thaliana protein match is: S-adenosyl-L-methionine-dependent methyltransferases superfamily protein (TAIR:AT2G39750.1); Has 919 Blast hits to 909 proteins in 49 species: Archa…	-1.03398
20.2.3	stress.abiotic.drought/salt	medtr1g442840.1	Transcript	(at1g04430 : 959.0) S-adenosyl-L-methionine-dependent methyltransferases superfamily protein; INVOLVED IN: biological_process unknown; LOCATED IN: Golgi apparatus, plasma membrane; EXPRESSED IN: 26 plant structures; EXPRESSED DURING: 15 growth stages; CONTAINS InterPro DOMAIN/s: Protein of unknown function DUF248, methyltransferase putative (InterPro:IPR004159); BEST Arabidopsis thaliana protein …	-1.49122
20.2.3	stress.abiotic.drought/salt	medtr1g069785.1	Transcript	(at3g23300 : 885.0) S-adenosyl-L-methionine-dependent methyltransferases superfamily protein; INVOLVED IN: biological_process unknown; LOCATED IN: Golgi apparatus, plasma membrane, nucleus; EXPRESSED IN: 24 plant structures; EXPRESSED DURING: 13 growth stages; CONTAINS InterPro DOMAIN/s: Protein of unknown function DUF248, methyltransferase putative (InterPro:IPR004159); BEST Arabidopsis thaliana…	-0.96767
20.2.3	stress.abiotic.drought/salt	medtr1g075900.1	Transcript	(at1g04430 : 1002.0) S-adenosyl-L-methionine-dependent methyltransferases superfamily protein; INVOLVED IN: biological_process unknown; LOCATED IN: Golgi apparatus, plasma membrane; EXPRESSED IN: 26 plant structures; EXPRESSED DURING: 15 growth stages; CONTAINS InterPro DOMAIN/s: Protein of unknown function DUF248, methyltransferase putative (InterPro:IPR004159); BEST Arabidopsis thaliana protein…	-1.70975
20.2.3	stress.abiotic.drought/salt	medtr1g083780.1	Transcript	(gnl|cdd|69144 : 241.0) no description available & (at3g05700 : 222.0) Drought-responsive family protein; CONTAINS InterPro DOMAIN/s: Drought induced 19/ RING finger protein 114 (InterPro:IPR008598); BEST Arabidopsis thaliana protein match is: Drought-responsive family protein (TAIR:AT5G26990.1); Has 30201 Blast hits to 17322 proteins in 780 species: Archae - 12; Bacteria - 1396; Metazoa - 17338;…	0.964428
20.2.3	stress.abiotic.drought/salt	medtr1g107555.1	Transcript	(at1g71040 : 799.0) Encodes LPR2. Function together with LPR1 (AT1G23010) and a P5-type ATPase (At5g23630/PDR2) in a common pathway that adjusts root meristem activity to Pi (inorganic phosphate) availability.; Low Phosphate Root2 (LPR2); FUNCTIONS IN: oxidoreductase activity, copper ion binding; INVOLVED IN: cellular response to phosphate starvation, meristem maintenance; LOCATED IN: cell wall, …	-0.95249
20.2.3	stress.abiotic.drought/salt	medtr1g115575.1	Transcript	(at3g12360 : 723.0) Encodes a protein with an ankyrin motif and transmembrane domains that is involved in salt tolerance. Expressed throughout the plant and localized to the plasma membrane. Loss of function mutations show an increased tolerance to salt based on assaying seedling growth in the presence of salt. In the mutants, induction of genes required for production of reactive oxygen species …	1.01365
20.2.3	stress.abiotic.drought/salt	medtr2g018780.1	Transcript	(at1g30360 : 896.0) early-responsive to dehydration 4 (ERD4); INVOLVED IN: response to water deprivation; LOCATED IN: plasma membrane, chloroplast, vacuole, membrane, chloroplast envelope; EXPRESSED IN: 26 plant structures; EXPRESSED DURING: 14 growth stages; CONTAINS InterPro DOMAIN/s: Protein of unknown function DUF221 (InterPro:IPR003864); BEST Arabidopsis thaliana protein match is: ERD (early…	1.52326
20.2.3	stress.abiotic.drought/salt	medtr2g035070.1	Transcript	(gnl|cdd|69144 : 191.0) no description available & (at5g49230 : 147.0) Identified in a screen for mutations hypersensitive to red and blue light. Mutants have shorter hypocotyls. Encodes a nuclear localized protein with similarity to drought induced proteins. Contains a ZZ zinc finger domain which is thought to mediate protein-protein interactions.May be involved in red and blue light signal tran…	-1.03307
20.2.3	stress.abiotic.drought/salt	medtr2g081590.1	Transcript	(p21747|ea92_vicfa : 198.0) Embryonic abundant protein USP92 precursor - Vicia faba (Broad bean) & (gnl|cdd|66831 : 190.0) no description available & (at5g25610 : 109.0) responsive to dehydration 22 (RD22) mediated by ABA; RESPONSIVE TO DESSICATION 22 (RD22); FUNCTIONS IN: nutrient reservoir activity; INVOLVED IN: response to desiccation, response to salt stress, response to abscisic acid stimulu…	1.45407
20.2.3	stress.abiotic.drought/salt	medtr3g023110.1	Transcript	(at2g41430 : 91.7) Encodes hydrophilic protein lacking Cys residues that is expressed in response to drought stress, light stress and treatment with plant-growth-promoting rhizobacteria (Paenibacillus polymyxa), possibly revealing a connection between responses to biotic and abiotic stress. Also identified as a CTC Interacting Domain (CID) protein in a yeast two hybrid screen using the PAB2 prote…	0.820904
20.2.3	stress.abiotic.drought/salt	medtr3g040370.1	Transcript	(at1g26850 : 903.0) S-adenosyl-L-methionine-dependent methyltransferases superfamily protein; LOCATED IN: Golgi apparatus, membrane; EXPRESSED IN: 25 plant structures; EXPRESSED DURING: 15 growth stages; CONTAINS InterPro DOMAIN/s: Protein of unknown function DUF248, methyltransferase putative (InterPro:IPR004159); BEST Arabidopsis thaliana protein match is: S-adenosyl-L-methionine-dependent meth…	-1.16586
20.2.3	stress.abiotic.drought/salt	medtr4g082340.1	Transcript	(at1g69450 : 793.0) Early-responsive to dehydration stress protein (ERD4); LOCATED IN: endomembrane system, membrane; EXPRESSED IN: 23 plant structures; EXPRESSED DURING: 13 growth stages; CONTAINS InterPro DOMAIN/s: Protein of unknown function DUF221 (InterPro:IPR003864); BEST Arabidopsis thaliana protein match is: hypothetical protein 1 (TAIR:AT3G01100.1). & (gnl|cdd|36349 : 491.0) no descripti…	2.31231
20.2.3	stress.abiotic.drought/salt	medtr4g098890.1	Transcript	(at4g18030 : 996.0) S-adenosyl-L-methionine-dependent methyltransferases superfamily protein; INVOLVED IN: biological_process unknown; LOCATED IN: Golgi apparatus, plasma membrane, plant-type cell wall; EXPRESSED IN: 24 plant structures; EXPRESSED DURING: 14 growth stages; CONTAINS InterPro DOMAIN/s: Protein of unknown function DUF248, methyltransferase putative (InterPro:IPR004159); BEST Arabido…	-1.79616
20.2.3	stress.abiotic.drought/salt	medtr4g105740.1	Transcript	(at5g62520 : 186.0) Encodes a protein with similarity to RCD1 but without the WWE domain. The protein does have a PARP signature upstream of the C-terminal protein interaction domain. The PARP signature may bind NAD+ and attach the ADP-ribose-moiety from NAD+ to the target molecule. Its presence suggests a role for the protein in ADP ribosylation. Up-regulated by NaCl. SRO5 and P5CDH (an overlapp…	1.58803
20.2.3	stress.abiotic.drought/salt	medtr4g130675.1	Transcript	(at4g28088 : 118.0) Low temperature and salt responsive protein family; INVOLVED IN: biological_process unknown; LOCATED IN: endomembrane system, integral to membrane; CONTAINS InterPro DOMAIN/s: Uncharacterised protein family UPF0057 (InterPro:IPR000612); BEST Arabidopsis thaliana protein match is: Low temperature and salt responsive protein family (TAIR:AT2G24040.1); Has 35333 Blast hits to 341…	2.09755
20.2.3	stress.abiotic.drought/salt	medtr5g020680.1	Transcript	(at2g18250 : 224.0) At2g18250 encodes pantetheine-phosphate adenylyltransferase catalyzing the formation of dephospho-CoA from pantetheine 4'-phosphate. The enzyme is involved in coenzyme A biosynthesis.; 4-phosphopantetheine adenylyltransferase (COAD); CONTAINS InterPro DOMAIN/s: Rossmann-like alpha/beta/alpha sandwich fold (InterPro:IPR014729), Cytidyltransferase-related (InterPro:IPR004821), C…	-1.27802
20.2.3	stress.abiotic.drought/salt	medtr5g026930.1	Transcript	(at4g19120 : 967.0) early-responsive to dehydration 3 (ERD3); CONTAINS InterPro DOMAIN/s: Protein of unknown function DUF248, methyltransferase putative (InterPro:IPR004159); BEST Arabidopsis thaliana protein match is: S-adenosyl-L-methionine-dependent methyltransferases superfamily protein (TAIR:AT1G31850.2); Has 1146 Blast hits to 1130 proteins in 105 species: Archae - 6; Bacteria - 157; Metazo…	-3.7221
20.2.3	stress.abiotic.drought/salt	medtr5g027510.1	Transcript	(at1g32090 : 1038.0) early-responsive to dehydration stress protein (ERD4); FUNCTIONS IN: molecular_function unknown; INVOLVED IN: biological_process unknown; LOCATED IN: plasma membrane; EXPRESSED IN: 23 plant structures; EXPRESSED DURING: 13 growth stages; CONTAINS InterPro DOMAIN/s: Protein of unknown function DUF221 (InterPro:IPR003864); BEST Arabidopsis thaliana protein match is: ERD (early-…	2.41132
20.2.3	stress.abiotic.drought/salt	medtr5g042560.1	Transcript	(at1g69450 : 691.0) Early-responsive to dehydration stress protein (ERD4); LOCATED IN: endomembrane system, membrane; EXPRESSED IN: 23 plant structures; EXPRESSED DURING: 13 growth stages; CONTAINS InterPro DOMAIN/s: Protein of unknown function DUF221 (InterPro:IPR003864); BEST Arabidopsis thaliana protein match is: hypothetical protein 1 (TAIR:AT3G01100.1). & (gnl|cdd|36349 : 488.0) no descripti…	1.38218
20.2.3	stress.abiotic.drought/salt	medtr5g053950.1	Transcript	(gnl|cdd|87067 : 317.0) no description available & (at1g13280 : 254.0) Encodes allene oxide cyclase. One of four genes in Arabidopsis that encode this enzyme, which catalyzes an essential step in jasmonic acid biosynthesis. Gene expression is reduced during senescence, a process that involves jasmonic acid signalling pathway.; allene oxide cyclase 4 (AOC4); FUNCTIONS IN: allene-oxide cyclase acti…	1.64205
20.2.3	stress.abiotic.drought/salt	medtr5g064080.1	Transcript	(at1g78240 : 950.0) Encodes TSD2 (TUMOROUS SHOOT DEVELOPMENT2), a putative methyltransferase with an essential role in cell adhesion and coordinated plant development.; TUMOROUS SHOOT DEVELOPMENT 2 (TSD2); FUNCTIONS IN: methyltransferase activity; INVOLVED IN: shoot development, homogalacturonan biosynthetic process, response to cytokinin stimulus, root development; LOCATED IN: Golgi apparatus; E…	-1.39864
20.2.3	stress.abiotic.drought/salt	medtr6g077750.1	Transcript	(at1g34130 : 1130.0) Encodes homolog of yeast STT3, a subunit of oligosaccharyltransferase.; staurosporin and temperature sensitive 3-like b (STT3B); FUNCTIONS IN: oligosaccharyl transferase activity; INVOLVED IN: protein amino acid glycosylation; LOCATED IN: endoplasmic reticulum, plasma membrane, membrane; EXPRESSED IN: 24 plant structures; EXPRESSED DURING: 13 growth stages; CONTAINS InterPro …	-0.834776
20.2.3	stress.abiotic.drought/salt	medtr7g006060.1	Transcript	(gnl|cdd|66793 : 705.0) no description available & (at2g43200 : 652.0) S-adenosyl-L-methionine-dependent methyltransferases superfamily protein; CONTAINS InterPro DOMAIN/s: Protein of unknown function DUF248, methyltransferase putative (InterPro:IPR004159); BEST Arabidopsis thaliana protein match is: S-adenosyl-L-methionine-dependent methyltransferases superfamily protein (TAIR:AT4G00750.1); Has …	-2.03329
20.2.3	stress.abiotic.drought/salt	medtr7g417750.1	Transcript	(gnl|cdd|87067 : 298.0) no description available & (ipr009410 : 231.30833) Allene oxide cyclase & (at1g13280 : 228.0) Encodes allene oxide cyclase. One of four genes in Arabidopsis that encode this enzyme, which catalyzes an essential step in jasmonic acid biosynthesis. Gene expression is reduced during senescence, a process that involves jasmonic acid signalling pathway.; allene oxide cyclase 4 …	-2.03341
20.2.3	stress.abiotic.drought/salt	medtr7g076150.1	Transcript	(ipr004159 : 1500.0) Putative S-adenosyl-L-methionine-dependent methyltransferase & (at4g00740 : 903.0) S-adenosyl-L-methionine-dependent methyltransferases superfamily protein; CONTAINS InterPro DOMAIN/s: Protein of unknown function DUF248, methyltransferase putative (InterPro:IPR004159); BEST Arabidopsis thaliana protein match is: S-adenosyl-L-methionine-dependent methyltransferases superfamily…	-1.69131
20.2.3	stress.abiotic.drought/salt	medtr7g112400.1	Transcript	(gnl|cdd|69144 : 122.0) no description available & (at3g05700 : 113.0) Drought-responsive family protein; CONTAINS InterPro DOMAIN/s: Drought induced 19/ RING finger protein 114 (InterPro:IPR008598); BEST Arabidopsis thaliana protein match is: Drought-responsive family protein (TAIR:AT5G26990.1); Has 30201 Blast hits to 17322 proteins in 780 species: Archae - 12; Bacteria - 1396; Metazoa - 17338;…	1.20735
20.2.3	stress.abiotic.drought/salt	medtr8g432680.1	Transcript	(at4g00750 : 855.0) S-adenosyl-L-methionine-dependent methyltransferases superfamily protein; CONTAINS InterPro DOMAIN/s: Protein of unknown function DUF248, methyltransferase putative (InterPro:IPR004159); BEST Arabidopsis thaliana protein match is: S-adenosyl-L-methionine-dependent methyltransferases superfamily protein (TAIR:AT2G45750.1); Has 1807 Blast hits to 1807 proteins in 277 species: Ar…	-1.17838
20.2.3	stress.abiotic.drought/salt	medtr8g445170.1	Transcript	(p21747|ea92_vicfa : 214.0) Embryonic abundant protein USP92 precursor - Vicia faba (Broad bean) & (gnl|cdd|66831 : 189.0) no description available & (at5g25610 : 127.0) responsive to dehydration 22 (RD22) mediated by ABA; RESPONSIVE TO DESSICATION 22 (RD22); FUNCTIONS IN: nutrient reservoir activity; INVOLVED IN: response to desiccation, response to salt stress, response to abscisic acid stimulu…	-2.93488
20.2.3	stress.abiotic.drought/salt	medtr8g073890.1	Transcript	(at2g18250 : 222.0) At2g18250 encodes pantetheine-phosphate adenylyltransferase catalyzing the formation of dephospho-CoA from pantetheine 4'-phosphate. The enzyme is involved in coenzyme A biosynthesis.; 4-phosphopantetheine adenylyltransferase (COAD); CONTAINS InterPro DOMAIN/s: Rossmann-like alpha/beta/alpha sandwich fold (InterPro:IPR014729), Cytidyltransferase-related (InterPro:IPR004821), C…	-1.32749
20.2.3	stress.abiotic.drought/salt	medtr8g093880.1	Transcript	(at5g64030 : 1028.0) S-adenosyl-L-methionine-dependent methyltransferases superfamily protein; CONTAINS InterPro DOMAIN/s: Protein of unknown function DUF248, methyltransferase putative (InterPro:IPR004159); BEST Arabidopsis thaliana protein match is: S-adenosyl-L-methionine-dependent methyltransferases superfamily protein (TAIR:AT1G29470.2); Has 79879 Blast hits to 39720 proteins in 2025 species…	-2.03768
20.2.3	stress.abiotic.drought/salt	medtr0019s0120.1	Transcript	(at2g45750 : 833.0) S-adenosyl-L-methionine-dependent methyltransferases superfamily protein; CONTAINS InterPro DOMAIN/s: Protein of unknown function DUF248, methyltransferase putative (InterPro:IPR004159); BEST Arabidopsis thaliana protein match is: S-adenosyl-L-methionine-dependent methyltransferases superfamily protein (TAIR:AT4G00750.1); Has 1101 Blast hits to 1086 proteins in 99 species: Arc…	-3.52179
20.2.99	stress.abiotic.unspecified	medtr1g060120.1	Transcript	(at3g10080 : 288.0) RmlC-like cupins superfamily protein; FUNCTIONS IN: manganese ion binding, nutrient reservoir activity; INVOLVED IN: biological_process unknown; LOCATED IN: endomembrane system, apoplast; EXPRESSED IN: 22 plant structures; EXPRESSED DURING: 13 growth stages; CONTAINS InterPro DOMAIN/s: Cupin, RmlC-type (InterPro:IPR011051), Cupin 1 (InterPro:IPR006045), RmlC-like jelly roll fo…	-2.03606
20.2.99	stress.abiotic.unspecified	medtr1g079490.1	Transcript	(at5g39130 : 283.0) RmlC-like cupins superfamily protein; FUNCTIONS IN: manganese ion binding, nutrient reservoir activity; INVOLVED IN: biological_process unknown; LOCATED IN: endomembrane system, apoplast; CONTAINS InterPro DOMAIN/s: Cupin, RmlC-type (InterPro:IPR011051), Cupin 1 (InterPro:IPR006045), RmlC-like jelly roll fold (InterPro:IPR014710), Germin (InterPro:IPR001929), Germin, manganese…	3.65251
20.2.99	stress.abiotic.unspecified	medtr1g088640.1	Transcript	(at2g47710 : 192.0) Adenine nucleotide alpha hydrolases-like superfamily protein; FUNCTIONS IN: molecular_function unknown; INVOLVED IN: response to stress; LOCATED IN: vacuole; EXPRESSED IN: 23 plant structures; EXPRESSED DURING: 13 growth stages; CONTAINS InterPro DOMAIN/s: UspA (InterPro:IPR006016), Rossmann-like alpha/beta/alpha sandwich fold (InterPro:IPR014729), Universal stress protein A (…	4.89664
20.2.99	stress.abiotic.unspecified	medtr1g112200.1	Transcript	(at3g10080 : 248.0) RmlC-like cupins superfamily protein; FUNCTIONS IN: manganese ion binding, nutrient reservoir activity; INVOLVED IN: biological_process unknown; LOCATED IN: endomembrane system, apoplast; EXPRESSED IN: 22 plant structures; EXPRESSED DURING: 13 growth stages; CONTAINS InterPro DOMAIN/s: Cupin, RmlC-type (InterPro:IPR011051), Cupin 1 (InterPro:IPR006045), RmlC-like jelly roll fo…	-1.95461
20.2.99	stress.abiotic.unspecified	medtr2g041550.1	Transcript	(q9zra4|ab19a_prupe : 268.0) Auxin-binding protein ABP19a precursor - Prunus persica (Peach) & (at5g20630 : 254.0) Encodes a germin-like protein. Its transcripts are more abundant in RNA from leaves collected in the evening, suggesting some kind of circadian regulation.; germin 3 (GER3); INVOLVED IN: response to cold, peptidyl-cysteine S-nitrosylation; LOCATED IN: extracellular matrix, apoplast, …	-7.30243
20.2.99	stress.abiotic.unspecified	medtr2g055760.1	Transcript	(at1g48960 : 186.0) Adenine nucleotide alpha hydrolases-like superfamily protein; FUNCTIONS IN: molecular_function unknown; INVOLVED IN: response to stress; LOCATED IN: cellular_component unknown; EXPRESSED IN: 22 plant structures; EXPRESSED DURING: 13 growth stages; CONTAINS InterPro DOMAIN/s: UspA (InterPro:IPR006016), Rossmann-like alpha/beta/alpha sandwich fold (InterPro:IPR014729); BEST Arab…	-3.04167
20.2.99	stress.abiotic.unspecified	medtr2g089350.1	Transcript	(at1g11360 : 208.0) Adenine nucleotide alpha hydrolases-like superfamily protein; INVOLVED IN: response to stress; LOCATED IN: cytosol; EXPRESSED IN: 23 plant structures; EXPRESSED DURING: 13 growth stages; CONTAINS InterPro DOMAIN/s: UspA (InterPro:IPR006016), Rossmann-like alpha/beta/alpha sandwich fold (InterPro:IPR014729), Universal stress protein A (InterPro:IPR006015); BEST Arabidopsis thal…	1.1413
20.2.99	stress.abiotic.unspecified	medtr3g071740.1	Transcript	(at5g05440 : 222.0) Encodes a member of the PYR (pyrabactin resistance )/PYL(PYR1-like)/RCAR (regulatory components of ABA receptor) family proteins with 14 members. PYR/PYL/RCAR family proteins function as abscisic acid sensors. Mediate ABA-dependent regulation of protein phosphatase 2Cs ABI1 and ABI2.; PYRABACTIN RESISTANCE 1-LIKE 5 (PYL5); CONTAINS InterPro DOMAIN/s: Polyketide cyclase/dehydra…	-6.03801
20.2.99	stress.abiotic.unspecified	medtr3g072390.1	Transcript	(at1g44760 : 201.0) Adenine nucleotide alpha hydrolases-like superfamily protein; FUNCTIONS IN: molecular_function unknown; INVOLVED IN: response to stress; EXPRESSED IN: 22 plant structures; EXPRESSED DURING: 13 growth stages; CONTAINS InterPro DOMAIN/s: UspA (InterPro:IPR006016), Rossmann-like alpha/beta/alpha sandwich fold (InterPro:IPR014729); BEST Arabidopsis thaliana protein match is: Adeni…	-1.57216
20.2.99	stress.abiotic.unspecified	medtr3g073990.1	Transcript	(at4g08685 : 159.0) Encodes a protein, expressed in leaves, with similarity to pollen allergens.; SAH7; FUNCTIONS IN: molecular_function unknown; INVOLVED IN: biological_process unknown; LOCATED IN: endomembrane system; EXPRESSED IN: 22 plant structures; EXPRESSED DURING: 13 growth stages; CONTAINS InterPro DOMAIN/s: Pollen Ole e 1 allergen/extensin (InterPro:IPR006041); BEST Arabidopsis thaliana…	-1.40856
20.2.99	stress.abiotic.unspecified	medtr3g116830.1	Transcript	(at2g21620 : 248.0) Encodes gene that is induced in response to dessication; mRNA expression is seen 10 and 24 hrs after start of dessication treatment.; RD2; FUNCTIONS IN: molecular_function unknown; INVOLVED IN: response to desiccation, response to stress; LOCATED IN: cellular_component unknown; EXPRESSED IN: 24 plant structures; EXPRESSED DURING: 14 growth stages; CONTAINS InterPro DOMAIN/s: U…	0.877164
20.2.99	stress.abiotic.unspecified	medtr4g014460.1	Transcript	(at5g05440 : 205.0) Encodes a member of the PYR (pyrabactin resistance )/PYL(PYR1-like)/RCAR (regulatory components of ABA receptor) family proteins with 14 members. PYR/PYL/RCAR family proteins function as abscisic acid sensors. Mediate ABA-dependent regulation of protein phosphatase 2Cs ABI1 and ABI2.; PYRABACTIN RESISTANCE 1-LIKE 5 (PYL5); CONTAINS InterPro DOMAIN/s: Polyketide cyclase/dehydra…	-7.54932
20.2.99	stress.abiotic.unspecified	medtr4g088735.1	Transcript	(at2g34700 : 111.0) Pollen Ole e 1 allergen and extensin family protein; FUNCTIONS IN: molecular_function unknown; INVOLVED IN: biological_process unknown; LOCATED IN: endomembrane system; EXPRESSED IN: 6 plant structures; EXPRESSED DURING: 4 anthesis, petal differentiation and expansion stage; CONTAINS InterPro DOMAIN/s: Pollen Ole e 1 allergen/extensin (InterPro:IPR006041); BEST Arabidopsis tha…	-3.23013
20.2.99	stress.abiotic.unspecified	medtr4g128750.1	Transcript	(q40374|pr1_medtr : 293.0) Pathogenesis-related protein PR-1 precursor - Medicago truncatula (Barrel medic) & (at4g30320 : 181.0) CAP (Cysteine-rich secretory proteins, Antigen 5, and Pathogenesis-related 1 protein) superfamily protein; FUNCTIONS IN: molecular_function unknown; INVOLVED IN: biological_process unknown; LOCATED IN: endomembrane system, extracellular region; EXPRESSED IN: root; CONT…	-5.11939
20.2.99	stress.abiotic.unspecified	medtr5g083270.1	Transcript	(at2g40330 : 225.0) Encodes a member of the PYR (pyrabactin resistance )/PYL(PYR1-like)/RCAR (regulatory components of ABA receptor) family proteins with 14 members. PYR/PYL/RCAR family proteins function as abscisic acid sensors. Mediate ABA-dependent regulation of protein phosphatase 2Cs ABI1 and ABI2.; PYR1-like 6 (PYL6); CONTAINS InterPro DOMAIN/s: Polyketide cyclase/dehydrase (InterPro:IPR019…	-4.5488
20.2.99	stress.abiotic.unspecified	medtr6g006190.1	Transcript	(at3g01520 : 277.0) Adenine nucleotide alpha hydrolases-like superfamily protein; FUNCTIONS IN: molecular_function unknown; INVOLVED IN: N-terminal protein myristoylation, response to stress; LOCATED IN: plasma membrane; EXPRESSED IN: 24 plant structures; EXPRESSED DURING: 15 growth stages; CONTAINS InterPro DOMAIN/s: UspA (InterPro:IPR006016), Rossmann-like alpha/beta/alpha sandwich fold (InterP…	1.06239
20.2.99	stress.abiotic.unspecified	medtr7g016950.1	Transcript	(at5g15780 : 143.0) Pollen Ole e 1 allergen and extensin family protein; FUNCTIONS IN: molecular_function unknown; INVOLVED IN: biological_process unknown; LOCATED IN: endomembrane system; EXPRESSED IN: 14 plant structures; EXPRESSED DURING: 10 growth stages; CONTAINS InterPro DOMAIN/s: Pollen Ole e 1 allergen/extensin (InterPro:IPR006041); Has 85252 Blast hits to 38354 proteins in 1825 species: …	-2.49152
20.2.99	stress.abiotic.unspecified	medtr7g108830.1	Transcript	(at2g47710 : 179.0) Adenine nucleotide alpha hydrolases-like superfamily protein; FUNCTIONS IN: molecular_function unknown; INVOLVED IN: response to stress; LOCATED IN: vacuole; EXPRESSED IN: 23 plant structures; EXPRESSED DURING: 13 growth stages; CONTAINS InterPro DOMAIN/s: UspA (InterPro:IPR006016), Rossmann-like alpha/beta/alpha sandwich fold (InterPro:IPR014729), Universal stress protein A (…	-1.42614
20.2.99	stress.abiotic.unspecified	medtr8g020590.1	Transcript	(at1g72610 : 234.0) germin-like protein (GLP1); germin-like protein 1 (GER1); INVOLVED IN: biological_process unknown; LOCATED IN: extracellular matrix; EXPRESSED IN: 23 plant structures; EXPRESSED DURING: 13 growth stages; CONTAINS InterPro DOMAIN/s: Cupin, RmlC-type (InterPro:IPR011051), Cupin 1 (InterPro:IPR006045), Germin (InterPro:IPR001929), RmlC-like jelly roll fold (InterPro:IPR014710), G…	-5.19271
20.2.99	stress.abiotic.unspecified	medtr8g045300.1	Transcript	(gnl|cdd|84754 : 123.0) no description available & (at1g70830 : 85.1) MLP-like protein 28 (MLP28); FUNCTIONS IN: molecular_function unknown; INVOLVED IN: response to biotic stimulus, defense response; LOCATED IN: cellular_component unknown; EXPRESSED IN: 22 plant structures; EXPRESSED DURING: 14 growth stages; CONTAINS InterPro DOMAIN/s: Bet v I allergen (InterPro:IPR000916); BEST Arabidopsis tha…	-1.73157
20.2.99	stress.abiotic.unspecified	medtr1527s0010.1	Transcript	(at1g11360 : 218.0) Adenine nucleotide alpha hydrolases-like superfamily protein; INVOLVED IN: response to stress; LOCATED IN: cytosol; EXPRESSED IN: 23 plant structures; EXPRESSED DURING: 13 growth stages; CONTAINS InterPro DOMAIN/s: UspA (InterPro:IPR006016), Rossmann-like alpha/beta/alpha sandwich fold (InterPro:IPR014729), Universal stress protein A (InterPro:IPR006015); BEST Arabidopsis thal…	1.69524
Osmoprotectants
16.4.2.1	secondary metabolism.N misc.betaine.betaine-aldehyde dehydrogenase	medtr3g078550.1	Transcript	(at1g74920 : 777.0) Arabidopsis thaliana similar to betaine aldehyde dehydrogenase; aldehyde dehydrogenase 10A8 (ALDH10A8); FUNCTIONS IN: 3-chloroallyl aldehyde dehydrogenase activity, oxidoreductase activity; INVOLVED IN: oxidation reduction, metabolic process; EXPRESSED IN: 23 plant structures; EXPRESSED DURING: 13 growth stages; CONTAINS InterPro DOMAIN/s: Aldehyde/histidinol dehydrogenase (In…	2.32429
13.1.2.2.1	amino acid metabolism.synthesis.glutamate family.proline.delta 1-pyrroline-5-carboxylate synthetase	medtr3g069080.1	Transcript	(o04015|p5cs_actch : 1039.0) Delta 1-pyrroline-5-carboxylate synthetase (P5CS) [Includes: Glutamate 5-kinase (EC 2.7.2.11) (Gamma-glutamyl kinase) (GK); Gamma-glutamyl phosphate reductase (GPR) (EC 1.2.1.41) (Glutamate-5-semialdehyde dehydrogenase) (Glutamyl-gamma- & (at2g39800 : 998.0) delta1-pyrroline-5-carboxylate synthase 1 (P5CS1); CONTAINS InterPro DOMAIN/s: Glutamate 5-kinase (InterPro:IPR…	-1.55353
13.1.2.2.1	amino acid metabolism.synthesis.glutamate family.proline.delta 1-pyrroline-5-carboxylate synthetase	medtr7g063650.1	Transcript	(o65361|p5cs_mescr : 939.0) Delta 1-pyrroline-5-carboxylate synthetase (P5CS) [Includes: Glutamate 5-kinase (EC 2.7.2.11) (Gamma-glutamyl kinase) (GK); Gamma-glutamyl phosphate reductase (GPR) (EC 1.2.1.41) (Glutamate-5-semialdehyde dehydrogenase) (Glutamyl-gamma- & (at2g39800 : 930.0) delta1-pyrroline-5-carboxylate synthase 1 (P5CS1); CONTAINS InterPro DOMAIN/s: Glutamate 5-kinase (InterPro:IPR0…	1.68389
3.4.1	minor CHO metabolism.myo-inositol.poly-phosphatases	medtr4g098850.1	Transcript	(at4g18010 : 558.0) Encodes an inositol polyphosphate 5-phosphatase that appears to have Type I activity. It can dephosphorylate IP3(inositol(1,4,5)P3) and IP4 (inositol(1,3,4,5)P4), but it does not appear to be active against phosphatidylinositol 4,5 bisphosphate. Overexpression of this gene renders plants insensitive to ABA in germination and growth assays.; INOSITOL(1,4,5)P3 5-PHOSPHATASE II (…	-1.93376
3.4.2	minor CHO metabolism.myo-inositol.InsP-Kinases	medtr8g032240.1	Transcript	(at5g61760 : 283.0) Encodes an inositol polyphosphate 3-/6-/5-kinase that is localized to the nucleus. Able to complement a mutation in a yeast transcriptional regulator gene (ARG82/IPK2).; inositol polyphosphate kinase 2 beta (IPK2BETA); CONTAINS InterPro DOMAIN/s: Inositol polyphosphate kinase (InterPro:IPR005522); BEST Arabidopsis thaliana protein match is: inositol polyphosphate kinase 2 alph…	-2.57788
3.4.2	minor CHO metabolism.myo-inositol.InsP-Kinases	medtr8g039530.1	Transcript	(at5g61760 : 301.0) Encodes an inositol polyphosphate 3-/6-/5-kinase that is localized to the nucleus. Able to complement a mutation in a yeast transcriptional regulator gene (ARG82/IPK2).; inositol polyphosphate kinase 2 beta (IPK2BETA); CONTAINS InterPro DOMAIN/s: Inositol polyphosphate kinase (InterPro:IPR005522); BEST Arabidopsis thaliana protein match is: inositol polyphosphate kinase 2 alph…	-1.33277
3.4.4	minor CHO metabolism.myo-inositol.myo inositol oxygenases	medtr8g015220.1	Transcript	(at1g14520 : 484.0) Encodes MIOX1. Belongs to myo-inositol oxygenase gene family.; myo-inositol oxygenase 1 (MIOX1); FUNCTIONS IN: inositol oxygenase activity, oxidoreductase activity; INVOLVED IN: syncytium formation; LOCATED IN: cytoplasm; EXPRESSED IN: 6 plant structures; CONTAINS InterPro DOMAIN/s: Protein of unknown function DUF706 (InterPro:IPR007828); BEST Arabidopsis thaliana protein matc…	8.01207
3.4.4	minor CHO metabolism.myo-inositol.myo inositol oxygenases	medtr8g102150.1	Transcript	(at2g19800 : 508.0) Encodes a myo-inositol oxygenase family gene.; myo-inositol oxygenase 2 (MIOX2); FUNCTIONS IN: inositol oxygenase activity; INVOLVED IN: syncytium formation; LOCATED IN: cytoplasm; EXPRESSED IN: 24 plant structures; EXPRESSED DURING: 14 growth stages; CONTAINS InterPro DOMAIN/s: Protein of unknown function DUF706 (InterPro:IPR007828); BEST Arabidopsis thaliana protein match is…	-3.59868
3.4.5	minor CHO metabolism.myo-inositol.inositol phosphatase	medtr2g026060.1	Transcript	(at3g02870 : 400.0) Encodes a L-galactose-1-phosphate phosphatase, involved in ascorbate biosynthesis.; VTC4; FUNCTIONS IN: 3'(2'),5'-bisphosphate nucleotidase activity, L-galactose-1-phosphate phosphatase activity, inositol or phosphatidylinositol phosphatase activity, inositol-1(or 4)-monophosphatase activity; INVOLVED IN: sulfur metabolic process, L-ascorbic acid biosynthetic process, response…	-1.62649
3.4.5	minor CHO metabolism.myo-inositol.inositol phosphatase	medtr3g117220.1	Transcript	(at4g39120 : 441.0) Encodes a chloroplast-localized member of the myo-inositol monophosphatase family, IMPL2 (myo-Inositol monophosphatase like 2) that seems to have multiple enzymatic activities. It contributes to histidine biosynthesis based on it histidinol-phosphate phosphatase activity. In addition, the protein can act as an inositol monophosphatase and an L-galactose-1-phosphate phosphatase…	-1.70347
3.4.5	minor CHO metabolism.myo-inositol.inositol phosphatase	medtr0151s0030.1	Transcript	(at1g31190 : 511.0) Encodes a myo-inositol monophosphatase IMPL1 (myo-Inositol monophosphatase like 1).; myo-inositol monophosphatase like 1 (IMPL1); FUNCTIONS IN: 3'(2'),5'-bisphosphate nucleotidase activity, inositol or phosphatidylinositol phosphatase activity, inositol-1(or 4)-monophosphatase activity; INVOLVED IN: sulfur metabolic process; LOCATED IN: chloroplast, chloroplast stroma; EXPRESS…	-1.52627
3.2.1	minor CHO metabolism.trehalose.TPS	medtr2g073260.1	Transcript	(at1g78580 : 1348.0) Encodes an enzyme putatively involved in trehalose biosynthesis. The protein has a trehalose synthase (TPS)-like domain but no trehalose phosphatase (TPP)-like domain. ATTPS1 is able to complement yeast tps1 mutants in vivo. The gene product modulates cell growth but not cell differentiation by determining cell wall deposition and cell division.; trehalose-6-phosphate synthas…	-2.72502
3.2.2	minor CHO metabolism.trehalose.TPP	medtr3g091010.1	Transcript	(at4g22590 : 330.0) Haloacid dehalogenase-like hydrolase (HAD) superfamily protein; FUNCTIONS IN: catalytic activity, trehalose-phosphatase activity; INVOLVED IN: trehalose biosynthetic process, metabolic process; LOCATED IN: chloroplast; EXPRESSED IN: sperm cell, male gametophyte, pollen tube; EXPRESSED DURING: L mature pollen stage, M germinated pollen stage; CONTAINS InterPro DOMAIN/s: HAD-sup…	2.5373
3.2.2	minor CHO metabolism.trehalose.TPP	medtr4g036090.1	Transcript	(at5g51460 : 523.0) homologous to the C-terminal part of microbial trehalose-6-phosphate phosphatases; ATTPPA; FUNCTIONS IN: trehalose-phosphatase activity; INVOLVED IN: trehalose biosynthetic process; LOCATED IN: chloroplast; EXPRESSED IN: 23 plant structures; EXPRESSED DURING: 16 growth stages; CONTAINS InterPro DOMAIN/s: HAD-superfamily hydrolase, subfamily IIB (InterPro:IPR006379), Trehalose-…	-2.25974
3.2.3	minor CHO metabolism.trehalose.potential TPS/TPP	medtr1g032730.1	Transcript	(at1g68020 : 1456.0) Encodes an enzyme putatively involved in trehalose biosynthesis. The protein has a trehalose synthase (TPS)-like domain and a trehalose phosphatase (TPP)-like domain. It can complement a yeast mutant lacking both of these activities suggesting that this is a bifunctional enzyme.; ATTPS6; CONTAINS InterPro DOMAIN/s: HAD-superfamily hydrolase, subfamily IIB (InterPro:IPR006379)…	2.22403
3.2.3	minor CHO metabolism.trehalose.potential TPS/TPP	medtr4g129270.1	Transcript	(at2g18700 : 1116.0) Encodes an enzyme putatively involved in trehalose biosynthesis. The protein has a trehalose synthase (TPS)-like domain that may or may not be active as well as a trehalose phosphatase (TPP)-like domain.; trehalose phosphatase/synthase 11 (TPS11); FUNCTIONS IN: transferase activity, transferring glycosyl groups; INVOLVED IN: trehalose biosynthetic process, metabolic process; …	4.67989
3.2.3	minor CHO metabolism.trehalose.potential TPS/TPP	medtr8g063790.1	Transcript	(at1g23870 : 1349.0) Encodes an enzyme putatively involved in trehalose biosynthesis. The protein has a trehalose synthase (TPS)-like domain that may or may not be active as well as a trehalose phosphatase (TPP)-like domain.; trehalose-phosphatase/synthase 9 (TPS9); FUNCTIONS IN: transferase activity, transferring glycosyl groups, trehalose-phosphatase activity; INVOLVED IN: trehalose biosyntheti…	2.99869
3.2.3	minor CHO metabolism.trehalose.potential TPS/TPP	medtr8g105740.1	Transcript	(at1g68020 : 1446.0) Encodes an enzyme putatively involved in trehalose biosynthesis. The protein has a trehalose synthase (TPS)-like domain and a trehalose phosphatase (TPP)-like domain. It can complement a yeast mutant lacking both of these activities suggesting that this is a bifunctional enzyme.; ATTPS6; CONTAINS InterPro DOMAIN/s: HAD-superfamily hydrolase, subfamily IIB (InterPro:IPR006379)…	1.63175
3.1.1.1	minor CHO metabolism.raffinose family.galactinol synthases.known	medtr7g109920.1	Transcript	(at2g47180 : 550.0) galactinol synthase 1 (GolS1); FUNCTIONS IN: transferase activity, transferring hexosyl groups, transferase activity, transferring glycosyl groups; INVOLVED IN: response to high light intensity, carbohydrate biosynthetic process, response to hydrogen peroxide, response to heat; LOCATED IN: cellular_component unknown; EXPRESSED IN: 19 plant structures; EXPRESSED DURING: 11 grow…	1.97733
3.1.1.1	minor CHO metabolism.raffinose family.galactinol synthases.known	medtr7g111850.1	Transcript	(at1g56600 : 506.0) galactinol synthase 2 (GolS2); CONTAINS InterPro DOMAIN/s: Glycosyl transferase, family 8 (InterPro:IPR002495); BEST Arabidopsis thaliana protein match is: galactinol synthase 3 (TAIR:AT1G09350.1); Has 1296 Blast hits to 1295 proteins in 304 species: Archae - 0; Bacteria - 134; Metazoa - 258; Fungi - 290; Plants - 471; Viruses - 73; Other Eukaryotes - 70 (source: NCBI BLink). …	13.4711
3.1.1.2	minor CHO metabolism.raffinose family.galactinol synthases.putative	medtr3g092310.1	Transcript	(at1g13250 : 486.0) Encodes a protein with putative galacturonosyltransferase activity.; galacturonosyltransferase-like 3 (GATL3); FUNCTIONS IN: transferase activity, transferring hexosyl groups, polygalacturonate 4-alpha-galacturonosyltransferase activity, transferase activity, transferring glycosyl groups; INVOLVED IN: carbohydrate biosynthetic process; LOCATED IN: endomembrane system; EXPRESSE…	-1.55335
3.1.1.2	minor CHO metabolism.raffinose family.galactinol synthases.putative	medtr7g111850.1	Transcript	(at1g56600 : 506.0) galactinol synthase 2 (GolS2); CONTAINS InterPro DOMAIN/s: Glycosyl transferase, family 8 (InterPro:IPR002495); BEST Arabidopsis thaliana protein match is: galactinol synthase 3 (TAIR:AT1G09350.1); Has 1296 Blast hits to 1295 proteins in 304 species: Archae - 0; Bacteria - 134; Metazoa - 258; Fungi - 290; Plants - 471; Viruses - 73; Other Eukaryotes - 70 (source: NCBI BLink). …	13.4711
3.1.2.1	minor CHO metabolism.raffinose family.raffinose synthases.known	medtr4g105250.1	Transcript	(ipr008811 : 1500.0) Raffinose synthase & (gnl|cdd|69227 : 1088.0) no description available & (at5g40390 : 989.0) Encodes a protein which might be involved in the formation of verbascose. A T-DNA insertion mutant was shown to have a decreased amount of verbascose (as well as mannitol) whereas the levels of raffinose and stachyose remained unchanged.; seed imbibition 1-like (SIP1); FUNCTIONS IN: h…	4.61832
3.1.2.1	minor CHO metabolism.raffinose family.raffinose synthases.known	medtr6g004880.1	Transcript	(ipr008811 : 1500.0) Raffinose synthase & (gnl|cdd|69227 : 1111.0) no description available & (at5g40390 : 1039.0) Encodes a protein which might be involved in the formation of verbascose. A T-DNA insertion mutant was shown to have a decreased amount of verbascose (as well as mannitol) whereas the levels of raffinose and stachyose remained unchanged.; seed imbibition 1-like (SIP1); FUNCTIONS IN: …	4.12491
3.1.2.2	minor CHO metabolism.raffinose family.raffinose synthases.putative	medtr4g115330.1	Transcript	(at5g20250 : 1088.0) encodes a member of glycosyl hydrolase family 36. Expression is induced within 3 hours of dark treatment, in senescing leaves and treatment with exogenous photosynthesis inhibitor. Induction of gene expression was suppressed in excised leaves supplied with sugar. The authors suggest that the gene's expression pattern is responding to the level of sugar in the cell.; DARK INDU…	2.42139
3.1.2.2	minor CHO metabolism.raffinose family.raffinose synthases.putative	medtr5g065520.1	Transcript	(at1g55740 : 240.0) seed imbibition 1 (SIP1); CONTAINS InterPro DOMAIN/s: Glycoside hydrolase, catalytic core (InterPro:IPR017853), Raffinose synthase (InterPro:IPR008811); BEST Arabidopsis thaliana protein match is: seed imbibition 2 (TAIR:AT3G57520.1); Has 563 Blast hits to 527 proteins in 159 species: Archae - 29; Bacteria - 119; Metazoa - 0; Fungi - 82; Plants - 322; Viruses - 0; Other Eukary…	2.49771
3.1.2.2	minor CHO metabolism.raffinose family.raffinose synthases.putative	medtr5g096820.1	Transcript	(at1g55740 : 1123.0) seed imbibition 1 (SIP1); CONTAINS InterPro DOMAIN/s: Glycoside hydrolase, catalytic core (InterPro:IPR017853), Raffinose synthase (InterPro:IPR008811); BEST Arabidopsis thaliana protein match is: seed imbibition 2 (TAIR:AT3G57520.1); Has 563 Blast hits to 527 proteins in 159 species: Archae - 29; Bacteria - 119; Metazoa - 0; Fungi - 82; Plants - 322; Viruses - 0; Other Eukar…	2.09984
3.1.2.2	minor CHO metabolism.raffinose family.raffinose synthases.putative	medtr7g091880.1	Transcript	(ipr008811 : 1500.0) Raffinose synthase & (at3g57520 : 1266.0) seed imbibition 2 (SIP2); CONTAINS InterPro DOMAIN/s: Glycoside hydrolase, catalytic core (InterPro:IPR017853), Raffinose synthase (InterPro:IPR008811); BEST Arabidopsis thaliana protein match is: seed imbibition 1 (TAIR:AT1G55740.1); Has 35333 Blast hits to 34131 proteins in 2444 species: Archae - 798; Bacteria - 22429; Metazoa - 974…	5.6112
Redox and related
21.2	redox.ascorbate and glutathione	medtr1g032140.1	Transcript	(at1g03400 : 295.0) A single copy gene that encodes a protein with sequence similarity to tomato E8 (ACC oxidase, the last step in ethylene biosynthesis) involved in ethylene synthesis and fruit ripening in tomato. This gene is not induced by ethylene in siliques. The transcript is found in siliques, etiolated seedlings, leaves, stems and flowers.; 2-oxoglutarate (2OG) and Fe(II)-dependent oxygen…	4.08492
21.2	redox.ascorbate and glutathione	medtr1g032220.1	Transcript	(at1g03410 : 286.0) 2A6; FUNCTIONS IN: oxidoreductase activity; LOCATED IN: endomembrane system; EXPRESSED IN: 17 plant structures; EXPRESSED DURING: 10 growth stages; CONTAINS InterPro DOMAIN/s: Oxoglutarate/iron-dependent oxygenase (InterPro:IPR005123); BEST Arabidopsis thaliana protein match is: 2-oxoglutarate (2OG) and Fe(II)-dependent oxygenase superfamily protein (TAIR:AT1G03400.1); Has 833…	5.75774
21.2	redox.ascorbate and glutathione	medtr1g032250.1	Transcript	(at1g03410 : 293.0) 2A6; FUNCTIONS IN: oxidoreductase activity; LOCATED IN: endomembrane system; EXPRESSED IN: 17 plant structures; EXPRESSED DURING: 10 growth stages; CONTAINS InterPro DOMAIN/s: Oxoglutarate/iron-dependent oxygenase (InterPro:IPR005123); BEST Arabidopsis thaliana protein match is: 2-oxoglutarate (2OG) and Fe(II)-dependent oxygenase superfamily protein (TAIR:AT1G03400.1); Has 833…	5.48636
21.2	redox.ascorbate and glutathione	medtr1g034130.1	Transcript	(at3g19010 : 114.0) 2-oxoglutarate (2OG) and Fe(II)-dependent oxygenase superfamily protein; FUNCTIONS IN: flavonol synthase activity, oxidoreductase activity; INVOLVED IN: flavonoid biosynthetic process; LOCATED IN: cellular_component unknown; EXPRESSED IN: 24 plant structures; EXPRESSED DURING: 15 growth stages; CONTAINS InterPro DOMAIN/s: Oxoglutarate/iron-dependent oxygenase (InterPro:IPR0051…	-2.63621
21.2	redox.ascorbate and glutathione	medtr1g093120.1	Transcript	(at1g06620 : 405.0) encodes a protein whose sequence is similar to a 2-oxoglutarate-dependent dioxygenase; 2-oxoglutarate (2OG) and Fe(II)-dependent oxygenase superfamily protein; CONTAINS InterPro DOMAIN/s: Oxoglutarate/iron-dependent oxygenase (InterPro:IPR005123); BEST Arabidopsis thaliana protein match is: 2-oxoglutarate (2OG) and Fe(II)-dependent oxygenase superfamily protein (TAIR:AT3G61400…	-1.83337
21.2	redox.ascorbate and glutathione	medtr1g100643.1	Transcript	(at4g25570 : 229.0) Encodes cytochrome b561.; ACYB-2; FUNCTIONS IN: carbon-monoxide oxygenase activity; LOCATED IN: integral to membrane, chloroplast, vacuole; EXPRESSED IN: 23 plant structures; EXPRESSED DURING: 13 growth stages; CONTAINS InterPro DOMAIN/s: Cytochrome b561, eukaryote (InterPro:IPR004877), Cytochrome b561/ferric reductase transmembrane (InterPro:IPR006593); BEST Arabidopsis thali…	1.45024
21.2	redox.ascorbate and glutathione	medtr3g046760.1	Transcript	(at4g18260 : 216.0) Cytochrome b561/ferric reductase transmembrane protein family; LOCATED IN: membrane; EXPRESSED IN: 20 plant structures; EXPRESSED DURING: 10 growth stages; CONTAINS InterPro DOMAIN/s: Cytochrome b561, eukaryote (InterPro:IPR004877), Cytochrome b561/ferric reductase transmembrane (InterPro:IPR006593); BEST Arabidopsis thaliana protein match is: Cytochrome b561/ferric reductase …	-2.26933
21.2	redox.ascorbate and glutathione	medtr4g022350.1	Transcript	(p49098|cyb5_tobac : 219.0) Cytochrome b5 - Nicotiana tabacum (Common tobacco) & (at2g32720 : 215.0) member of Cytochromes b5; cytochrome B5 isoform B (CB5-B); CONTAINS InterPro DOMAIN/s: Cytochrome b5, heme-binding site (InterPro:IPR018506), Cytochrome b5 (InterPro:IPR001199); BEST Arabidopsis thaliana protein match is: cytochrome B5 isoform D (TAIR:AT5G48810.1); Has 4197 Blast hits to 4166 prot…	-1.18266
21.2	redox.ascorbate and glutathione	medtr4g096750.1	Transcript	(at4g18260 : 258.0) Cytochrome b561/ferric reductase transmembrane protein family; LOCATED IN: membrane; EXPRESSED IN: 20 plant structures; EXPRESSED DURING: 10 growth stages; CONTAINS InterPro DOMAIN/s: Cytochrome b561, eukaryote (InterPro:IPR004877), Cytochrome b561/ferric reductase transmembrane (InterPro:IPR006593); BEST Arabidopsis thaliana protein match is: Cytochrome b561/ferric reductase …	1.12494
21.2	redox.ascorbate and glutathione	medtr4g117880.1	Transcript	(at5g59540 : 387.0) 2-oxoglutarate (2OG) and Fe(II)-dependent oxygenase superfamily protein; FUNCTIONS IN: oxidoreductase activity; INVOLVED IN: biological_process unknown; LOCATED IN: cellular_component unknown; EXPRESSED IN: 17 plant structures; EXPRESSED DURING: 9 growth stages; CONTAINS InterPro DOMAIN/s: Oxoglutarate/iron-dependent oxygenase (InterPro:IPR005123); BEST Arabidopsis thaliana pr…	-1.85478
21.2	redox.ascorbate and glutathione	medtr4g119410.1	Transcript	(at1g06620 : 375.0) encodes a protein whose sequence is similar to a 2-oxoglutarate-dependent dioxygenase; 2-oxoglutarate (2OG) and Fe(II)-dependent oxygenase superfamily protein; CONTAINS InterPro DOMAIN/s: Oxoglutarate/iron-dependent oxygenase (InterPro:IPR005123); BEST Arabidopsis thaliana protein match is: 2-oxoglutarate (2OG) and Fe(II)-dependent oxygenase superfamily protein (TAIR:AT3G61400…	1.54339
21.2	redox.ascorbate and glutathione	medtr6g017105.1	Transcript	(at5g38630 : 273.0) Encodes for cytochrome b561.; cytochrome B561-1 (CYB-1); FUNCTIONS IN: carbon-monoxide oxygenase activity; LOCATED IN: endomembrane system, integral to membrane; EXPRESSED IN: 24 plant structures; EXPRESSED DURING: 15 growth stages; CONTAINS InterPro DOMAIN/s: Cytochrome b561, eukaryote (InterPro:IPR004877), Cytochrome b561/ferric reductase transmembrane (InterPro:IPR006593); …	1.18348
21.2	redox.ascorbate and glutathione	medtr7g056393.1	Transcript	(at1g06620 : 365.0) encodes a protein whose sequence is similar to a 2-oxoglutarate-dependent dioxygenase; 2-oxoglutarate (2OG) and Fe(II)-dependent oxygenase superfamily protein; CONTAINS InterPro DOMAIN/s: Oxoglutarate/iron-dependent oxygenase (InterPro:IPR005123); BEST Arabidopsis thaliana protein match is: 2-oxoglutarate (2OG) and Fe(II)-dependent oxygenase superfamily protein (TAIR:AT3G61400…	3.04935
21.2	redox.ascorbate and glutathione	medtr8g027080.1	Transcript	(at5g53560 : 159.0) Encodes a cytochrome b5 isoform that can be reduced by AtCBR, a cytochrome b5 reductase.; cytochrome B5 isoform E (CB5-E); FUNCTIONS IN: heme binding; LOCATED IN: chloroplast thylakoid membrane, endoplasmic reticulum, plasma membrane, endoplasmic reticulum membrane, vacuole; EXPRESSED IN: 26 plant structures; EXPRESSED DURING: 13 growth stages; CONTAINS InterPro DOMAIN/s: Cyto…	2.57823
21.2	redox.ascorbate and glutathione	medtr8g028435.1	Transcript	(at1g06650 : 456.0) encodes a protein whose sequence is similar to 2-oxoglutarate-dependent dioxygenase; 2-oxoglutarate (2OG) and Fe(II)-dependent oxygenase superfamily protein; CONTAINS InterPro DOMAIN/s: Oxoglutarate/iron-dependent oxygenase (InterPro:IPR005123); BEST Arabidopsis thaliana protein match is: 2-oxoglutarate (2OG) and Fe(II)-dependent oxygenase superfamily protein (TAIR:AT1G06640.1…	6.34941
21.2	redox.ascorbate and glutathione	medtr8g041600.1	Transcript	(at1g06620 : 368.0) encodes a protein whose sequence is similar to a 2-oxoglutarate-dependent dioxygenase; 2-oxoglutarate (2OG) and Fe(II)-dependent oxygenase superfamily protein; CONTAINS InterPro DOMAIN/s: Oxoglutarate/iron-dependent oxygenase (InterPro:IPR005123); BEST Arabidopsis thaliana protein match is: 2-oxoglutarate (2OG) and Fe(II)-dependent oxygenase superfamily protein (TAIR:AT3G61400…	0.921551
21.2	redox.ascorbate and glutathione	medtr0085s0010.1	Transcript	(at5g09680 : 218.0) Encodes RLF (Reduced Lateral root Formation). Involved in lateral root formation. Contains a cytochrome b5-like heme/steroid binding domain. Localized in the cytosol.; reduced lateral root formation (RLF); FUNCTIONS IN: heme binding; INVOLVED IN: lateral root formation; LOCATED IN: cytosol; EXPRESSED IN: stem, root, flower, leaf; CONTAINS InterPro DOMAIN/s: Cytochrome b5, heme…	1.0938
21.2.1	redox.ascorbate and glutathione.ascorbate	medtr3g066060.1	Transcript	(at5g16710 : 340.0) The protein undergoes thiolation following treatment with the oxidant tert-butylhydroperoxide.; dehydroascorbate reductase 1 (DHAR3); FUNCTIONS IN: glutathione dehydrogenase (ascorbate) activity; INVOLVED IN: protein amino acid glutathionylation; LOCATED IN: chloroplast stroma, chloroplast, chloroplast envelope; EXPRESSED IN: 23 plant structures; EXPRESSED DURING: 14 growth st…	-1.11834
21.2.1	redox.ascorbate and glutathione.ascorbate	medtr3g078700.1	Transcript	(q40588|aso_tobac : 732.0) L-ascorbate oxidase precursor (EC 1.10.3.3) (Ascorbase) (ASO) - Nicotiana tabacum (Common tobacco) & (at5g21105 : 706.0) Plant L-ascorbate oxidase; FUNCTIONS IN: oxidoreductase activity, L-ascorbate oxidase activity, copper ion binding; INVOLVED IN: oxidation reduction; EXPRESSED IN: 23 plant structures; EXPRESSED DURING: 13 growth stages; CONTAINS InterPro DOMAIN/s: Mu…	-1.83957
21.2.1	redox.ascorbate and glutathione.ascorbate	medtr3g088160.1	Transcript	(at1g77490 : 534.0) Encodes a chloroplastic thylakoid ascorbate peroxidase tAPX. Ascorbate peroxidases are enzymes that scavenge hydrogen peroxide in plant cells. Eight types of APX have been described for Arabidopsis: three cytosolic (APX1, APX2, APX6), two chloroplastic types (stromal sAPX, thylakoid tAPX), and three microsomal (APX3, APX4, APX5) isoforms.; thylakoidal ascorbate peroxidase (TAP…	-1.4693
21.2.1	redox.ascorbate and glutathione.ascorbate	medtr5g064610.1	Transcript	(at4g09010 : 437.0) Encodes a protein that was initially believed to act as a microsomal ascorbate peroxidase APX4 but to date, no evidence of enzymatic activity has been found.; ascorbate peroxidase 4 (APX4); FUNCTIONS IN: peroxidase activity, heme binding; INVOLVED IN: oxidation reduction, response to oxidative stress; LOCATED IN: in 7 components; EXPRESSED IN: 22 plant structures; EXPRESSED DU…	-3.19281
21.2.1	redox.ascorbate and glutathione.ascorbate	medtr8g091390.1	Transcript	(at4g39830 : 772.0) Cupredoxin superfamily protein; FUNCTIONS IN: oxidoreductase activity, L-ascorbate oxidase activity, copper ion binding; INVOLVED IN: oxidation reduction; LOCATED IN: endomembrane system, extracellular region; EXPRESSED IN: 19 plant structures; EXPRESSED DURING: 12 growth stages; CONTAINS InterPro DOMAIN/s: Multicopper oxidase, type 3 (InterPro:IPR011707), Multicopper oxidase,…	2.40527
21.2.1.1	redox.ascorbate and glutathione.ascorbate.GME	medtr1g080950.1	Transcript	(at5g28840 : 729.0) Encodes a protein with GDP-D-mannose 3',5'-epimerase activity. The enzyme is involved in ascorbate biosynthesis. It catalyzes the conversion of GDP-D-mannose to GDP-L-galactose.; "GDP-D-mannose 3',5'-epimerase" (GME); CONTAINS InterPro DOMAIN/s: NAD-dependent epimerase/dehydratase (InterPro:IPR001509), NAD(P)-binding domain (InterPro:IPR016040); BEST Arabidopsis thaliana prote…	-1.4547
21.2.1.2	redox.ascorbate and glutathione.ascorbate.GDP-L-galactose-hexose-1-phosphate guanyltransferase	medtr5g093390.1	Transcript	(at4g26850 : 640.0) Encodes a novel protein involved in ascorbate biosynthesis, which was shown to catalyze the transfer of GMP from GDP-galactose to a variety of hexose-1-phosphate acceptors. Recessive mutation has a reduced amount of vitamin C, lower level of non-photochemical quenching, and reduced rate of conversion of violaxanthin to zeaxanthin in high light.; vitamin c defective 2 (VTC2); F…	-1.38263
21.2.1.4	redox.ascorbate and glutathione.ascorbate.L-galactose dehydrogenase	medtr4g092750.1	Transcript	(at4g33670 : 511.0) Encodes a L-galactose dehydrogenase, involved in ascorbate biosynthesis; NAD(P)-linked oxidoreductase superfamily protein; CONTAINS InterPro DOMAIN/s: Aldo/keto reductase (InterPro:IPR001395); BEST Arabidopsis thaliana protein match is: NAD(P)-linked oxidoreductase superfamily protein (TAIR:AT1G60750.1); Has 28637 Blast hits to 28630 proteins in 2499 species: Archae - 653; Bac…	-0.985363
21.2.1.5	redox.ascorbate and glutathione.ascorbate.L-Galactono-1,4-lactone dehydrogenase	medtr1g050360.1	Transcript	(at3g47930 : 882.0) L-Galactono-1,4-lactone dehydrogenase, catalyzes the final step of ascorbate biosynthesis; "L-galactono-1,4-lactone dehydrogenase" (GLDH); CONTAINS InterPro DOMAIN/s: D-arabinono-1,4-lactone oxidase (InterPro:IPR007173), FAD-binding, type 2 (InterPro:IPR016166), Galactonolactone dehydrogenase (InterPro:IPR010029), Actin-binding FH2 (InterPro:IPR015425), FAD linked oxidase, N-t…	-1.43188
21.2.2	redox.ascorbate and glutathione.glutathione	medtr1g014210.1	Transcript	(o24296|gpx1_pea : 358.0) Phospholipid hydroperoxide glutathione peroxidase, chloroplast precursor (EC 1.11.1.12) (PHGPx) - Pisum sativum (Garden pea) & (at2g25080 : 289.0) Encodes glutathione peroxidase.; glutathione peroxidase 1 (GPX1); FUNCTIONS IN: glutathione peroxidase activity; INVOLVED IN: oxidation reduction, response to oxidative stress; LOCATED IN: chloroplast thylakoid membrane, chlor…	-1.04659
21.2.2	redox.ascorbate and glutathione.glutathione	medtr7g094600.1	Transcript	(at2g48150 : 246.0) Encodes glutathione peroxidase.; glutathione peroxidase 4 (GPX4); FUNCTIONS IN: glutathione peroxidase activity; INVOLVED IN: oxidation reduction, response to oxidative stress, N-terminal protein myristoylation; LOCATED IN: cytosol; EXPRESSED IN: 6 plant structures; EXPRESSED DURING: L mature pollen stage, M germinated pollen stage, 4 anthesis, petal differentiation and expans…	0.951052
21.2.2	redox.ascorbate and glutathione.glutathione	medtr7g113880.1	Transcript	(gnl|cdd|86474 : 720.0) no description available & (o23732|gshb_braju : 645.0) Glutathione synthetase, chloroplast precursor (EC 6.3.2.3) (Glutathione synthase) (GSH synthetase) (GSH-S) - Brassica juncea (Leaf mustard) (Indian mustard) & (at5g27380 : 635.0) Encodes a protein with similarity to glutathione synthetases, which catalyzes one of the early steps in glutathione biosynthesis. Two transcr…	-2.0845
21.2.2	redox.ascorbate and glutathione.glutathione	medtr7g113890.1	Transcript	(gnl|cdd|86474 : 754.0) no description available & (o23732|gshb_braju : 738.0) Glutathione synthetase, chloroplast precursor (EC 6.3.2.3) (Glutathione synthase) (GSH synthetase) (GSH-S) - Brassica juncea (Leaf mustard) (Indian mustard) & (at5g27380 : 721.0) Encodes a protein with similarity to glutathione synthetases, which catalyzes one of the early steps in glutathione biosynthesis. Two transcr…	2.30908
21.2.2	redox.ascorbate and glutathione.glutathione	medtr8g098410.1	Transcript	(at4g11600 : 293.0) Encodes glutathione peroxidase.; glutathione peroxidase 6 (GPX6); FUNCTIONS IN: glutathione peroxidase activity; INVOLVED IN: response to oxidative stress, response to cadmium ion, response to salt stress, response to metal ion; LOCATED IN: cytosol, mitochondrion, chloroplast, plasma membrane; EXPRESSED IN: 26 plant structures; EXPRESSED DURING: 14 growth stages; CONTAINS Inte…	2.72529
21.2.2	redox.ascorbate and glutathione.glutathione	medtr8g105630.1	Transcript	(gnl|cdd|36864 : 253.0) no description available & (at2g31570 : 249.0) glutathione peroxidase GPx; glutathione peroxidase 2 (GPX2); FUNCTIONS IN: glutathione peroxidase activity; INVOLVED IN: oxidation reduction, response to oxidative stress; LOCATED IN: cytosol; EXPRESSED IN: 24 plant structures; EXPRESSED DURING: 13 growth stages; CONTAINS InterPro DOMAIN/s: Thioredoxin fold (InterPro:IPR012335…	1.43441
21.4	redox.glutaredoxins	medtr1g035690.1	Transcript	(at3g11920 : 577.0) glutaredoxin-related; FUNCTIONS IN: electron carrier activity, protein disulfide oxidoreductase activity; INVOLVED IN: intracellular signaling pathway, cell redox homeostasis; LOCATED IN: cellular_component unknown; CONTAINS InterPro DOMAIN/s: Winged helix-turn-helix transcription repressor DNA-binding (InterPro:IPR011991), Thioredoxin fold (InterPro:IPR012335), Glutaredoxin (…	2.69349
21.4	redox.glutaredoxins	medtr1g069255.1	Transcript	(at4g28730 : 148.0) Glutaredoxin family protein; FUNCTIONS IN: electron carrier activity, protein disulfide oxidoreductase activity; INVOLVED IN: cell redox homeostasis; LOCATED IN: chloroplast; CONTAINS InterPro DOMAIN/s: Thioredoxin fold (InterPro:IPR012335), Glutaredoxin (InterPro:IPR002109), Glutaredoxin subgroup (InterPro:IPR014025), Glutaredoxin, eukaryotic/virial (InterPro:IPR011899), Thio…	-0.93401
21.4	redox.glutaredoxins	medtr1g088910.1	Transcript	(at3g62950 : 164.0) Thioredoxin superfamily protein; FUNCTIONS IN: electron carrier activity, protein disulfide oxidoreductase activity; INVOLVED IN: cell redox homeostasis; LOCATED IN: endomembrane system; EXPRESSED IN: 8 plant structures; EXPRESSED DURING: 8 growth stages; CONTAINS InterPro DOMAIN/s: Glutaredoxin-like, plant II (InterPro:IPR011905), Glutaredoxin (InterPro:IPR002109), Thioredoxi…	2.21101
21.4	redox.glutaredoxins	medtr1g088920.1	Transcript	(at2g47880 : 152.0) Glutaredoxin family protein; FUNCTIONS IN: electron carrier activity, arsenate reductase (glutaredoxin) activity, protein disulfide oxidoreductase activity; INVOLVED IN: cell redox homeostasis; LOCATED IN: endomembrane system; EXPRESSED IN: 11 plant structures; EXPRESSED DURING: 7 growth stages; CONTAINS InterPro DOMAIN/s: Glutaredoxin-like, plant II (InterPro:IPR011905), Thio…	-2.3647
21.4	redox.glutaredoxins	medtr2g014760.1	Transcript	(at1g28480 : 130.0) Encodes GRX480, a member of the glutaredoxin family that regulates protein redox state. GRX480 interacts with TGA factors and suppresses JA-responsive PDF1.2 transcription. GRX480 transcription is SA-inducible and requires NPR1. Maybe involved in SA/JA cross-talk.; GRX480; FUNCTIONS IN: electron carrier activity, protein disulfide oxidoreductase activity; INVOLVED IN: salicyli…	4.56899
21.4	redox.glutaredoxins	medtr3g017490.1	Transcript	(at5g13810 : 262.0) Glutaredoxin family protein; FUNCTIONS IN: electron carrier activity, protein disulfide oxidoreductase activity; INVOLVED IN: cell redox homeostasis; EXPRESSED IN: 23 plant structures; EXPRESSED DURING: 15 growth stages; CONTAINS InterPro DOMAIN/s: Thioredoxin fold (InterPro:IPR012335), Glutaredoxin (InterPro:IPR002109), Thioredoxin-like fold (InterPro:IPR012336); BEST Arabido…	1.30541
21.4	redox.glutaredoxins	medtr3g073590.1	Transcript	(at4g08550 : 546.0) electron carriers;protein disulfide oxidoreductases; FUNCTIONS IN: electron carrier activity, protein disulfide oxidoreductase activity; INVOLVED IN: cell redox homeostasis; LOCATED IN: cellular_component unknown; CONTAINS InterPro DOMAIN/s: Thioredoxin fold (InterPro:IPR012335), Glutaredoxin (InterPro:IPR002109), Thioredoxin-like fold (InterPro:IPR012336), Protein of unknown …	1.55377
21.4	redox.glutaredoxins	medtr3g077570.1	Transcript	(at5g63030 : 164.0) Thioredoxin superfamily protein; FUNCTIONS IN: electron carrier activity, arsenate reductase (glutaredoxin) activity, protein disulfide oxidoreductase activity; INVOLVED IN: N-terminal protein myristoylation, cell redox homeostasis; LOCATED IN: cellular_component unknown; EXPRESSED IN: 24 plant structures; EXPRESSED DURING: 15 growth stages; CONTAINS InterPro DOMAIN/s: Thiored…	1.65658
21.4	redox.glutaredoxins	medtr4g079110.1	Transcript	(at1g28480 : 140.0) Encodes GRX480, a member of the glutaredoxin family that regulates protein redox state. GRX480 interacts with TGA factors and suppresses JA-responsive PDF1.2 transcription. GRX480 transcription is SA-inducible and requires NPR1. Maybe involved in SA/JA cross-talk.; GRX480; FUNCTIONS IN: electron carrier activity, protein disulfide oxidoreductase activity; INVOLVED IN: salicyli…	1.25914
21.4	redox.glutaredoxins	medtr5g021090.1	Transcript	(at1g77370 : 159.0) Glutaredoxin family protein; FUNCTIONS IN: electron carrier activity, arsenate reductase (glutaredoxin) activity, protein disulfide oxidoreductase activity; INVOLVED IN: cell redox homeostasis; LOCATED IN: endomembrane system; EXPRESSED IN: 22 plant structures; EXPRESSED DURING: 13 growth stages; CONTAINS InterPro DOMAIN/s: Thioredoxin fold (InterPro:IPR012335), Glutaredoxin (…	1.17034
21.4	redox.glutaredoxins	medtr7g026770.1	Transcript	(at3g02000 : 164.0) Roxy1 encodes a glutaredoxin belonging to a subgroup specific to higher plants. It is required for proper petal initiation and organogenesis. It is likely to function in the temporal and spatial expression regulation of AGAMOUS in the first and second whorl. It's function is dependent on the Cysteine 49 residue and its nuclear localization. ROXY1 interacts in vitro and in vivo…	-1.9094
21.4	redox.glutaredoxins	medtr7g035245.1	Transcript	(p55142|glrx_orysa : 164.0) Glutaredoxin - Oryza sativa (Rice) & (at5g40370 : 162.0) Glutaredoxin family protein; FUNCTIONS IN: electron carrier activity, arsenate reductase (glutaredoxin) activity, protein disulfide oxidoreductase activity; INVOLVED IN: cell redox homeostasis; LOCATED IN: plasma membrane; EXPRESSED IN: 27 plant structures; EXPRESSED DURING: 15 growth stages; CONTAINS InterPro DO…	1.1208
21.4	redox.glutaredoxins	medtr7g090230.1	Transcript	(at3g57070 : 286.0) Glutaredoxin family protein; FUNCTIONS IN: electron carrier activity, protein disulfide oxidoreductase activity; INVOLVED IN: N-terminal protein myristoylation, cell redox homeostasis; LOCATED IN: chloroplast; EXPRESSED IN: 23 plant structures; EXPRESSED DURING: 13 growth stages; CONTAINS InterPro DOMAIN/s: Thioredoxin fold (InterPro:IPR012335), Glutaredoxin (InterPro:IPR00210…	-3.37399
21.4	redox.glutaredoxins	medtr7g106500.1	Transcript	(gnl|cdd|38035 : 195.0) no description available & (at5g06470 : 186.0) Glutaredoxin family protein; FUNCTIONS IN: electron carrier activity, protein disulfide oxidoreductase activity; INVOLVED IN: cell redox homeostasis; CONTAINS InterPro DOMAIN/s: Thioredoxin fold (InterPro:IPR012335), Glutaredoxin (InterPro:IPR002109), Thioredoxin-like fold (InterPro:IPR012336); BEST Arabidopsis thaliana protei…	-2.96814
21.4	redox.glutaredoxins	medtr7g108200.1	Transcript	(at2g47880 : 161.0) Glutaredoxin family protein; FUNCTIONS IN: electron carrier activity, arsenate reductase (glutaredoxin) activity, protein disulfide oxidoreductase activity; INVOLVED IN: cell redox homeostasis; LOCATED IN: endomembrane system; EXPRESSED IN: 11 plant structures; EXPRESSED DURING: 7 growth stages; CONTAINS InterPro DOMAIN/s: Glutaredoxin-like, plant II (InterPro:IPR011905), Thio…	-1.91729
21.4	redox.glutaredoxins	medtr7g108250.1	Transcript	(at3g62930 : 139.0) Thioredoxin superfamily protein; FUNCTIONS IN: electron carrier activity, arsenate reductase (glutaredoxin) activity, protein disulfide oxidoreductase activity; INVOLVED IN: cell redox homeostasis; LOCATED IN: cellular_component unknown; EXPRESSED IN: 16 plant structures; EXPRESSED DURING: 9 growth stages; CONTAINS InterPro DOMAIN/s: Glutaredoxin-like, plant II (InterPro:IPR01…	1.61382
21.4	redox.glutaredoxins	medtr8g033290.1	Transcript	(at3g11920 : 590.0) glutaredoxin-related; FUNCTIONS IN: electron carrier activity, protein disulfide oxidoreductase activity; INVOLVED IN: intracellular signaling pathway, cell redox homeostasis; LOCATED IN: cellular_component unknown; CONTAINS InterPro DOMAIN/s: Winged helix-turn-helix transcription repressor DNA-binding (InterPro:IPR011991), Thioredoxin fold (InterPro:IPR012335), Glutaredoxin (…	5.04302
21.4	redox.glutaredoxins	medtr8g038440.1	Transcript	(at5g13810 : 241.0) Glutaredoxin family protein; FUNCTIONS IN: electron carrier activity, protein disulfide oxidoreductase activity; INVOLVED IN: cell redox homeostasis; EXPRESSED IN: 23 plant structures; EXPRESSED DURING: 15 growth stages; CONTAINS InterPro DOMAIN/s: Thioredoxin fold (InterPro:IPR012335), Glutaredoxin (InterPro:IPR002109), Thioredoxin-like fold (InterPro:IPR012336); BEST Arabido…	0.990713
26.9	misc.glutathione S transferases	medtr1g026140.1	Transcript	(at2g47730 : 185.0) Encodes glutathione transferase belonging to the phi class of GSTs. Naming convention according to Wagner et al. (2002).; glutathione S-transferase phi 8 (GSTF8); FUNCTIONS IN: glutathione transferase activity, glutathione binding; INVOLVED IN: in 8 processes; LOCATED IN: in 7 components; EXPRESSED IN: 25 plant structures; EXPRESSED DURING: 16 growth stages; CONTAINS InterPro …	-1.68363
26.9	misc.glutathione S transferases	medtr1g069575.1	Transcript	(at5g44000 : 497.0) Glutathione S-transferase family protein; FUNCTIONS IN: glutathione transferase activity; LOCATED IN: chloroplast; EXPRESSED IN: 22 plant structures; EXPRESSED DURING: 13 growth stages; CONTAINS InterPro DOMAIN/s: Glutathione S-transferase, C-terminal (InterPro:IPR004046), Glutathione S-transferase, C-terminal-like (InterPro:IPR010987), Glutathione S-transferase/chloride chann…	-1.12332
26.9	misc.glutathione S transferases	medtr1g090060.1	Transcript	(gnl|cdd|35627 : 225.0) no description available & (q03662|gstx1_tobac : 191.0) Probable glutathione S-transferase (EC 2.5.1.18) (Auxin-induced protein PGNT1/PCNT110) - Nicotiana tabacum (Common tobacco) & (at3g09270 : 182.0) Encodes glutathione transferase belonging to the tau class of GSTs. Naming convention according to Wagner et al. (2002).; glutathione S-transferase TAU 8 (GSTU8); FUNCTIONS …	3.57307
26.9	misc.glutathione S transferases	medtr1g090150.1	Transcript	(gnl|cdd|35627 : 207.0) no description available & (at2g29420 : 201.0) Encodes glutathione transferase belonging to the tau class of GSTs. Naming convention according to Wagner et al. (2002). Induced by Salicylic acid. Independent of NPR1 for their induction by salicylic acid.; glutathione S-transferase tau 7 (GSTU7); CONTAINS InterPro DOMAIN/s: Thioredoxin fold (InterPro:IPR012335), Glutathione …	5.95893
26.9	misc.glutathione S transferases	medtr1g115195.1	Transcript	(q03664|gstx3_tobac : 197.0) Probable glutathione S-transferase (EC 2.5.1.18) (Auxin-induced protein PCNT103) - Nicotiana tabacum (Common tobacco) & (gnl|cdd|35627 : 193.0) no description available & (at2g29420 : 188.0) Encodes glutathione transferase belonging to the tau class of GSTs. Naming convention according to Wagner et al. (2002). Induced by Salicylic acid. Independent of NPR1 for their i…	1.47318
26.9	misc.glutathione S transferases	medtr1g116270.1	Transcript	(at3g55040 : 283.0) Encodes a member of the lambda family of glutathione transferases. It has thiol transferase activity and self S-glutathionylation activity in vitro.; glutathione transferase lambda 2 (GSTL2); INVOLVED IN: protein amino acid glutathionylation; LOCATED IN: chloroplast, chloroplast stroma; EXPRESSED IN: 23 plant structures; EXPRESSED DURING: 15 growth stages; CONTAINS InterPro DO…	-1.87202
26.9	misc.glutathione S transferases	medtr2g070070.1	Transcript	(p46417|lgul_soybn : 341.0) Lactoylglutathione lyase (EC 4.4.1.5) (Methylglyoxalase) (Aldoketomutase) (Glyoxalase I) - Glycine max (Soybean) & (at1g78380 : 285.0) Encodes a glutathione transferase that is a member of Tau GST gene family. Expression is induced by drought stress, oxidative stress, and high doses of auxin and cytokinin. naming convention according to Wagner et al. (2002) The express…	3.12477
26.9	misc.glutathione S transferases	medtr2g070120.1	Transcript	(p25317|gstxa_tobac : 243.0) Probable glutathione S-transferase parA (EC 2.5.1.18) (Auxin-regulated protein parA) (STR246C protein) - Nicotiana tabacum (Common tobacco) & (at1g78340 : 238.0) Encodes glutathione transferase belonging to the tau class of GSTs. Naming convention according to Wagner et al. (2002).; glutathione S-transferase TAU 22 (GSTU22); CONTAINS InterPro DOMAIN/s: Thioredoxin fol…	3.91318
26.9	misc.glutathione S transferases	medtr2g070140.1	Transcript	(q03666|gstx4_tobac : 294.0) Probable glutathione S-transferase (EC 2.5.1.18) (Auxin-induced protein PCNT107) - Nicotiana tabacum (Common tobacco) & (at1g17180 : 268.0) Encodes glutathione transferase belonging to the tau class of GSTs. Naming convention according to Wagner et al. (2002).; glutathione S-transferase TAU 25 (GSTU25); CONTAINS InterPro DOMAIN/s: Thioredoxin fold (InterPro:IPR012335)…	-1.12606
26.9	misc.glutathione S transferases	medtr3g467420.1	Transcript	(p25317|gstxa_tobac : 304.0) Probable glutathione S-transferase parA (EC 2.5.1.18) (Auxin-regulated protein parA) (STR246C protein) - Nicotiana tabacum (Common tobacco) & (at1g17180 : 270.0) Encodes glutathione transferase belonging to the tau class of GSTs. Naming convention according to Wagner et al. (2002).; glutathione S-transferase TAU 25 (GSTU25); CONTAINS InterPro DOMAIN/s: Thioredoxin fol…	5.93818
26.9	misc.glutathione S transferases	medtr3g467430.1	Transcript	(p25317|gstxa_tobac : 294.0) Probable glutathione S-transferase parA (EC 2.5.1.18) (Auxin-regulated protein parA) (STR246C protein) - Nicotiana tabacum (Common tobacco) & (at1g17180 : 266.0) Encodes glutathione transferase belonging to the tau class of GSTs. Naming convention according to Wagner et al. (2002).; glutathione S-transferase TAU 25 (GSTU25); CONTAINS InterPro DOMAIN/s: Thioredoxin fol…	5.98926
26.9	misc.glutathione S transferases	medtr3g064700.1	Transcript	(at3g03190 : 270.0) Encodes glutathione transferase belonging to the phi class of GSTs. Naming convention according to Wagner et al. (2002).; glutathione S-transferase F11 (GSTF11); CONTAINS InterPro DOMAIN/s: Thioredoxin fold (InterPro:IPR012335), Glutathione S-transferase, C-terminal (InterPro:IPR004046), Glutathione S-transferase, C-terminal-like (InterPro:IPR010987), Glutathione S-transferase…	-1.58746
26.9	misc.glutathione S transferases	medtr3g088635.1	Transcript	(at1g77290 : 358.0) Glutathione S-transferase family protein; LOCATED IN: plasma membrane; CONTAINS InterPro DOMAIN/s: Thioredoxin fold (InterPro:IPR012335), Glutathione S-transferase, C-terminal (InterPro:IPR004046), Glutathione S-transferase, C-terminal-like (InterPro:IPR010987), Glutathione S-transferase/chloride channel, C-terminal (InterPro:IPR017933), Glutathione S-transferase, N-terminal (…	1.79048
26.9	misc.glutathione S transferases	medtr4g019790.1	Transcript	(p32110|gstx6_soybn : 303.0) Probable glutathione S-transferase (EC 2.5.1.18) (Heat shock protein 26A) (G2-4) - Glycine max (Soybean) & (at3g09270 : 226.0) Encodes glutathione transferase belonging to the tau class of GSTs. Naming convention according to Wagner et al. (2002).; glutathione S-transferase TAU 8 (GSTU8); FUNCTIONS IN: glutathione transferase activity; INVOLVED IN: response to cadmium…	-1.95084
26.9	misc.glutathione S transferases	medtr4g084040.1	Transcript	(at4g19880 : 577.0) Glutathione S-transferase family protein; FUNCTIONS IN: molecular_function unknown; INVOLVED IN: response to cadmium ion; LOCATED IN: chloroplast; EXPRESSED IN: 23 plant structures; EXPRESSED DURING: 13 growth stages; CONTAINS InterPro DOMAIN/s: Glutathione S-transferase, predicted (InterPro:IPR016639), Glutathione S-transferase, C-terminal (InterPro:IPR004046), Glutathione S-…	1.01478
26.9	misc.glutathione S transferases	medtr4g134360.1	Transcript	(p28342|gstz1_diaca : 161.0) Glutathione S-transferase 1 (EC 2.5.1.18) (SR8) (GST class-zeta) - Dianthus caryophyllus (Carnation) (Clove pink) & (at2g02380 : 160.0) Encodes glutathione transferase belonging to the zeta class of GSTs. Naming convention according to Wagner et al. (2002).; glutathione S-transferase (class zeta) 2 (GSTZ2); FUNCTIONS IN: glutathione transferase activity, catalytic act…	0.999189
26.9	misc.glutathione S transferases	medtr5g037380.1	Transcript	(at1g10360 : 238.0) Encodes glutathione transferase belonging to the tau class of GSTs. Naming convention according to Wagner et al. (2002).; glutathione S-transferase TAU 18 (GSTU18); CONTAINS InterPro DOMAIN/s: Thioredoxin fold (InterPro:IPR012335), Glutathione S-transferase, C-terminal (InterPro:IPR004046), Glutathione S-transferase, C-terminal-like (InterPro:IPR010987), Glutathione S-transfer…	-2.09247
26.9	misc.glutathione S transferases	medtr5g090910.1	Transcript	(at2g30860 : 282.0) Encodes glutathione transferase belonging to the phi class of GSTs. Naming convention according to Wagner et al. (2002).; glutathione S-transferase PHI 9 (GSTF9); FUNCTIONS IN: glutathione transferase activity, glutathione peroxidase activity, copper ion binding; INVOLVED IN: response to cadmium ion, response to zinc ion, defense response to bacterium, toxin catabolic process,…	1.6176
26.9	misc.glutathione S transferases	medtr6g080440.1	Transcript	(at2g29420 : 209.0) Encodes glutathione transferase belonging to the tau class of GSTs. Naming convention according to Wagner et al. (2002). Induced by Salicylic acid. Independent of NPR1 for their induction by salicylic acid.; glutathione S-transferase tau 7 (GSTU7); CONTAINS InterPro DOMAIN/s: Thioredoxin fold (InterPro:IPR012335), Glutathione S-transferase, C-terminal (InterPro:IPR004046), Glu…	2.38299
26.9	misc.glutathione S transferases	medtr7g065230.1	Transcript	(p32110|gstx6_soybn : 257.0) Probable glutathione S-transferase (EC 2.5.1.18) (Heat shock protein 26A) (G2-4) - Glycine max (Soybean) & (gnl|cdd|35627 : 209.0) no description available & (at2g29420 : 179.0) Encodes glutathione transferase belonging to the tau class of GSTs. Naming convention according to Wagner et al. (2002). Induced by Salicylic acid. Independent of NPR1 for their induction by s…	2.61278
26.9	misc.glutathione S transferases	medtr7g065600.1	Transcript	(p32110|gstx6_soybn : 293.0) Probable glutathione S-transferase (EC 2.5.1.18) (Heat shock protein 26A) (G2-4) - Glycine max (Soybean) & (gnl|cdd|35627 : 217.0) no description available & (at3g09270 : 204.0) Encodes glutathione transferase belonging to the tau class of GSTs. Naming convention according to Wagner et al. (2002).; glutathione S-transferase TAU 8 (GSTU8); FUNCTIONS IN: glutathione tra…	1.38039
26.9	misc.glutathione S transferases	medtr7g065630.1	Transcript	(p32110|gstx6_soybn : 304.0) Probable glutathione S-transferase (EC 2.5.1.18) (Heat shock protein 26A) (G2-4) - Glycine max (Soybean) & (gnl|cdd|35627 : 210.0) no description available & (at2g29420 : 202.0) Encodes glutathione transferase belonging to the tau class of GSTs. Naming convention according to Wagner et al. (2002). Induced by Salicylic acid. Independent of NPR1 for their induction by s…	-1.86993
26.9	misc.glutathione S transferases	medtr7g065740.1	Transcript	(p32110|gstx6_soybn : 322.0) Probable glutathione S-transferase (EC 2.5.1.18) (Heat shock protein 26A) (G2-4) - Glycine max (Soybean) & (at2g29420 : 216.0) Encodes glutathione transferase belonging to the tau class of GSTs. Naming convention according to Wagner et al. (2002). Induced by Salicylic acid. Independent of NPR1 for their induction by salicylic acid.; glutathione S-transferase tau 7 (GS…	-2.79639
26.9	misc.glutathione S transferases	medtr8g056940.1	Transcript	(p49332|gstxc_tobac : 267.0) Probable glutathione S-transferase parC (EC 2.5.1.18) (Auxin-regulated protein parC) - Nicotiana tabacum (Common tobacco) & (at1g78380 : 256.0) Encodes a glutathione transferase that is a member of Tau GST gene family. Expression is induced by drought stress, oxidative stress, and high doses of auxin and cytokinin. naming convention according to Wagner et al. (2002) T…	-3.30689
26.9	misc.glutathione S transferases	medtr8g087410.1	Transcript	(gnl|cdd|35627 : 208.0) no description available & (p32110|gstx6_soybn : 203.0) Probable glutathione S-transferase (EC 2.5.1.18) (Heat shock protein 26A) (G2-4) - Glycine max (Soybean) & (at2g29420 : 196.0) Encodes glutathione transferase belonging to the tau class of GSTs. Naming convention according to Wagner et al. (2002). Induced by Salicylic acid. Independent of NPR1 for their induction by s…	8.53552
26.9	misc.glutathione S transferases	medtr8g087425.1	Transcript	(gnl|cdd|35627 : 218.0) no description available & (p32110|gstx6_soybn : 192.0) Probable glutathione S-transferase (EC 2.5.1.18) (Heat shock protein 26A) (G2-4) - Glycine max (Soybean) & (at2g29420 : 189.0) Encodes glutathione transferase belonging to the tau class of GSTs. Naming convention according to Wagner et al. (2002). Induced by Salicylic acid. Independent of NPR1 for their induction by s…	2.47852
26.9	misc.glutathione S transferases	medtr0186s0030.1	Transcript	(gnl|cdd|35627 : 177.0) no description available & (p49332|gstxc_tobac : 173.0) Probable glutathione S-transferase parC (EC 2.5.1.18) (Auxin-regulated protein parC) - Nicotiana tabacum (Common tobacco) & (at1g78380 : 167.0) Encodes a glutathione transferase that is a member of Tau GST gene family. Expression is induced by drought stress, oxidative stress, and high doses of auxin and cytokinin. na…	-2.72923
21.1	redox.thioredoxin	medtr1g053160.1	Transcript	(at2g41680 : 759.0) Encodes a NADPH thioredoxin reductase involved in chloroplast protection against oxidative damage.; NADPH-dependent thioredoxin reductase C (NTRC); FUNCTIONS IN: thioredoxin-disulfide reductase activity; INVOLVED IN: hydrogen peroxide catabolic process; LOCATED IN: chloroplast stroma, chloroplast; EXPRESSED IN: 23 plant structures; EXPRESSED DURING: 13 growth stages; CONTAINS …	-2.30071
21.1	redox.thioredoxin	medtr1g098660.1	Transcript	(at1g76760 : 179.0) Encodes a y-type thioredoxin (Trx-y1) localized in chloroplast stroma.; thioredoxin Y1 (TY1); FUNCTIONS IN: electron carrier activity, protein disulfide oxidoreductase activity; INVOLVED IN: glycerol ether metabolic process, cell redox homeostasis; LOCATED IN: chloroplast stroma; EXPRESSED IN: 24 plant structures; EXPRESSED DURING: 15 growth stages; CONTAINS InterPro DOMAIN/s:…	1.42687
21.1	redox.thioredoxin	medtr1g114290.1	Transcript	(at1g50320 : 171.0) encodes a prokaryotic thioredoxin; thioredoxin X (THX); FUNCTIONS IN: enzyme activator activity; INVOLVED IN: positive regulation of catalytic activity; LOCATED IN: chloroplast, chloroplast stroma; EXPRESSED IN: 22 plant structures; EXPRESSED DURING: 13 growth stages; CONTAINS InterPro DOMAIN/s: Thioredoxin fold (InterPro:IPR012335), Thioredoxin-like subdomain (InterPro:IPR006…	-2.09389
21.1	redox.thioredoxin	medtr2g010750.1	Transcript	(at1g11530 : 152.0) Encodes a monocysteinic thioredoxin, thioredoxin in which the second cysteine of the redox site is replaced by a serine, with low disulfide reductase but efficient disulfide isomerase activity.; C-terminal cysteine residue is changed to a serine 1 (CXXS1); CONTAINS InterPro DOMAIN/s: Thioredoxin fold (InterPro:IPR012335), Thioredoxin, core (InterPro:IPR015467), Thioredoxin-lik…	-0.867742
21.1	redox.thioredoxin	medtr3g098520.1	Transcript	(at5g51010 : 147.0) Rubredoxin-like superfamily protein; FUNCTIONS IN: electron carrier activity, metal ion binding; EXPRESSED IN: 22 plant structures; EXPRESSED DURING: 13 growth stages; CONTAINS InterPro DOMAIN/s: Rubredoxin-type Fe(Cys)4 protein (InterPro:IPR004039); BEST Arabidopsis thaliana protein match is: rubredoxin family protein (TAIR:AT5G17170.1); Has 30201 Blast hits to 17322 proteins…	-1.93801
21.1	redox.thioredoxin	medtr3g101740.1	Transcript	(at1g07700 : 209.0) Thioredoxin superfamily protein; INVOLVED IN: cell redox homeostasis; LOCATED IN: chloroplast; EXPRESSED IN: 24 plant structures; EXPRESSED DURING: 15 growth stages; CONTAINS InterPro DOMAIN/s: Thioredoxin fold (InterPro:IPR012335), Thioredoxin, core (InterPro:IPR015467), Thioredoxin-like (InterPro:IPR017936), Thioredoxin domain (InterPro:IPR013766), Thioredoxin-like fold (Int…	-1.30097
21.1	redox.thioredoxin	medtr3g112410.1	Transcript	(q43636|trxh_ricco : 182.0) Thioredoxin H-type (TRX-H) - Ricinus communis (Castor bean) & (at3g51030 : 167.0) encodes a cytosolic thioredoxin that reduces disulfide bridges of target proteins by the reversible formation of a disulfide bridge between two neighboring Cys residues present in the active site. Thioredoxins have been found to regulate a variety of biological reactions in prokaryotic an…	1.30028
21.1	redox.thioredoxin	medtr4g081380.1	Transcript	(at1g11530 : 141.0) Encodes a monocysteinic thioredoxin, thioredoxin in which the second cysteine of the redox site is replaced by a serine, with low disulfide reductase but efficient disulfide isomerase activity.; C-terminal cysteine residue is changed to a serine 1 (CXXS1); CONTAINS InterPro DOMAIN/s: Thioredoxin fold (InterPro:IPR012335), Thioredoxin, core (InterPro:IPR015467), Thioredoxin-lik…	7.68305
21.1	redox.thioredoxin	medtr4g085880.1	Transcript	(at2g15570 : 164.0) chloroplast protein similar to prokaryotic thioredoxin.; ATHM3; FUNCTIONS IN: enzyme activator activity; INVOLVED IN: positive regulation of catalytic activity; LOCATED IN: chloroplast; EXPRESSED IN: 22 plant structures; EXPRESSED DURING: 13 growth stages; CONTAINS InterPro DOMAIN/s: Thioredoxin fold (InterPro:IPR012335), Thioredoxin, core (InterPro:IPR015467), Thioredoxin dom…	-1.65141
21.1	redox.thioredoxin	medtr5g024900.1	Transcript	(at2g17420 : 523.0) NADPH-dependent thioredoxin reductase, major cytosolic isoform; NADPH-dependent thioredoxin reductase A (NTRA); FUNCTIONS IN: thioredoxin-disulfide reductase activity; INVOLVED IN: in 6 processes; LOCATED IN: cytosol, mitochondrial matrix; EXPRESSED IN: male gametophyte, guard cell, cultured cell, pollen tube, leaf; EXPRESSED DURING: L mature pollen stage, M germinated pollen …	0.822339
21.1	redox.thioredoxin	medtr5g037890.1	Transcript	(at5g39950 : 117.0) encodes a cytosolic thioredoxin that reduces disulfide bridges of target proteins by the reversible formation of a disulfide bridge between two neighboring Cys residues present in the active site. Thioredoxins have been found to regulate a variety of biological reactions in prokaryotic and eukaryotic cells.; thioredoxin 2 (TRX2); FUNCTIONS IN: oxidoreductase activity, acting o…	-1.27699
21.1	redox.thioredoxin	medtr6g004100.1	Transcript	(at5g23440 : 110.0) ferredoxin/thioredoxin reductase subunit A (variable subunit) 1 (FTRA1); FUNCTIONS IN: ferredoxin:thioredoxin reductase activity, catalytic activity, ferredoxin reductase activity; INVOLVED IN: photosynthesis, light reaction, photosynthesis; LOCATED IN: chloroplast; EXPRESSED IN: 22 plant structures; EXPRESSED DURING: 13 growth stages; CONTAINS InterPro DOMAIN/s: Ferredoxin th…	-1.59385
21.1	redox.thioredoxin	medtr6g008220.1	Transcript	(o49856|ftrc_soybn : 255.0) Ferredoxin-thioredoxin reductase catalytic chain, chloroplast precursor (EC 1.18.-.-) (FTR-C) - Glycine max (Soybean) & (at2g04700 : 220.0) ferredoxin thioredoxin reductase catalytic beta chain family protein; FUNCTIONS IN: ferredoxin:thioredoxin reductase activity, ferredoxin reductase activity; INVOLVED IN: oxidation reduction; LOCATED IN: chloroplast; EXPRESSED IN: …	-1.14183
21.1	redox.thioredoxin	medtr6g092700.1	Transcript	(at4g29670 : 239.0) Encodes a member of the thioredoxin family protein. Located in the chloroplast. Shows high activity towards the chloroplast 2-Cys peroxiredoxin A, and poor activity towards the chloroplast NADP-malate dehydrogenase.; atypical CYS HIS rich thioredoxin 2 (ACHT2); FUNCTIONS IN: oxidoreductase activity, acting on sulfur group of donors, disulfide as acceptor; INVOLVED IN: cell red…	-1.68184
21.1	redox.thioredoxin	medtr7g080250.1	Transcript	(p29450|trxf_pea : 198.0) Thioredoxin F-type, chloroplast precursor (TRX-F) - Pisum sativum (Garden pea) & (at5g16400 : 184.0) Encodes an f-type thioredoxin (Trx-f2) localized in chloroplast stroma.; thioredoxin F2 (TRXF2); FUNCTIONS IN: enzyme activator activity; INVOLVED IN: positive regulation of catalytic activity; LOCATED IN: chloroplast stroma, chloroplast; EXPRESSED IN: 21 plant structures…	-2.28888
21.1	redox.thioredoxin	medtr7g085310.1	Transcript	(at1g08570 : 311.0) Encodes a member of the thioredoxin family protein. Located in the chloroplast. Shows high activity towards the chloroplast 2-Cys peroxiredoxin A, and poor activity towards the chloroplast NADP-malate dehydrogenase.; atypical CYS HIS rich thioredoxin 4 (ACHT4); FUNCTIONS IN: oxidoreductase activity, acting on sulfur group of donors, disulfide as acceptor; INVOLVED IN: cell red…	2.79418
21.1	redox.thioredoxin	medtr7g093490.1	Transcript	(at5g06690 : 202.0) Encodes a thioredoxin (WCRKC1) localized in chloroplast stroma. Contains a WCRKC motif.; WCRKC thioredoxin 1 (WCRKC1); INVOLVED IN: cell redox homeostasis; EXPRESSED IN: 22 plant structures; EXPRESSED DURING: 13 growth stages; CONTAINS InterPro DOMAIN/s: Thioredoxin fold (InterPro:IPR012335), Thioredoxin, core (InterPro:IPR015467), Thioredoxin domain (InterPro:IPR013766), Thio…	-1.8536
21.1	redox.thioredoxin	medtr8g059015.1	Transcript	(at3g15360 : 173.0) encodes a prokaryotic thioredoxin; thioredoxin M-type 4 (TRX-M4); FUNCTIONS IN: enzyme activator activity; INVOLVED IN: response to oxidative stress, positive regulation of catalytic activity; LOCATED IN: thylakoid, chloroplast thylakoid membrane, cell wall, chloroplast, chloroplast envelope; EXPRESSED IN: 24 plant structures; EXPRESSED DURING: 13 growth stages; CONTAINS Inter…	-1.19104
21.1	redox.thioredoxin	medtr8g076890.1	Transcript	(at5g66410 : 259.0) Encodes a protein that functions in microtubule assembly. Plants with reduced levels of both PLP3a (At3g50960) and PLP3b show defects in cytokinesis, cortical microtubule array formation, oriented cell growth, and maintenance of proper ploidy.; phosducin-like protein 3 homolog (PLP3b); CONTAINS InterPro DOMAIN/s: Thioredoxin fold (InterPro:IPR012335), Thioredoxin domain (Inter…	0.947925
21.1.1	redox.thioredoxin.PDIL	medtr1g087520.1	Transcript	(p38661|pdia6_medsa : 634.0) Probable protein disulfide-isomerase A6 precursor (EC 5.3.4.1) (P5) - Medicago sativa (Alfalfa) & (at2g47470 : 514.0) Encodes a protein disulfide isomerase-like (PDIL) protein, a member of a multigene family within the thioredoxin (TRX) superfamily. Transcript levels for this gene are up-regulated in response to three different chemical inducers of ER stress (dithioth…	1.03953
21.1.1	redox.thioredoxin.PDIL	medtr1g096790.1	Transcript	(at1g35620 : 492.0) Encodes a protein disulfide isomerase-like (PDIL) protein, a member of a multigene family within the thioredoxin (TRX) superfamily. Unlike several other PDI family members, transcript levels for this gene are not up-regulated in response to three different chemical inducers of ER stress (dithiothreitol, beta-mercaptoethanol, and tunicamycin). However, the level of transcripts …	1.13581
21.1.2	redox.thioredoxin.QSOX	medtr1g108590.1	Transcript	(at1g15020 : 694.0) Encodes a protein disulfide isomerase-like (PDIL) protein, a member of a multigene family within the thioredoxin (TRX) superfamily. This protein also belongs to the quiescin-sulfhydryl oxidase (QSOX) family, which possess an Erv1-like domain at the COOH terminus in addition to a TRX domain.; quiescin-sulfhydryl oxidase 1 (QSOX1); FUNCTIONS IN: thiol oxidase activity, zinc ion …	1.18179
21.6	redox.dismutases and catalases	medtr1g048990.1	Transcript	(p28759|sodf_soybn : 328.0) Superoxide dismutase [Fe], chloroplast precursor (EC 1.15.1.1) - Glycine max (Soybean) & (at5g51100 : 312.0) Fe superoxide dismutase whose mRNA levels are increased in response to exposure to UV-B.; Fe superoxide dismutase 2 (FSD2); FUNCTIONS IN: superoxide dismutase activity; INVOLVED IN: response to UV; LOCATED IN: chloroplast, nucleoid; EXPRESSED IN: 22 plant struct…	-1.43539
21.6	redox.dismutases and catalases	medtr3g078860.1	Transcript	(at5g23310 : 338.0) Fe superoxide dismutase; Fe superoxide dismutase 3 (FSD3); FUNCTIONS IN: superoxide dismutase activity; INVOLVED IN: removal of superoxide radicals; LOCATED IN: chloroplast, nucleoid; EXPRESSED IN: 21 plant structures; EXPRESSED DURING: 13 growth stages; CONTAINS InterPro DOMAIN/s: Manganese/iron superoxide dismutase, N-terminal (InterPro:IPR019831), Manganese/iron superoxide …	-2.76761
21.6	redox.dismutases and catalases	medtr4g057240.1	Transcript	(o65198|sodcp_medsa : 329.0) Superoxide dismutase [Cu-Zn], chloroplast precursor (EC 1.15.1.1) - Medicago sativa (Alfalfa) & (at2g28190 : 248.0) Encodes a chloroplastic copper/zinc superoxide dismutase CSD2 that can detoxify superoxide radicals. Its expression is affected by miR398-directed mRNA cleavage.; copper/zinc superoxide dismutase 2 (CSD2); FUNCTIONS IN: superoxide dismutase activity; INV…	-3.1763
21.6	redox.dismutases and catalases	medtr4g101820.1	Transcript	(at1g12520 : 358.0) Copper/zinc superoxide dismutase copper chaperone. Localized to the chloroplast. Expressed in roots and shoots. Up-regulated in response to copper and senescence. The AtACC activates all three CuZnSOD activities located in three different subcellular compartments. Contains three domains, central, ATX-1 like and C-terminal. ATX-1 like domain essential for the copper chaperone f…	-1.28868
21.6	redox.dismutases and catalases	medtr6g029200.1	Transcript	(o49044|sodc2_mescr : 218.0) Superoxide dismutase [Cu-Zn] 2 (EC 1.15.1.1) - Mesembryanthemum crystallinum (Common ice plant) & (at5g18100 : 208.0) A putative peroxisomal CuZnSOD inducible by a high-light pulse.; copper/zinc superoxide dismutase 3 (CSD3); FUNCTIONS IN: superoxide dismutase activity; INVOLVED IN: response to oxidative stress, oxygen and reactive oxygen species metabolic process, re…	-1.25058
26.12	misc.peroxidases	medtr1g054205.1	Transcript	(gnl|cdd|29388 : 453.0) no description available & (at5g06720 : 362.0) peroxidase 2 (PA2); FUNCTIONS IN: peroxidase activity, heme binding; INVOLVED IN: oxidation reduction, response to oxidative stress; LOCATED IN: endomembrane system; EXPRESSED IN: 21 plant structures; EXPRESSED DURING: 11 growth stages; CONTAINS InterPro DOMAIN/s: Haem peroxidase (InterPro:IPR010255), Plant peroxidase (InterPr…	-2.759
26.12	misc.peroxidases	medtr1g077000.1	Transcript	(at4g33420 : 456.0) Peroxidase superfamily protein; FUNCTIONS IN: peroxidase activity, heme binding; INVOLVED IN: response to oxidative stress, oxidation reduction; EXPRESSED IN: 20 plant structures; EXPRESSED DURING: 10 growth stages; CONTAINS InterPro DOMAIN/s: Haem peroxidase (InterPro:IPR010255), Plant peroxidase (InterPro:IPR000823), Peroxidases heam-ligand binding site (InterPro:IPR019793),…	-2.36451
26.12	misc.peroxidases	medtr2g029560.1	Transcript	(gnl|cdd|29388 : 454.0) no description available & (at2g38380 : 332.0) Peroxidase superfamily protein; FUNCTIONS IN: peroxidase activity, heme binding; INVOLVED IN: response to zinc ion, response to salt stress; LOCATED IN: plant-type cell wall; EXPRESSED IN: stem, root; CONTAINS InterPro DOMAIN/s: Haem peroxidase (InterPro:IPR010255), Plant peroxidase (InterPro:IPR000823), Peroxidases heam-ligan…	0.978768
26.12	misc.peroxidases	medtr2g029850.1	Transcript	(gnl|cdd|29388 : 448.0) no description available & (at3g49110 : 308.0) Class III peroxidase Perx33. Expressed in roots. Located in the cell wall. Involved in cell elongation. Expression activated by light. May play a role in generating H2O2 during defense response.; peroxidase CA (PRXCA); FUNCTIONS IN: peroxidase activity; INVOLVED IN: oxygen and reactive oxygen species metabolic process, respons…	0.858129
26.12	misc.peroxidases	medtr2g029860.1	Transcript	(gnl|cdd|29388 : 455.0) no description available & (at3g32980 : 324.0) Peroxidase superfamily protein; FUNCTIONS IN: peroxidase activity, heme binding; INVOLVED IN: response to oxidative stress, oxidation reduction; LOCATED IN: cell wall, vacuole, membrane; EXPRESSED IN: leaf; EXPRESSED DURING: seedling growth; CONTAINS InterPro DOMAIN/s: Haem peroxidase (InterPro:IPR010255), Plant peroxidase (In…	-2.30642
26.12	misc.peroxidases	medtr2g084010.1	Transcript	(gnl|cdd|29388 : 429.0) no description available & (at5g05340 : 348.0) Peroxidase superfamily protein; FUNCTIONS IN: protein binding, peroxidase activity; INVOLVED IN: response to oxidative stress, oxidation reduction; LOCATED IN: apoplast, cell wall; EXPRESSED IN: 9 plant structures; EXPRESSED DURING: LP.04 four leaves visible, 4 anthesis, C globular stage, petal differentiation and expansion st…	1.73775
26.12	misc.peroxidases	medtr3g072190.1	Transcript	(gnl|cdd|29388 : 438.0) no description available & (p22195|per1_arahy : 358.0) Cationic peroxidase 1 precursor (EC 1.11.1.7) (PNPC1) - Arachis hypogaea (Peanut) & (at5g05340 : 341.0) Peroxidase superfamily protein; FUNCTIONS IN: protein binding, peroxidase activity; INVOLVED IN: response to oxidative stress, oxidation reduction; LOCATED IN: apoplast, cell wall; EXPRESSED IN: 9 plant structures; E…	-2.04656
26.12	misc.peroxidases	medtr3g094630.1	Transcript	(gnl|cdd|29388 : 443.0) no description available & (at5g05340 : 410.0) Peroxidase superfamily protein; FUNCTIONS IN: protein binding, peroxidase activity; INVOLVED IN: response to oxidative stress, oxidation reduction; LOCATED IN: apoplast, cell wall; EXPRESSED IN: 9 plant structures; EXPRESSED DURING: LP.04 four leaves visible, 4 anthesis, C globular stage, petal differentiation and expansion st…	4.7843
26.12	misc.peroxidases	medtr3g094670.1	Transcript	(gnl|cdd|29388 : 441.0) no description available & (at5g05340 : 416.0) Peroxidase superfamily protein; FUNCTIONS IN: protein binding, peroxidase activity; INVOLVED IN: response to oxidative stress, oxidation reduction; LOCATED IN: apoplast, cell wall; EXPRESSED IN: 9 plant structures; EXPRESSED DURING: LP.04 four leaves visible, 4 anthesis, C globular stage, petal differentiation and expansion st…	3.38945
26.12	misc.peroxidases	medtr3g105790.1	Transcript	(at2g24800 : 372.0) Peroxidase superfamily protein; FUNCTIONS IN: peroxidase activity, heme binding; INVOLVED IN: oxidation reduction, response to oxidative stress; LOCATED IN: endomembrane system; EXPRESSED IN: leaf whorl, sperm cell, sepal, flower; EXPRESSED DURING: petal differentiation and expansion stage; CONTAINS InterPro DOMAIN/s: Haem peroxidase (InterPro:IPR010255), Plant peroxidase (Int…	1.71614
26.12	misc.peroxidases	medtr3g107060.1	Transcript	(at4g32320 : 380.0) Encodes a cytosolic ascorbate peroxidase APX6. Ascorbate peroxidases are enzymes that scavenge hydrogen peroxide in plant cells. Eight types of APX have been described for Arabidopsis: three cytosolic (APX1, APX2, APX6), two chloroplastic types (stromal sAPX, thylakoid tAPX), and three microsomal (APX3, APX4, APX5) isoforms.; ascorbate peroxidase 6 (APX6); FUNCTIONS IN: L-asco…	-1.49149
26.12	misc.peroxidases	medtr4g095450.1	Transcript	(at3g49960 : 443.0) Peroxidase superfamily protein; FUNCTIONS IN: peroxidase activity, heme binding; INVOLVED IN: response to oxidative stress, oxidation reduction; LOCATED IN: endomembrane system; CONTAINS InterPro DOMAIN/s: Haem peroxidase (InterPro:IPR010255), Plant peroxidase (InterPro:IPR000823), Peroxidases heam-ligand binding site (InterPro:IPR019793), Haem peroxidase, plant/fungal/bacteri…	-1.40301
26.12	misc.peroxidases	medtr4g132110.1	Transcript	(at4g21960 : 533.0) Encodes AT4g21960 (AT4g21960/T8O5_170).; PRXR1; FUNCTIONS IN: peroxidase activity, heme binding; INVOLVED IN: response to oxidative stress, oxidation reduction; LOCATED IN: endomembrane system; EXPRESSED IN: 24 plant structures; EXPRESSED DURING: 13 growth stages; CONTAINS InterPro DOMAIN/s: Haem peroxidase (InterPro:IPR010255), Plant peroxidase (InterPro:IPR000823), Haem pero…	1.70527
26.12	misc.peroxidases	medtr5g016010.1	Transcript	(at4g37530 : 421.0) Peroxidase superfamily protein; FUNCTIONS IN: protein binding, peroxidase activity; INVOLVED IN: response to salt stress; LOCATED IN: endomembrane system; EXPRESSED IN: root; CONTAINS InterPro DOMAIN/s: Haem peroxidase (InterPro:IPR010255), Plant peroxidase (InterPro:IPR000823), Peroxidases heam-ligand binding site (InterPro:IPR019793), Haem peroxidase, plant/fungal/bacterial …	1.52188
26.12	misc.peroxidases	medtr5g022870.1	Transcript	(at5g42180 : 427.0) Peroxidase superfamily protein; FUNCTIONS IN: peroxidase activity, heme binding; INVOLVED IN: oxidation reduction, response to oxidative stress; LOCATED IN: plant-type cell wall; EXPRESSED IN: 10 plant structures; EXPRESSED DURING: 4 anthesis, C globular stage, petal differentiation and expansion stage; CONTAINS InterPro DOMAIN/s: Haem peroxidase (InterPro:IPR010255), Plant pe…	-3.10407
26.12	misc.peroxidases	medtr5g074970.1	Transcript	(gnl|cdd|29388 : 446.0) no description available & (at5g58400 : 395.0) Peroxidase superfamily protein; FUNCTIONS IN: peroxidase activity, heme binding; INVOLVED IN: oxidation reduction, response to oxidative stress; LOCATED IN: endomembrane system; EXPRESSED IN: 6 plant structures; EXPRESSED DURING: 4 anthesis, C globular stage, petal differentiation and expansion stage; CONTAINS InterPro DOMAIN/…	-0.944279
26.12	misc.peroxidases	medtr6g008075.1	Transcript	(at5g40150 : 396.0) Peroxidase superfamily protein; FUNCTIONS IN: peroxidase activity, heme binding; INVOLVED IN: oxidation reduction, response to oxidative stress; LOCATED IN: endomembrane system; EXPRESSED IN: 21 plant structures; EXPRESSED DURING: 13 growth stages; CONTAINS InterPro DOMAIN/s: Haem peroxidase (InterPro:IPR010255), Plant peroxidase (InterPro:IPR000823), Peroxidases heam-ligand b…	-2.0297
26.12	misc.peroxidases	medtr8g076820.1	Transcript	(at5g66390 : 495.0) Peroxidase superfamily protein; FUNCTIONS IN: peroxidase activity, heme binding; INVOLVED IN: response to oxidative stress, oxidation reduction; LOCATED IN: endomembrane system; EXPRESSED IN: leaf apex, hypocotyl, root, flower; EXPRESSED DURING: 4 anthesis, petal differentiation and expansion stage; CONTAINS InterPro DOMAIN/s: Haem peroxidase (InterPro:IPR010255), Plant peroxi…	1.44488
16.1.3	secondary metabolism.isoprenoids.tocopherol biosynthesis	medtr1g054305.1	Transcript	(at3g11945 : 470.0) Encodes a protein involved in plastoquinone-9 biosynthesis. The enzyme possesses homogentisate prenyltransferase activity and was shown to use solanesyl diphosphate, farnesyl diphosphate and geranylgeranyldiphosphate as prenyl donors, but not phytyldiphosphate. This gene At3g11945 derives from a split of At3g11950, publications Tian et al (2007) and Sadre et al (2006) refer to…	-2.3517
16.1.3	secondary metabolism.isoprenoids.tocopherol biosynthesis	medtr1g090913.1	Transcript	(q2n2k1|phyk1_soybn : 418.0) Probable phytol kinase 1, chloroplast precursor (EC 2.7.-.-) - Glycine max (Soybean) & (at5g04490 : 322.0) Encodes a protein with phytol kinase activity involved in tocopherol biosynthesis.; vitamin E pathway gene 5 (VTE5); FUNCTIONS IN: phytol kinase activity, phosphatidate cytidylyltransferase activity; INVOLVED IN: vitamin E biosynthetic process, phospholipid biosy…	-2.09102
16.1.3	secondary metabolism.isoprenoids.tocopherol biosynthesis	medtr2g090615.1	Transcript	(gnl|cdd|35480 : 541.0) no description available & (at5g53970 : 481.0) encodes tyrosine aminotransferase which is strongly induced upon aging and coronatine treatment; Tyrosine transaminase family protein; CONTAINS InterPro DOMAIN/s: 1-aminocyclopropane-1-carboxylate synthase (InterPro:IPR001176), Aminotransferase, class I/classII (InterPro:IPR004839), Pyridoxal phosphate-dependent transferase, m…	-2.51131
16.1.3.1	secondary metabolism.isoprenoids.tocopherol biosynthesis.hydroxyphenylpyruvate dioxygenase	medtr5g090990.1	Transcript	(at1g06570 : 512.0) Mutation of the PDS1 locus disrupts the activity of p-hydroxyphenylpyruvate dioxygenase (HPPDase), the first committed step in the synthesis of both plastoquinone and tocopherols in plants.; phytoene desaturation 1 (PDS1); CONTAINS InterPro DOMAIN/s: 4-hydroxyphenylpyruvate dioxygenase (InterPro:IPR005956), Glyoxalase/bleomycin resistance protein/dioxygenase (InterPro:IPR00436…	1.85986
16.1.3.1	secondary metabolism.isoprenoids.tocopherol biosynthesis.hydroxyphenylpyruvate dioxygenase	medtr5g091060.1	Transcript	(at1g06570 : 536.0) Mutation of the PDS1 locus disrupts the activity of p-hydroxyphenylpyruvate dioxygenase (HPPDase), the first committed step in the synthesis of both plastoquinone and tocopherols in plants.; phytoene desaturation 1 (PDS1); CONTAINS InterPro DOMAIN/s: 4-hydroxyphenylpyruvate dioxygenase (InterPro:IPR005956), Glyoxalase/bleomycin resistance protein/dioxygenase (InterPro:IPR00436…	2.43938
16.1.3.3	secondary metabolism.isoprenoids.tocopherol biosynthesis.MPBQ/MSBQ methyltransferase	medtr1g071110.1	Transcript	(at3g63410 : 501.0) Encodes a MPBQ/MSBQ methyltransferase located in the chloroplast inner envelope membrane. Mutant plants lack plastoquinone (PQ), suggesting that the APG1 protein is involved in the methylation step of PQ biosynthesis. The gene product is also involved in tocopherol (vitamin E) biosynthesis.; ALBINO OR PALE GREEN MUTANT 1 (APG1); FUNCTIONS IN: S-adenosylmethionine-dependent met…	-1.52631
16.1.3.3	secondary metabolism.isoprenoids.tocopherol biosynthesis.MPBQ/MSBQ methyltransferase	medtr1g076570.1	Transcript	(p23525|in37_spiol : 478.0) 37 kDa inner envelope membrane protein, chloroplast precursor (E37) - Spinacia oleracea (Spinach) & (at3g63410 : 471.0) Encodes a MPBQ/MSBQ methyltransferase located in the chloroplast inner envelope membrane. Mutant plants lack plastoquinone (PQ), suggesting that the APG1 protein is involved in the methylation step of PQ biosynthesis. The gene product is also involved…	-2.36143
16.1.3.5	secondary metabolism.isoprenoids.tocopherol biosynthesis.tocopherol methyltransferase	medtr1g014690.1	Transcript	(at1g64970 : 421.0) gamma-tocopherol methyltransferase (g-TMT) mRNA, nuclear; mutant has Deficient in alpha and beta tocopherol; Accumulates gamma tocopherol in leaves; gamma-tocopherol methyltransferase (G-TMT); CONTAINS InterPro DOMAIN/s: Methyltransferase type 11 (InterPro:IPR013216); BEST Arabidopsis thaliana protein match is: S-adenosyl-L-methionine-dependent methyltransferases superfamily p…	1.07822
16.1.4	secondary metabolism.isoprenoids.carotenoids	medtr4g094295.1	Transcript	(at3g09580 : 558.0) FAD/NAD(P)-binding oxidoreductase family protein; LOCATED IN: chloroplast, chloroplast envelope; EXPRESSED IN: 21 plant structures; EXPRESSED DURING: 13 growth stages; CONTAINS InterPro DOMAIN/s: Amine oxidase (InterPro:IPR002937); BEST Arabidopsis thaliana protein match is: Flavin containing amine oxidoreductase family (TAIR:AT5G14220.1); Has 2908 Blast hits to 2906 proteins …	-2.23932
16.1.4	secondary metabolism.isoprenoids.carotenoids	medtr4g134780.1	Transcript	(at1g57770 : 864.0) FAD/NAD(P)-binding oxidoreductase family protein; FUNCTIONS IN: oxidoreductase activity; LOCATED IN: chloroplast; EXPRESSED IN: 21 plant structures; EXPRESSED DURING: 13 growth stages; CONTAINS InterPro DOMAIN/s: Amine oxidase (InterPro:IPR002937); BEST Arabidopsis thaliana protein match is: carotenoid isomerase (TAIR:AT1G06820.1); Has 6263 Blast hits to 6155 proteins in 967 s…	-1.40869
16.1.4	secondary metabolism.isoprenoids.carotenoids	medtr8g077580.1	Transcript	(at5g49555 : 922.0) FAD/NAD(P)-binding oxidoreductase family protein; CONTAINS InterPro DOMAIN/s: FAD dependent oxidoreductase (InterPro:IPR006076); BEST Arabidopsis thaliana protein match is: carotenoid isomerase (TAIR:AT1G06820.1); Has 30201 Blast hits to 17322 proteins in 780 species: Archae - 12; Bacteria - 1396; Metazoa - 17338; Fungi - 3422; Plants - 5037; Viruses - 0; Other Eukaryotes - 29…	-1.44762
16.1.4.1	secondary metabolism.isoprenoids.carotenoids.phytoene synthase	medtr3g450510.1	Transcript	(q9ssu8|psy_dauca : 553.0) Phytoene synthase, chloroplast precursor (EC 2.5.1.-) - Daucus carota (Carrot) & (at5g17230 : 545.0) Encodes phytoene synthase.; PHYTOENE SYNTHASE (PSY); CONTAINS InterPro DOMAIN/s: Squalene/phytoene synthase, conserved site (InterPro:IPR019845), Terpenoid synthase (InterPro:IPR008949), Squalene/phytoene synthase (InterPro:IPR002060); Has 5365 Blast hits to 5364 protein…	-3.63139
16.1.4.1	secondary metabolism.isoprenoids.carotenoids.phytoene synthase	medtr5g090780.1	Transcript	(q9ssu8|psy_dauca : 552.0) Phytoene synthase, chloroplast precursor (EC 2.5.1.-) - Daucus carota (Carrot) & (at5g17230 : 536.0) Encodes phytoene synthase.; PHYTOENE SYNTHASE (PSY); CONTAINS InterPro DOMAIN/s: Squalene/phytoene synthase, conserved site (InterPro:IPR019845), Terpenoid synthase (InterPro:IPR008949), Squalene/phytoene synthase (InterPro:IPR002060); Has 5365 Blast hits to 5364 protein…	-1.69495
16.1.4.2	secondary metabolism.isoprenoids.carotenoids.phytoene dehydrogenase	medtr3g084830.1	Transcript	(p28553|crti_soybn : 691.0) Phytoene dehydrogenase, chloroplast precursor (EC 1.14.99.-) (Phytoene desaturase) - Glycine max (Soybean) & (at4g14210 : 671.0) Encodes phytoene desaturase (phytoene dehydrogenase), an enzyme that catalyzes the desaturation of phytoene to zeta-carotene during carotenoid biosynthesis. Processed protein is localized to the plastid.; phytoene desaturase 3 (PDS3); FUNCTIO…	-0.78509
16.1.4.4	secondary metabolism.isoprenoids.carotenoids.lycopene epsilon cyclase	medtr2g040060.1	Transcript	(at5g57030 : 741.0) Lutein-deficient 2 (LUT2) required for lutein biosynthesis, member of the xanthophyll class of carotenoids. Encodes lycopene epsilon cyclase; LUTEIN DEFICIENT 2 (LUT2); CONTAINS InterPro DOMAIN/s: Lycopene beta/epsilon cyclase (InterPro:IPR008671), Lycopene cyclase, beta/epsilon (InterPro:IPR010108); BEST Arabidopsis thaliana protein match is: lycopene cyclase (TAIR:AT3G10230.…	-0.950605
16.1.4.5	secondary metabolism.isoprenoids.carotenoids.lycopene beta cyclase	medtr7g090150.1	Transcript	(q43415|lcyb_capan : 834.0) Lycopene beta cyclase, chloroplast precursor (EC 1.14.-.-) - Capsicum annuum (Bell pepper) & (at3g10230 : 788.0) Encodes a protein with lycopene &#946;-cyclase activity. This enzyme uses the linear, symmetrical lycopene as substrate. However, unlike the &#949;-cyclase which adds only one ring, the &#946;-cyclase introduces a ring at both ends of lycopene to form the bi…	-1.10391
16.1.4.6	secondary metabolism.isoprenoids.carotenoids.carotenoid beta ring hydroxylase	medtr1g100070.1	Transcript	(at4g25700 : 353.0) Converts beta-carotene to zeaxanthin via cryptoxanthin.; beta-hydroxylase 1 (BETA-OHASE 1); FUNCTIONS IN: carotene beta-ring hydroxylase activity; INVOLVED IN: xanthophyll biosynthetic process, carotene metabolic process; LOCATED IN: endoplasmic reticulum, chloroplast; EXPRESSED IN: 21 plant structures; EXPRESSED DURING: 13 growth stages; CONTAINS InterPro DOMAIN/s: Fatty acid…	-3.20948
16.1.4.7	secondary metabolism.isoprenoids.carotenoids.carotenoid epsilon ring hydroxylase	medtr1g062190.1	Transcript	(at3g53130 : 822.0) Lutein-deficient 1 (LUT1) required for lutein biosynthesis, member of the xanthophyll class of carotenoids. Involved in epsilon ring hydroxylation. Maps at 67.3 cM on chromosome 3.; LUTEIN DEFICIENT 1 (LUT1); FUNCTIONS IN: epsilon hydroxylase activity, oxygen binding; INVOLVED IN: carotenoid biosynthetic process; LOCATED IN: chloroplast, chloroplast envelope; EXPRESSED IN: 22 …	-1.83044
16.1.4.21	secondary metabolism.isoprenoids.carotenoids.violaxanthin de-epoxidase	medtr7g116630.1	Transcript	(at1g08550 : 602.0) Violaxanthin deepoxidase involved in xanthophyll cycle.Two major consequences of the npq1 mutation are the absence of zeaxanthin formation in strong light and the partial inhibition of the quenching of singlet excited chlorophylls in the photosystem II light-harvesting complex; non-photochemical quenching 1 (NPQ1); FUNCTIONS IN: violaxanthin de-epoxidase activity; INVOLVED IN:…	-1.16538
16.1.4.21	secondary metabolism.isoprenoids.carotenoids.violaxanthin de-epoxidase	medtr8g092050.1	Transcript	(at2g21860 : 672.0) violaxanthin de-epoxidase-related; BEST Arabidopsis thaliana protein match is: non-photochemical quenching 1 (TAIR:AT1G08550.2); Has 151 Blast hits to 151 proteins in 39 species: Archae - 0; Bacteria - 0; Metazoa - 0; Fungi - 0; Plants - 126; Viruses - 0; Other Eukaryotes - 25 (source: NCBI BLink). & (reliability: 1344.0) & (original description: no original description)	-1.25663
16.1	secondary metabolism.isoprenoids	medtr3g105550.1	Transcript	(at2g26250 : 862.0) epidermis-specific, encodes KCS10, a putative 3-ketoacyl-CoA synthase. probably involved in the synthesis of long-chain lipids found in the cuticle.; 3-ketoacyl-CoA synthase 10 (KCS10); FUNCTIONS IN: transferase activity, transferring acyl groups other than amino-acyl groups, catalytic activity, acyltransferase activity; INVOLVED IN: in 8 processes; LOCATED IN: endoplasmic ret…	-3.28457
16.1	secondary metabolism.isoprenoids	medtr4g005190.1	Transcript	(gnl|cdd|35718 : 1305.0) no description available & (at1g78950 : 1254.0) Terpenoid cyclases family protein; CONTAINS InterPro DOMAIN/s: Terpene synthase, conserved site (InterPro:IPR002365), Squalene cyclase (InterPro:IPR018333), Terpenoid cylases/protein prenyltransferase alpha-alpha toroid (InterPro:IPR008930), Prenyltransferase/squalene oxidase (InterPro:IPR001330); BEST Arabidopsis thaliana p…	-2.14282
16.1.1.1	secondary metabolism.isoprenoids.non-mevalonate pathway.DXS	medtr4g118640.1	Transcript	(o78328|dxs_capan : 1218.0) Probable 1-deoxy-D-xylulose-5-phosphate synthase, chloroplast precursor (EC 2.2.1.7) (1-deoxyxylulose-5-phosphate synthase) (DXP synthase) (DXPS) (CapTKT2) - Capsicum annuum (Bell pepper) & (at4g15560 : 1160.0) Encodes a protein with 1-deoxyxylulose 5-phosphate synthase activity involved in the MEP pathway. It is essential for chloroplast development in Arabidopsis; CL…	-1.5316
16.1.1.2	secondary metabolism.isoprenoids.non-mevalonate pathway.DXR	medtr4g106870.1	Transcript	(at5g62790 : 784.0) 1-Deoxy-d-xylulose 5-phosphate reductoisomerase (DXR) catalyzes the first committed step of the 2-C-methyl-d-erythritol 4-phosphate pathway for isoprenoid biosynthesis. In Arabidopsis, DXR is encoded by a single-copy gene. Arabidopsis DXR is targeted to plastids and localizes into chloroplasts of leaf cells. DXR knockout or strongly silenced lines have a seedling lethal, albin…	-1.11939
16.1.1.3	secondary metabolism.isoprenoids.non-mevalonate pathway.CMS	medtr4g134540.1	Transcript	(at2g02500 : 320.0) Encodes a protein with 4-Diphosphocytidyl-2C-methyl-D-erythritol synthase activity. The enzyme has an absolute requirement for divalent cations (Mg2+ reaches the highest catalytic activity).; ISPD; FUNCTIONS IN: 2-C-methyl-D-erythritol 4-phosphate cytidylyltransferase activity; INVOLVED IN: response to light stimulus, isopentenyl diphosphate biosynthetic process, mevalonate-in…	-1.8168
16.1.1.5	secondary metabolism.isoprenoids.non-mevalonate pathway.MCS	medtr5g010010.1	Transcript	(q9m4w3|ispf_catro : 293.0) 2-C-methyl-D-erythritol 2,4-cyclodiphosphate synthase, chloroplast precursor (EC 4.6.1.12) (MECPS) (MECDP-synthase) - Catharanthus roseus (Rosy periwinkle) (Madagascar periwinkle) & (at1g63970 : 291.0) Encodes a protein with 2C-methyl-D-erythritol 2,4-cyclodiphosphate synthase activity. The protein's activity was confirmed by heterologous expression of phenotypic compl…	-0.899135
16.1.2.1	secondary metabolism.isoprenoids.mevalonate pathway.acetyl-CoA C-acyltransferase	medtr4g134090.1	Transcript	(at5g47720 : 588.0) Thiolase family protein; FUNCTIONS IN: transferase activity, transferring acyl groups other than amino-acyl groups, acetyl-CoA C-acetyltransferase activity, catalytic activity; INVOLVED IN: metabolic process; LOCATED IN: cellular_component unknown; EXPRESSED IN: 19 plant structures; EXPRESSED DURING: 10 growth stages; CONTAINS InterPro DOMAIN/s: Thiolase (InterPro:IPR002155), …	4.34556
16.1.2.1	secondary metabolism.isoprenoids.mevalonate pathway.acetyl-CoA C-acyltransferase	medtr5g098310.1	Transcript	(at5g48230 : 579.0) acetoacetyl-CoA thiolase 2 (ACAT2); FUNCTIONS IN: transferase activity, transferring acyl groups other than amino-acyl groups, acetyl-CoA C-acetyltransferase activity, catalytic activity; INVOLVED IN: embryo development ending in seed dormancy; LOCATED IN: peroxisome, plasma membrane; EXPRESSED IN: 24 plant structures; EXPRESSED DURING: 13 growth stages; CONTAINS InterPro DOMA…	-1.0115
16.1.2.3	secondary metabolism.isoprenoids.mevalonate pathway.HMG-CoA reductase	medtr5g024880.1	Transcript	(ipr002202 : 1500.0) Hydroxymethylglutaryl-CoA reductase, class I/II & (q01559|hmdh_nicsy : 771.0) 3-hydroxy-3-methylglutaryl-coenzyme A reductase (EC 1.1.1.34) (HMG-CoA reductase) - Nicotiana sylvestris (Wood tobacco) & (at1g76490 : 756.0) Encodes a 3-hydroxy-3-methylglutaryl coenzyme A reductase, which is involved in melavonate biosynthesis and performs the first committed step in isoprenoid bi…	-1.97194
16.1.2.3	secondary metabolism.isoprenoids.mevalonate pathway.HMG-CoA reductase	medtr5g026430.1	Transcript	(p29057|hmdh1_hevbr : 757.0) 3-hydroxy-3-methylglutaryl-coenzyme A reductase 1 (EC 1.1.1.34) (HMG-CoA reductase 1) - Hevea brasiliensis (Para rubber tree) & (at1g76490 : 744.0) Encodes a 3-hydroxy-3-methylglutaryl coenzyme A reductase, which is involved in melavonate biosynthesis and performs the first committed step in isoprenoid biosynthesis. Expression is activated in dark in leaf tissue but n…	-2.67838
16.1.2.3	secondary metabolism.isoprenoids.mevalonate pathway.HMG-CoA reductase	medtr5g026500.1	Transcript	(p29057|hmdh1_hevbr : 768.0) 3-hydroxy-3-methylglutaryl-coenzyme A reductase 1 (EC 1.1.1.34) (HMG-CoA reductase 1) - Hevea brasiliensis (Para rubber tree) & (at1g76490 : 746.0) Encodes a 3-hydroxy-3-methylglutaryl coenzyme A reductase, which is involved in melavonate biosynthesis and performs the first committed step in isoprenoid biosynthesis. Expression is activated in dark in leaf tissue but n…	-2.98019
16.1.2.3	secondary metabolism.isoprenoids.mevalonate pathway.HMG-CoA reductase	medtr8g072640.1	Transcript	(ipr002202 : 1500.0) Hydroxymethylglutaryl-CoA reductase, class I/II & (q01559|hmdh_nicsy : 760.0) 3-hydroxy-3-methylglutaryl-coenzyme A reductase (EC 1.1.1.34) (HMG-CoA reductase) - Nicotiana sylvestris (Wood tobacco) & (at1g76490 : 733.0) Encodes a 3-hydroxy-3-methylglutaryl coenzyme A reductase, which is involved in melavonate biosynthesis and performs the first committed step in isoprenoid bi…	-4.12116
16.1.2.4	secondary metabolism.isoprenoids.mevalonate pathway.mevalonate kinase	medtr7g113660.1	Transcript	(at5g27450 : 421.0) Encodes a protein with mevalonate kinase activity involved in the mevalonate pathway.; mevalonate kinase (MK); FUNCTIONS IN: mevalonate kinase activity; INVOLVED IN: isoprenoid biosynthetic process, metabolic process, phosphorylation; LOCATED IN: cytoplasm; EXPRESSED IN: 30 plant structures; EXPRESSED DURING: 16 growth stages; CONTAINS InterPro DOMAIN/s: Mevalonate kinase (Int…	-1.43728
16.1.2.5	secondary metabolism.isoprenoids.mevalonate pathway.phosphomevalonate kinase	medtr3g091190.1	Transcript	(at1g31910 : 567.0) GHMP kinase family protein; FUNCTIONS IN: kinase activity, ATP binding; INVOLVED IN: phosphorylation; EXPRESSED IN: 24 plant structures; EXPRESSED DURING: 15 growth stages; CONTAINS InterPro DOMAIN/s: Phosphomevalonate kinase, eukaryotic (InterPro:IPR005916), Phosphomevalonate kinase, ERG8 (InterPro:IPR016005), Ribosomal protein S5 domain 2-type fold (InterPro:IPR020568), GHMP…	-1.41628
16.1.2.6	secondary metabolism.isoprenoids.mevalonate pathway.mevalonate diphosphate decarboxylase	medtr1g112230.1	Transcript	(at3g54250 : 678.0) GHMP kinase family protein; FUNCTIONS IN: diphosphomevalonate decarboxylase activity, kinase activity, ATP binding; INVOLVED IN: isoprenoid biosynthetic process, phosphorylation; LOCATED IN: cellular_component unknown; EXPRESSED IN: 19 plant structures; EXPRESSED DURING: 9 growth stages; CONTAINS InterPro DOMAIN/s: Diphosphomevalonate decarboxylase (InterPro:IPR005935), Riboso…	-1.49232
16.1.2.9	secondary metabolism.isoprenoids.mevalonate pathway.farnesyl pyrophosphate synthetase	medtr2g027300.1	Transcript	(o64905|fpps_helan : 600.0) Farnesyl pyrophosphate synthetase (FPP synthetase) (FPS) (Farnesyl diphosphate synthetase) [Includes: Dimethylallyltranstransferase (EC 2.5.1.1); Geranyltranstransferase (EC 2.5.1.10)] - Helianthus annuus (Common sunflower) & (at5g47770 : 592.0) Encodes a protein with farnesyl diphosphate synthase activity.; farnesyl diphosphate synthase 1 (FPS1); FUNCTIONS IN: dimethy…	-2.52059
16.1.5	secondary metabolism.isoprenoids.terpenoids	medtr4g005190.1	Transcript	(gnl|cdd|35718 : 1305.0) no description available & (at1g78950 : 1254.0) Terpenoid cyclases family protein; CONTAINS InterPro DOMAIN/s: Terpene synthase, conserved site (InterPro:IPR002365), Squalene cyclase (InterPro:IPR018333), Terpenoid cylases/protein prenyltransferase alpha-alpha toroid (InterPro:IPR008930), Prenyltransferase/squalene oxidase (InterPro:IPR001330); BEST Arabidopsis thaliana p…	-2.14282
16.1.5	secondary metabolism.isoprenoids.terpenoids	medtr4g045810.1	Transcript	(gnl|cdd|29478 : 597.0) no description available & (at3g25830 : 423.0) Encodes the monoterpene 1,8-cineole synthase, atTPS-Cin. This polypeptide was also shown to synthesize other monoterpenes albeit in minor quantities. The same polypeptide is encoded at two different loci, the result of gene duplication: at3g25820 and at3g25830.; "terpene synthase-like sequence-1,8-cineole" (TPS-CIN); CONTAINS …	-2.47714
16.1.5	secondary metabolism.isoprenoids.terpenoids	medtr4g081460.1	Transcript	(ipr008949 : 1500.0) Terpenoid synthase & (gnl|cdd|29478 : 670.0) no description available & (p93665|dcs1_goshi : 531.0) (+)-delta-cadinene synthase (EC 4.2.3.13) (D-cadinene synthase) - Gossypium hirsutum (Upland cotton) & (at5g23960 : 430.0) Encodes a sesquiterpene synthase involved in generating all of the group A sesquiterpenes found in the Arabidopsis floral volatile blend. Strongly expresse…	-2.39395
16.1.5	secondary metabolism.isoprenoids.terpenoids	medtr6g088140.1	Transcript	(gnl|cdd|35718 : 1067.0) no description available & (at2g07050 : 1064.0) Involved in the biosynthesis of brassinosteroids. Catalyzes the reaction from epoxysqualene to cycloartenol.; cycloartenol synthase 1 (CAS1); FUNCTIONS IN: cycloartenol synthase activity; INVOLVED IN: pentacyclic triterpenoid biosynthetic process, thylakoid membrane organization, pollen development; LOCATED IN: vacuole; EXPR…	16.6381
16.8.1	secondary metabolism.flavonoids.anthocyanins	medtr2g008220.1	Transcript	(at2g22590 : 355.0) UDP-Glycosyltransferase superfamily protein; FUNCTIONS IN: transferase activity, transferring glycosyl groups; INVOLVED IN: metabolic process; LOCATED IN: cellular_component unknown; CONTAINS InterPro DOMAIN/s: UDP-glucuronosyl/UDP-glucosyltransferase (InterPro:IPR002213); BEST Arabidopsis thaliana protein match is: UDP-Glycosyltransferase superfamily protein (TAIR:AT5G65550.1…	-5.95654
16.8.1	secondary metabolism.flavonoids.anthocyanins	medtr4g015180.1	Transcript	(at5g01210 : 578.0) HXXXD-type acyl-transferase family protein; FUNCTIONS IN: transferase activity, transferring acyl groups other than amino-acyl groups, transferase activity; INVOLVED IN: biological_process unknown; LOCATED IN: cellular_component unknown; EXPRESSED IN: 22 plant structures; EXPRESSED DURING: 13 growth stages; CONTAINS InterPro DOMAIN/s: Transferase (InterPro:IPR003480); BEST Ara…	-1.98476
16.8.1	secondary metabolism.flavonoids.anthocyanins	medtr4g077960.1	Transcript	(at2g22590 : 362.0) UDP-Glycosyltransferase superfamily protein; FUNCTIONS IN: transferase activity, transferring glycosyl groups; INVOLVED IN: metabolic process; LOCATED IN: cellular_component unknown; CONTAINS InterPro DOMAIN/s: UDP-glucuronosyl/UDP-glucosyltransferase (InterPro:IPR002213); BEST Arabidopsis thaliana protein match is: UDP-Glycosyltransferase superfamily protein (TAIR:AT5G65550.1…	-3.39566
16.8.1	secondary metabolism.flavonoids.anthocyanins	medtr4g123553.1	Transcript	(at2g22590 : 357.0) UDP-Glycosyltransferase superfamily protein; FUNCTIONS IN: transferase activity, transferring glycosyl groups; INVOLVED IN: metabolic process; LOCATED IN: cellular_component unknown; CONTAINS InterPro DOMAIN/s: UDP-glucuronosyl/UDP-glucosyltransferase (InterPro:IPR002213); BEST Arabidopsis thaliana protein match is: UDP-Glycosyltransferase superfamily protein (TAIR:AT5G65550.1…	-3.7516
16.8.1	secondary metabolism.flavonoids.anthocyanins	medtr5g078910.1	Transcript	(at1g66370 : 171.0) Encodes a member of the MYB family of transcription factors. Involved in regulation of anthocyanin biosynthesis. Affects the expression of enzymes involved in later steps of anthocyanin biosynthesis.; myb domain protein 113 (MYB113); CONTAINS InterPro DOMAIN/s: SANT, DNA-binding (InterPro:IPR001005), Homeodomain-like (InterPro:IPR009057), Myb, DNA-binding (InterPro:IPR014778),…	4.38916
16.8.1	secondary metabolism.flavonoids.anthocyanins	medtr5g081960.1	Transcript	(at2g39980 : 623.0) HXXXD-type acyl-transferase family protein; FUNCTIONS IN: transferase activity, transferring acyl groups other than amino-acyl groups, transferase activity; INVOLVED IN: response to karrikin; LOCATED IN: cellular_component unknown; EXPRESSED IN: 17 plant structures; EXPRESSED DURING: 10 growth stages; CONTAINS InterPro DOMAIN/s: Transferase (InterPro:IPR003480); BEST Arabidops…	-4.4998
16.8.1	secondary metabolism.flavonoids.anthocyanins	medtr5g082750.1	Transcript	(at5g05600 : 511.0) 2-oxoglutarate (2OG) and Fe(II)-dependent oxygenase superfamily protein; FUNCTIONS IN: oxidoreductase activity, iron ion binding; INVOLVED IN: response to salt stress, response to karrikin; EXPRESSED IN: 15 plant structures; EXPRESSED DURING: 9 growth stages; CONTAINS InterPro DOMAIN/s: Isopenicillin N synthase (InterPro:IPR002283), Oxoglutarate/iron-dependent oxygenase (Inter…	2.7731
16.8.1	secondary metabolism.flavonoids.anthocyanins	medtr6g042310.1	Transcript	(at2g22590 : 344.0) UDP-Glycosyltransferase superfamily protein; FUNCTIONS IN: transferase activity, transferring glycosyl groups; INVOLVED IN: metabolic process; LOCATED IN: cellular_component unknown; CONTAINS InterPro DOMAIN/s: UDP-glucuronosyl/UDP-glucosyltransferase (InterPro:IPR002213); BEST Arabidopsis thaliana protein match is: UDP-Glycosyltransferase superfamily protein (TAIR:AT5G65550.1…	-3.1678
16.8.1	secondary metabolism.flavonoids.anthocyanins	medtr7g067330.1	Transcript	(at2g22590 : 378.0) UDP-Glycosyltransferase superfamily protein; FUNCTIONS IN: transferase activity, transferring glycosyl groups; INVOLVED IN: metabolic process; LOCATED IN: cellular_component unknown; CONTAINS InterPro DOMAIN/s: UDP-glucuronosyl/UDP-glucosyltransferase (InterPro:IPR002213); BEST Arabidopsis thaliana protein match is: UDP-Glycosyltransferase superfamily protein (TAIR:AT5G65550.1…	-1.29149
16.8.1	secondary metabolism.flavonoids.anthocyanins	medtr7g068650.1	Transcript	(at5g05600 : 488.0) 2-oxoglutarate (2OG) and Fe(II)-dependent oxygenase superfamily protein; FUNCTIONS IN: oxidoreductase activity, iron ion binding; INVOLVED IN: response to salt stress, response to karrikin; EXPRESSED IN: 15 plant structures; EXPRESSED DURING: 9 growth stages; CONTAINS InterPro DOMAIN/s: Isopenicillin N synthase (InterPro:IPR002283), Oxoglutarate/iron-dependent oxygenase (Inter…	-4.2694
16.8.1	secondary metabolism.flavonoids.anthocyanins	medtr8g068330.1	Transcript	(at2g22590 : 489.0) UDP-Glycosyltransferase superfamily protein; FUNCTIONS IN: transferase activity, transferring glycosyl groups; INVOLVED IN: metabolic process; LOCATED IN: cellular_component unknown; CONTAINS InterPro DOMAIN/s: UDP-glucuronosyl/UDP-glucosyltransferase (InterPro:IPR002213); BEST Arabidopsis thaliana protein match is: UDP-Glycosyltransferase superfamily protein (TAIR:AT5G65550.1…	-3.684
16.8.1	secondary metabolism.flavonoids.anthocyanins	medtr8g068360.1	Transcript	(at2g22590 : 509.0) UDP-Glycosyltransferase superfamily protein; FUNCTIONS IN: transferase activity, transferring glycosyl groups; INVOLVED IN: metabolic process; LOCATED IN: cellular_component unknown; CONTAINS InterPro DOMAIN/s: UDP-glucuronosyl/UDP-glucosyltransferase (InterPro:IPR002213); BEST Arabidopsis thaliana protein match is: UDP-Glycosyltransferase superfamily protein (TAIR:AT5G65550.1…	-2.78312
16.8.1.2	secondary metabolism.flavonoids.anthocyanins.anthocyanidin reductase	medtr2g013250.1	Transcript	(gnl|cdd|36715 : 223.0) no description available & (p14720|dfra_pethy : 169.0) Dihydroflavonol-4-reductase (EC 1.1.1.219) (DFR) (Dihydrokaempferol 4-reductase) - Petunia hybrida (Petunia) & (at5g42800 : 162.0) dihydroflavonol reductase. Catalyzes the conversion of dihydroquercetin to leucocyanidin in the biosynthesis of anthocyanins.; dihydroflavonol 4-reductase (DFR); CONTAINS InterPro DOMAIN/s:…	-1.65183
16.8.1.12	secondary metabolism.flavonoids.anthocyanins.anthocyanidin 3-O-glucosyltransferase	medtr2g008220.1	Transcript	(at2g22590 : 355.0) UDP-Glycosyltransferase superfamily protein; FUNCTIONS IN: transferase activity, transferring glycosyl groups; INVOLVED IN: metabolic process; LOCATED IN: cellular_component unknown; CONTAINS InterPro DOMAIN/s: UDP-glucuronosyl/UDP-glucosyltransferase (InterPro:IPR002213); BEST Arabidopsis thaliana protein match is: UDP-Glycosyltransferase superfamily protein (TAIR:AT5G65550.1…	-5.95654
16.8.1.12	secondary metabolism.flavonoids.anthocyanins.anthocyanidin 3-O-glucosyltransferase	medtr4g123553.1	Transcript	(at2g22590 : 357.0) UDP-Glycosyltransferase superfamily protein; FUNCTIONS IN: transferase activity, transferring glycosyl groups; INVOLVED IN: metabolic process; LOCATED IN: cellular_component unknown; CONTAINS InterPro DOMAIN/s: UDP-glucuronosyl/UDP-glucosyltransferase (InterPro:IPR002213); BEST Arabidopsis thaliana protein match is: UDP-Glycosyltransferase superfamily protein (TAIR:AT5G65550.1…	-3.7516
16.8.1.12	secondary metabolism.flavonoids.anthocyanins.anthocyanidin 3-O-glucosyltransferase	medtr6g042310.1	Transcript	(at2g22590 : 344.0) UDP-Glycosyltransferase superfamily protein; FUNCTIONS IN: transferase activity, transferring glycosyl groups; INVOLVED IN: metabolic process; LOCATED IN: cellular_component unknown; CONTAINS InterPro DOMAIN/s: UDP-glucuronosyl/UDP-glucosyltransferase (InterPro:IPR002213); BEST Arabidopsis thaliana protein match is: UDP-Glycosyltransferase superfamily protein (TAIR:AT5G65550.1…	-3.1678
16.8.1.12	secondary metabolism.flavonoids.anthocyanins.anthocyanidin 3-O-glucosyltransferase	medtr7g067330.1	Transcript	(at2g22590 : 378.0) UDP-Glycosyltransferase superfamily protein; FUNCTIONS IN: transferase activity, transferring glycosyl groups; INVOLVED IN: metabolic process; LOCATED IN: cellular_component unknown; CONTAINS InterPro DOMAIN/s: UDP-glucuronosyl/UDP-glucosyltransferase (InterPro:IPR002213); BEST Arabidopsis thaliana protein match is: UDP-Glycosyltransferase superfamily protein (TAIR:AT5G65550.1…	-1.29149
16.8.1.12	secondary metabolism.flavonoids.anthocyanins.anthocyanidin 3-O-glucosyltransferase	medtr8g068360.1	Transcript	(at2g22590 : 509.0) UDP-Glycosyltransferase superfamily protein; FUNCTIONS IN: transferase activity, transferring glycosyl groups; INVOLVED IN: metabolic process; LOCATED IN: cellular_component unknown; CONTAINS InterPro DOMAIN/s: UDP-glucuronosyl/UDP-glucosyltransferase (InterPro:IPR002213); BEST Arabidopsis thaliana protein match is: UDP-Glycosyltransferase superfamily protein (TAIR:AT5G65550.1…	-2.78312
16.8.1.21	secondary metabolism.flavonoids.anthocyanins.anthocyanin 5-aromatic acyltransferase	medtr6g015315.1	Transcript	(at5g39090 : 276.0) HXXXD-type acyl-transferase family protein; FUNCTIONS IN: transferase activity, transferring acyl groups other than amino-acyl groups, transferase activity; INVOLVED IN: biological_process unknown; EXPRESSED IN: 12 plant structures; EXPRESSED DURING: 6 growth stages; CONTAINS InterPro DOMAIN/s: Transferase (InterPro:IPR003480); BEST Arabidopsis thaliana protein match is: HXXXD…	4.48095
16.8.1.21	secondary metabolism.flavonoids.anthocyanins.anthocyanin 5-aromatic acyltransferase	medtr6g015320.1	Transcript	(at5g39090 : 249.0) HXXXD-type acyl-transferase family protein; FUNCTIONS IN: transferase activity, transferring acyl groups other than amino-acyl groups, transferase activity; INVOLVED IN: biological_process unknown; EXPRESSED IN: 12 plant structures; EXPRESSED DURING: 6 growth stages; CONTAINS InterPro DOMAIN/s: Transferase (InterPro:IPR003480); BEST Arabidopsis thaliana protein match is: HXXXD…	4.7711
16.8.1.21	secondary metabolism.flavonoids.anthocyanins.anthocyanin 5-aromatic acyltransferase	medtr7g013850.1	Transcript	(at5g39050 : 253.0) HXXXD-type acyl-transferase family protein; FUNCTIONS IN: transferase activity, transferring acyl groups other than amino-acyl groups, transferase activity; INVOLVED IN: biological_process unknown; LOCATED IN: cellular_component unknown; EXPRESSED IN: 21 plant structures; EXPRESSED DURING: 13 growth stages; CONTAINS InterPro DOMAIN/s: Transferase (InterPro:IPR003480); BEST Ara…	-1.24527
16.8.1.21	secondary metabolism.flavonoids.anthocyanins.anthocyanin 5-aromatic acyltransferase	medtr7g014160.1	Transcript	(at5g39080 : 286.0) HXXXD-type acyl-transferase family protein; FUNCTIONS IN: transferase activity, transferring acyl groups other than amino-acyl groups, transferase activity; INVOLVED IN: biological_process unknown; LOCATED IN: cellular_component unknown; EXPRESSED IN: 16 plant structures; EXPRESSED DURING: 9 growth stages; CONTAINS InterPro DOMAIN/s: Transferase (InterPro:IPR003480); BEST Arab…	1.07381
16.8.2	secondary metabolism.flavonoids.chalcones	medtr1g115840.1	Transcript	(gnl|cdd|66148 : 291.0) no description available & (p14298|cfi_phavu : 271.0) Chalcone--flavonone isomerase (EC 5.5.1.6) (Chalcone isomerase) - Phaseolus vulgaris (Kidney bean) (French bean) & (at3g55120 : 202.0) Catalyzes the conversion of chalcones into flavanones. Required for the accumulation of purple anthocyanins in leaves and stems.; TRANSPARENT TESTA 5 (TT5); FUNCTIONS IN: chalcone isomer…	-1.9631
16.8.2	secondary metabolism.flavonoids.chalcones	medtr2g072510.1	Transcript	(at1g53520 : 269.0) Chalcone-flavanone isomerase family protein; FUNCTIONS IN: chalcone isomerase activity, intramolecular lyase activity; INVOLVED IN: cellular amino acid derivative biosynthetic process, flavonoid biosynthetic process; LOCATED IN: chloroplast stroma, chloroplast; EXPRESSED IN: 20 plant structures; EXPRESSED DURING: 13 growth stages; CONTAINS InterPro DOMAIN/s: Chalcone isomerase…	-1.80389
16.8.2	secondary metabolism.flavonoids.chalcones	medtr4g021350.1	Transcript	(at2g37770 : 430.0) NAD(P)-linked oxidoreductase superfamily protein; FUNCTIONS IN: oxidoreductase activity; INVOLVED IN: oxidation reduction; EXPRESSED IN: 12 plant structures; EXPRESSED DURING: LP.04 four leaves visible, 4 anthesis, petal differentiation and expansion stage; CONTAINS InterPro DOMAIN/s: Aldo/keto reductase (InterPro:IPR001395), Aldo/keto reductase subgroup (InterPro:IPR020471), …	1.52312
16.8.2	secondary metabolism.flavonoids.chalcones	medtr4g072320.1	Transcript	(q7g765|nado2_orysa : 341.0) Probable NAD(P)H-dependent oxidoreductase 2 (EC 1.-.-.-) - Oryza sativa (Rice) & (at1g59960 : 333.0) NAD(P)-linked oxidoreductase superfamily protein; FUNCTIONS IN: oxidoreductase activity; INVOLVED IN: response to salt stress; EXPRESSED IN: 21 plant structures; EXPRESSED DURING: 13 growth stages; CONTAINS InterPro DOMAIN/s: Aldo/keto reductase (InterPro:IPR001395), A…	-2.61657
16.8.2	secondary metabolism.flavonoids.chalcones	medtr7g063580.1	Transcript	(at2g37770 : 381.0) NAD(P)-linked oxidoreductase superfamily protein; FUNCTIONS IN: oxidoreductase activity; INVOLVED IN: oxidation reduction; EXPRESSED IN: 12 plant structures; EXPRESSED DURING: LP.04 four leaves visible, 4 anthesis, petal differentiation and expansion stage; CONTAINS InterPro DOMAIN/s: Aldo/keto reductase (InterPro:IPR001395), Aldo/keto reductase subgroup (InterPro:IPR020471), …	-1.31325
16.8.2.1	secondary metabolism.flavonoids.chalcones.naringenin-chalcone synthase	medtr1g098140.1	Transcript	(p30075|chs4_medsa : 790.0) Chalcone synthase 4 (EC 2.3.1.74) (Naringenin-chalcone synthase 4) (CHS12-1) - Medicago sativa (Alfalfa) & (at5g13930 : 672.0) Encodes chalcone synthase (CHS), a key enzyme involved in the biosynthesis of flavonoids. Required for the accumulation of purple anthocyanins in leaves and stems. Also involved in the regulation of auxin transport and the modulation of root gr…	2.64128
16.8.2.1	secondary metabolism.flavonoids.chalcones.naringenin-chalcone synthase	medtr1g097935.1	Transcript	(p30076|chs8_medsa : 745.0) Chalcone synthase 8 (EC 2.3.1.74) (Naringenin-chalcone synthase 8) - Medicago sativa (Alfalfa) & (at5g13930 : 626.0) Encodes chalcone synthase (CHS), a key enzyme involved in the biosynthesis of flavonoids. Required for the accumulation of purple anthocyanins in leaves and stems. Also involved in the regulation of auxin transport and the modulation of root gravitropism…	2.39254
16.8.2.1	secondary metabolism.flavonoids.chalcones.naringenin-chalcone synthase	medtr3g083910.1	Transcript	(p51082|chsb_pea : 777.0) Chalcone synthase 1B (EC 2.3.1.74) (Naringenin-chalcone synthase 1B) - Pisum sativum (Garden pea) & (at5g13930 : 691.0) Encodes chalcone synthase (CHS), a key enzyme involved in the biosynthesis of flavonoids. Required for the accumulation of purple anthocyanins in leaves and stems. Also involved in the regulation of auxin transport and the modulation of root gravitropis…	-1.64916
16.8.2.1	secondary metabolism.flavonoids.chalcones.naringenin-chalcone synthase	medtr7g016700.1	Transcript	(p30074|chs2_medsa : 794.0) Chalcone synthase 2 (EC 2.3.1.74) (Naringenin-chalcone synthase 2) - Medicago sativa (Alfalfa) & (at5g13930 : 666.0) Encodes chalcone synthase (CHS), a key enzyme involved in the biosynthesis of flavonoids. Required for the accumulation of purple anthocyanins in leaves and stems. Also involved in the regulation of auxin transport and the modulation of root gravitropism…	3.02767
16.8.2.1	secondary metabolism.flavonoids.chalcones.naringenin-chalcone synthase	medtr7g084300.1	Transcript	(p51075|chsy_betve : 685.0) Chalcone synthase (EC 2.3.1.74) (Naringenin-chalcone synthase) - Betula verrucosa (White birch) (Betula pendula) & (at5g13930 : 661.0) Encodes chalcone synthase (CHS), a key enzyme involved in the biosynthesis of flavonoids. Required for the accumulation of purple anthocyanins in leaves and stems. Also involved in the regulation of auxin transport and the modulation of…	-2.3106
16.8.2.1	secondary metabolism.flavonoids.chalcones.naringenin-chalcone synthase	medtr7g113405.1	Transcript	(p30075|chs4_medsa : 604.0) Chalcone synthase 4 (EC 2.3.1.74) (Naringenin-chalcone synthase 4) (CHS12-1) - Medicago sativa (Alfalfa) & (at5g13930 : 527.0) Encodes chalcone synthase (CHS), a key enzyme involved in the biosynthesis of flavonoids. Required for the accumulation of purple anthocyanins in leaves and stems. Also involved in the regulation of auxin transport and the modulation of root gr…	2.37093
16.8.3	secondary metabolism.flavonoids.dihydroflavonols	medtr3g091350.1	Transcript	(gnl|cdd|35365 : 283.0) no description available & (at4g10500 : 207.0) 2-oxoglutarate (2OG) and Fe(II)-dependent oxygenase superfamily protein; FUNCTIONS IN: oxidoreductase activity, acting on paired donors, with incorporation or reduction of molecular oxygen, 2-oxoglutarate as one donor, and incorporation of one atom each of oxygen into both donors, oxidoreductase activity; INVOLVED IN: secondar…	3.23816
16.8.3	secondary metabolism.flavonoids.dihydroflavonols	medtr5g055680.1	Transcript	(at1g17020 : 385.0) Encodes a novel member of the Fe(II)/ascorbate oxidase gene family; senescence-related gene.; senescence-related gene 1 (SRG1); CONTAINS InterPro DOMAIN/s: Oxoglutarate/iron-dependent oxygenase (InterPro:IPR005123); BEST Arabidopsis thaliana protein match is: 2-oxoglutarate (2OG) and Fe(II)-dependent oxygenase superfamily protein (TAIR:AT1G17010.1); Has 8560 Blast hits to 8517…	4.1366
16.8.3	secondary metabolism.flavonoids.dihydroflavonols	medtr5g070040.1	Transcript	(at1g07260 : 425.0) UDP-glucosyl transferase 71C3 (UGT71C3); FUNCTIONS IN: quercetin 3-O-glucosyltransferase activity, UDP-glycosyltransferase activity, transferase activity, transferring glycosyl groups; INVOLVED IN: metabolic process; LOCATED IN: cellular_component unknown; EXPRESSED IN: 7 plant structures; EXPRESSED DURING: F mature embryo stage, petal differentiation and expansion stage, E ex…	-0.980449
16.8.3	secondary metabolism.flavonoids.dihydroflavonols	medtr6g005600.1	Transcript	(at4g01070 : 393.0) the glycosyltransferase (UGT72B1) is involved in metabolizing xenobiotica (chloroaniline and chlorophenole). Comparison between wild type and knock-out mutant demonstrates the central role of this gene for metabolizing chloroaniline but significantly less for chlorophenole. The glucosyltransferase preferred UDP-xylose over UDP-glucose indicating its (additional) functioning as…	-2.64607
16.8.3	secondary metabolism.flavonoids.dihydroflavonols	medtr7g046490.1	Transcript	(at4g01070 : 397.0) the glycosyltransferase (UGT72B1) is involved in metabolizing xenobiotica (chloroaniline and chlorophenole). Comparison between wild type and knock-out mutant demonstrates the central role of this gene for metabolizing chloroaniline but significantly less for chlorophenole. The glucosyltransferase preferred UDP-xylose over UDP-glucose indicating its (additional) functioning as…	0.976887
16.8.3	secondary metabolism.flavonoids.dihydroflavonols	medtr8g006260.1	Transcript	(at4g01070 : 404.0) the glycosyltransferase (UGT72B1) is involved in metabolizing xenobiotica (chloroaniline and chlorophenole). Comparison between wild type and knock-out mutant demonstrates the central role of this gene for metabolizing chloroaniline but significantly less for chlorophenole. The glucosyltransferase preferred UDP-xylose over UDP-glucose indicating its (additional) functioning as…	-4.07295
16.8.3	secondary metabolism.flavonoids.dihydroflavonols	medtr8g006730.1	Transcript	(at1g01420 : 384.0) UDP-glucosyl transferase 72B3 (UGT72B3); FUNCTIONS IN: quercetin 3-O-glucosyltransferase activity, UDP-glycosyltransferase activity, transferase activity, transferring glycosyl groups; INVOLVED IN: metabolic process; LOCATED IN: cellular_component unknown; EXPRESSED IN: 11 plant structures; EXPRESSED DURING: LP.04 four leaves visible, petal differentiation and expansion stage;…	-1.1381
16.8.3	secondary metabolism.flavonoids.dihydroflavonols	medtr8g008970.1	Transcript	(at4g01070 : 450.0) the glycosyltransferase (UGT72B1) is involved in metabolizing xenobiotica (chloroaniline and chlorophenole). Comparison between wild type and knock-out mutant demonstrates the central role of this gene for metabolizing chloroaniline but significantly less for chlorophenole. The glucosyltransferase preferred UDP-xylose over UDP-glucose indicating its (additional) functioning as…	-1.62777
16.8.3	secondary metabolism.flavonoids.dihydroflavonols	medtr8g012730.1	Transcript	(at4g01070 : 264.0) the glycosyltransferase (UGT72B1) is involved in metabolizing xenobiotica (chloroaniline and chlorophenole). Comparison between wild type and knock-out mutant demonstrates the central role of this gene for metabolizing chloroaniline but significantly less for chlorophenole. The glucosyltransferase preferred UDP-xylose over UDP-glucose indicating its (additional) functioning as…	-3.35685
16.8.3	secondary metabolism.flavonoids.dihydroflavonols	medtr8g027870.1	Transcript	(at4g01070 : 529.0) the glycosyltransferase (UGT72B1) is involved in metabolizing xenobiotica (chloroaniline and chlorophenole). Comparison between wild type and knock-out mutant demonstrates the central role of this gene for metabolizing chloroaniline but significantly less for chlorophenole. The glucosyltransferase preferred UDP-xylose over UDP-glucose indicating its (additional) functioning as…	-1.77064
16.8.3	secondary metabolism.flavonoids.dihydroflavonols	medtr0009s0400.1	Transcript	(at4g25310 : 198.0) 2-oxoglutarate (2OG) and Fe(II)-dependent oxygenase superfamily protein; FUNCTIONS IN: oxidoreductase activity, acting on paired donors, with incorporation or reduction of molecular oxygen, 2-oxoglutarate as one donor, and incorporation of one atom each of oxygen into both donors, oxidoreductase activity; INVOLVED IN: flavonoid biosynthetic process; LOCATED IN: cellular_compon…	2.70052
16.8.3	secondary metabolism.flavonoids.dihydroflavonols	medtr0184s0030.1	Transcript	(at4g01070 : 410.0) the glycosyltransferase (UGT72B1) is involved in metabolizing xenobiotica (chloroaniline and chlorophenole). Comparison between wild type and knock-out mutant demonstrates the central role of this gene for metabolizing chloroaniline but significantly less for chlorophenole. The glucosyltransferase preferred UDP-xylose over UDP-glucose indicating its (additional) functioning as…	-3.05104
16.8.3.1	secondary metabolism.flavonoids.dihydroflavonols.dihydroflavonol 4-reductase	medtr1g022445.1	Transcript	(p51110|dfra_vitvi : 522.0) Dihydroflavonol-4-reductase (EC 1.1.1.219) (DFR) (Dihydrokaempferol 4-reductase) - Vitis vinifera (Grape) & (at5g42800 : 496.0) dihydroflavonol reductase. Catalyzes the conversion of dihydroquercetin to leucocyanidin in the biosynthesis of anthocyanins.; dihydroflavonol 4-reductase (DFR); CONTAINS InterPro DOMAIN/s: NAD-dependent epimerase/dehydratase (InterPro:IPR0015…	-2.12756
16.8.3.1	secondary metabolism.flavonoids.dihydroflavonols.dihydroflavonol 4-reductase	medtr2g013250.1	Transcript	(gnl|cdd|36715 : 223.0) no description available & (p14720|dfra_pethy : 169.0) Dihydroflavonol-4-reductase (EC 1.1.1.219) (DFR) (Dihydrokaempferol 4-reductase) - Petunia hybrida (Petunia) & (at5g42800 : 162.0) dihydroflavonol reductase. Catalyzes the conversion of dihydroquercetin to leucocyanidin in the biosynthesis of anthocyanins.; dihydroflavonol 4-reductase (DFR); CONTAINS InterPro DOMAIN/s:…	-1.65183
16.8.3.1	secondary metabolism.flavonoids.dihydroflavonols.dihydroflavonol 4-reductase	medtr7g074710.1	Transcript	(at2g45400 : 304.0) involved in the regulation of brassinosteroid metabolic pathway; BEN1; FUNCTIONS IN: coenzyme binding, oxidoreductase activity, acting on CH-OH group of donors, binding, catalytic activity; INVOLVED IN: regulation of brassinosteroid biosynthetic process, brassinosteroid metabolic process, response to light intensity, flavonoid biosynthetic process; LOCATED IN: cytoplasm; EXPRE…	-1.16287
16.8.3.2	secondary metabolism.flavonoids.dihydroflavonols.flavanone 3-hydroxylase	medtr3g058610.1	Transcript	(at3g51240 : 546.0) Encodes flavanone 3-hydroxylase that is coordinately expressed with chalcone synthase and chalcone isomerases. Regulates flavonoid biosynthesis.; flavanone 3-hydroxylase (F3H); CONTAINS InterPro DOMAIN/s: Oxoglutarate/iron-dependent oxygenase (InterPro:IPR005123); BEST Arabidopsis thaliana protein match is: 2-oxoglutarate (2OG) and Fe(II)-dependent oxygenase superfamily protei…	-3.64329
16.8.3.3	secondary metabolism.flavonoids.dihydroflavonols.flavonoid 3''-monooxygenase	medtr1g035140.1	Transcript	(o22307|c71db_lotja : 570.0) Cytochrome P450 71D11 (EC 1.14.-.-) (Fragment) - Lotus japonicus & (gnl|cdd|35378 : 457.0) no description available & (at3g26300 : 340.0) putative cytochrome P450; "cytochrome P450, family 71, subfamily B, polypeptide 34" (CYP71B34); FUNCTIONS IN: electron carrier activity, monooxygenase activity, iron ion binding, oxygen binding, heme binding; INVOLVED IN: oxidation …	-2.24143
16.8.3.3	secondary metabolism.flavonoids.dihydroflavonols.flavonoid 3''-monooxygenase	medtr4g102280.1	Transcript	(at4g12330 : 597.0) member of CYP706A; "cytochrome P450, family 706, subfamily A, polypeptide 7" (CYP706A7); FUNCTIONS IN: electron carrier activity, monooxygenase activity, iron ion binding, oxygen binding, heme binding; INVOLVED IN: oxidation reduction; LOCATED IN: cellular_component unknown; EXPRESSED IN: root; CONTAINS InterPro DOMAIN/s: Cytochrome P450 (InterPro:IPR001128), Cytochrome P450, …	-1.14871
16.8.3.3	secondary metabolism.flavonoids.dihydroflavonols.flavonoid 3''-monooxygenase	medtr4g109470.1	Transcript	(q9sbq9|f3ph_pethy : 626.0) Flavonoid 3'-monooxygenase (EC 1.14.13.21) (Flavonoid 3'-hydroxylase) (Cytochrome P450 75B2) - Petunia hybrida (Petunia) & (at5g07990 : 620.0) Required for flavonoid 3' hydroxylase activity.; TRANSPARENT TESTA 7 (TT7); CONTAINS InterPro DOMAIN/s: Cytochrome P450 (InterPro:IPR001128), Cytochrome P450, E-class, group I (InterPro:IPR002401), Cytochrome P450, conserved sit…	-2.38972
16.8.3.3	secondary metabolism.flavonoids.dihydroflavonols.flavonoid 3''-monooxygenase	medtr7g056103.1	Transcript	(q42799|c93a2_soybn : 483.0) Cytochrome P450 93A2 (EC 1.14.-.-) - Glycine max (Soybean) & (gnl|cdd|35378 : 455.0) no description available & (at5g06900 : 392.0) member of CYP93D; "cytochrome P450, family 93, subfamily D, polypeptide 1" (CYP93D1); FUNCTIONS IN: electron carrier activity, monooxygenase activity, iron ion binding, oxygen binding, heme binding; INVOLVED IN: oxidation reduction; LOCAT…	-3.99264
16.8.3.3	secondary metabolism.flavonoids.dihydroflavonols.flavonoid 3''-monooxygenase	medtr8g020940.1	Transcript	(ipr001128 : 1500.0) Cytochrome P450 & (gnl|cdd|35378 : 478.0) no description available & (at5g07990 : 434.0) Required for flavonoid 3' hydroxylase activity.; TRANSPARENT TESTA 7 (TT7); CONTAINS InterPro DOMAIN/s: Cytochrome P450 (InterPro:IPR001128), Cytochrome P450, E-class, group I (InterPro:IPR002401), Cytochrome P450, conserved site (InterPro:IPR017972); BEST Arabidopsis thaliana protein mat…	-1.36052
16.8.4	secondary metabolism.flavonoids.flavonols	medtr3g091350.1	Transcript	(gnl|cdd|35365 : 283.0) no description available & (at4g10500 : 207.0) 2-oxoglutarate (2OG) and Fe(II)-dependent oxygenase superfamily protein; FUNCTIONS IN: oxidoreductase activity, acting on paired donors, with incorporation or reduction of molecular oxygen, 2-oxoglutarate as one donor, and incorporation of one atom each of oxygen into both donors, oxidoreductase activity; INVOLVED IN: secondar…	3.23816
16.8.4	secondary metabolism.flavonoids.flavonols	medtr3g117485.1	Transcript	(at1g49390 : 310.0) 2-oxoglutarate (2OG) and Fe(II)-dependent oxygenase superfamily protein; FUNCTIONS IN: oxidoreductase activity, acting on paired donors, with incorporation or reduction of molecular oxygen, 2-oxoglutarate as one donor, and incorporation of one atom each of oxygen into both donors, oxidoreductase activity; INVOLVED IN: flavonoid biosynthetic process; LOCATED IN: cellular_compon…	-2.34161
16.8.4	secondary metabolism.flavonoids.flavonols	medtr4g094900.1	Transcript	(at3g50210 : 340.0) 2-oxoglutarate (2OG) and Fe(II)-dependent oxygenase superfamily protein; FUNCTIONS IN: oxidoreductase activity, iron ion binding; INVOLVED IN: aging, cellular response to starvation; EXPRESSED IN: 22 plant structures; EXPRESSED DURING: 13 growth stages; CONTAINS InterPro DOMAIN/s: Isopenicillin N synthase (InterPro:IPR002283), Oxoglutarate/iron-dependent oxygenase (InterPro:IP…	1.41327
16.8.4	secondary metabolism.flavonoids.flavonols	medtr5g048740.1	Transcript	(at1g17020 : 390.0) Encodes a novel member of the Fe(II)/ascorbate oxidase gene family; senescence-related gene.; senescence-related gene 1 (SRG1); CONTAINS InterPro DOMAIN/s: Oxoglutarate/iron-dependent oxygenase (InterPro:IPR005123); BEST Arabidopsis thaliana protein match is: 2-oxoglutarate (2OG) and Fe(II)-dependent oxygenase superfamily protein (TAIR:AT1G17010.1); Has 8560 Blast hits to 8517…	-2.56982
16.8.4	secondary metabolism.flavonoids.flavonols	medtr5g055680.1	Transcript	(at1g17020 : 385.0) Encodes a novel member of the Fe(II)/ascorbate oxidase gene family; senescence-related gene.; senescence-related gene 1 (SRG1); CONTAINS InterPro DOMAIN/s: Oxoglutarate/iron-dependent oxygenase (InterPro:IPR005123); BEST Arabidopsis thaliana protein match is: 2-oxoglutarate (2OG) and Fe(II)-dependent oxygenase superfamily protein (TAIR:AT1G17010.1); Has 8560 Blast hits to 8517…	4.1366
16.8.4	secondary metabolism.flavonoids.flavonols	medtr5g055690.1	Transcript	(at1g17020 : 406.0) Encodes a novel member of the Fe(II)/ascorbate oxidase gene family; senescence-related gene.; senescence-related gene 1 (SRG1); CONTAINS InterPro DOMAIN/s: Oxoglutarate/iron-dependent oxygenase (InterPro:IPR005123); BEST Arabidopsis thaliana protein match is: 2-oxoglutarate (2OG) and Fe(II)-dependent oxygenase superfamily protein (TAIR:AT1G17010.1); Has 8560 Blast hits to 8517…	4.6728
16.8.4	secondary metabolism.flavonoids.flavonols	medtr5g067170.1	Transcript	(at2g15490 : 340.0) UDP-glycosyltransferase 73B4 (UGT73B4); FUNCTIONS IN: quercetin 3-O-glucosyltransferase activity, UDP-glycosyltransferase activity, quercetin 7-O-glucosyltransferase activity, UDP-glucosyltransferase activity, transferase activity, transferring glycosyl groups; INVOLVED IN: response to other organism; LOCATED IN: endomembrane system; EXPRESSED IN: root; CONTAINS InterPro DOMAI…	-4.20336
16.8.4	secondary metabolism.flavonoids.flavonols	medtr6g035295.1	Transcript	(at2g15480 : 345.0) UDP-glucosyl transferase 73B5 (UGT73B5); FUNCTIONS IN: quercetin 3-O-glucosyltransferase activity, UDP-glycosyltransferase activity, UDP-glucosyltransferase activity, transferase activity, transferring glycosyl groups; INVOLVED IN: response to other organism; LOCATED IN: endomembrane system; EXPRESSED IN: 9 plant structures; EXPRESSED DURING: L mature pollen stage, M germinate…	-2.72012
16.8.4	secondary metabolism.flavonoids.flavonols	medtr7g102520.1	Transcript	(at2g36780 : 401.0) UDP-Glycosyltransferase superfamily protein; FUNCTIONS IN: UDP-glycosyltransferase activity, transferase activity, transferring glycosyl groups; INVOLVED IN: metabolic process; LOCATED IN: cellular_component unknown; CONTAINS InterPro DOMAIN/s: UDP-glucuronosyl/UDP-glucosyltransferase (InterPro:IPR002213); BEST Arabidopsis thaliana protein match is: UDP-Glycosyltransferase sup…	2.49641
16.8.4	secondary metabolism.flavonoids.flavonols	medtr0009s0400.1	Transcript	(at4g25310 : 198.0) 2-oxoglutarate (2OG) and Fe(II)-dependent oxygenase superfamily protein; FUNCTIONS IN: oxidoreductase activity, acting on paired donors, with incorporation or reduction of molecular oxygen, 2-oxoglutarate as one donor, and incorporation of one atom each of oxygen into both donors, oxidoreductase activity; INVOLVED IN: flavonoid biosynthetic process; LOCATED IN: cellular_compon…	2.70052
16.8.4.1	secondary metabolism.flavonoids.flavonols.flavonol synthase (FLS)	medtr5g059130.1	Transcript	(q07512|fls_pethy : 473.0) Flavonol synthase/flavanone 3-hydroxylase (EC 1.14.11.23) (EC 1.14.11.9) (FLS) - Petunia hybrida (Petunia) & (at5g08640 : 384.0) Encodes a flavonol synthase that catalyzes formation of flavonols from dihydroflavonols.; flavonol synthase 1 (FLS1); CONTAINS InterPro DOMAIN/s: Oxoglutarate/iron-dependent oxygenase (InterPro:IPR005123); BEST Arabidopsis thaliana protein mat…	-2.07126
16.8.4.2	secondary metabolism.flavonoids.flavonols.flavonol 3-O-glycosyltransferase	medtr4g485630.1	Transcript	(at4g34131 : 510.0) UDP-glucosyl transferase 73B3 (UGT73B3); FUNCTIONS IN: transferase activity, transferring hexosyl groups, quercetin 3-O-glucosyltransferase activity, UDP-glycosyltransferase activity, UDP-glucosyltransferase activity; INVOLVED IN: response to cyclopentenone, response to other organism; LOCATED IN: endomembrane system; CONTAINS InterPro DOMAIN/s: UDP-glucuronosyl/UDP-glucosyltr…	-4.06234
16.8.4.2	secondary metabolism.flavonoids.flavonols.flavonol 3-O-glycosyltransferase	medtr4g108250.1	Transcript	(at4g34131 : 392.0) UDP-glucosyl transferase 73B3 (UGT73B3); FUNCTIONS IN: transferase activity, transferring hexosyl groups, quercetin 3-O-glucosyltransferase activity, UDP-glycosyltransferase activity, UDP-glucosyltransferase activity; INVOLVED IN: response to cyclopentenone, response to other organism; LOCATED IN: endomembrane system; CONTAINS InterPro DOMAIN/s: UDP-glucuronosyl/UDP-glucosyltr…	-1.01767
16.8.4.2	secondary metabolism.flavonoids.flavonols.flavonol 3-O-glycosyltransferase	medtr4g117890.1	Transcript	(at2g15490 : 362.0) UDP-glycosyltransferase 73B4 (UGT73B4); FUNCTIONS IN: quercetin 3-O-glucosyltransferase activity, UDP-glycosyltransferase activity, quercetin 7-O-glucosyltransferase activity, UDP-glucosyltransferase activity, transferase activity, transferring glycosyl groups; INVOLVED IN: response to other organism; LOCATED IN: endomembrane system; EXPRESSED IN: root; CONTAINS InterPro DOMAI…	-5.41727
16.8.4.2	secondary metabolism.flavonoids.flavonols.flavonol 3-O-glycosyltransferase	medtr6g035295.1	Transcript	(at2g15480 : 345.0) UDP-glucosyl transferase 73B5 (UGT73B5); FUNCTIONS IN: quercetin 3-O-glucosyltransferase activity, UDP-glycosyltransferase activity, UDP-glucosyltransferase activity, transferase activity, transferring glycosyl groups; INVOLVED IN: response to other organism; LOCATED IN: endomembrane system; EXPRESSED IN: 9 plant structures; EXPRESSED DURING: L mature pollen stage, M germinate…	-2.72012
16.8.4.2	secondary metabolism.flavonoids.flavonols.flavonol 3-O-glycosyltransferase	medtr7g055710.1	Transcript	(at4g34131 : 378.0) UDP-glucosyl transferase 73B3 (UGT73B3); FUNCTIONS IN: transferase activity, transferring hexosyl groups, quercetin 3-O-glucosyltransferase activity, UDP-glycosyltransferase activity, UDP-glucosyltransferase activity; INVOLVED IN: response to cyclopentenone, response to other organism; LOCATED IN: endomembrane system; CONTAINS InterPro DOMAIN/s: UDP-glucuronosyl/UDP-glucosyltr…	-3.86308
16.8.4.2	secondary metabolism.flavonoids.flavonols.flavonol 3-O-glycosyltransferase	medtr7g070583.1	Transcript	(at2g15490 : 249.0) UDP-glycosyltransferase 73B4 (UGT73B4); FUNCTIONS IN: quercetin 3-O-glucosyltransferase activity, UDP-glycosyltransferase activity, quercetin 7-O-glucosyltransferase activity, UDP-glucosyltransferase activity, transferase activity, transferring glycosyl groups; INVOLVED IN: response to other organism; LOCATED IN: endomembrane system; EXPRESSED IN: root; CONTAINS InterPro DOMAI…	-1.25648
16.8.4.2	secondary metabolism.flavonoids.flavonols.flavonol 3-O-glycosyltransferase	medtr8g044140.1	Transcript	(at2g15490 : 318.0) UDP-glycosyltransferase 73B4 (UGT73B4); FUNCTIONS IN: quercetin 3-O-glucosyltransferase activity, UDP-glycosyltransferase activity, quercetin 7-O-glucosyltransferase activity, UDP-glucosyltransferase activity, transferase activity, transferring glycosyl groups; INVOLVED IN: response to other organism; LOCATED IN: endomembrane system; EXPRESSED IN: root; CONTAINS InterPro DOMAI…	-4.12342
16.8.4.2	secondary metabolism.flavonoids.flavonols.flavonol 3-O-glycosyltransferase	medtr8g090095.1	Transcript	(p56725|zox_phavu : 548.0) Zeatin O-xylosyltransferase (EC 2.4.2.40) (Zeatin O-beta-D-xylosyltransferase) - Phaseolus vulgaris (Kidney bean) (French bean) & (at2g15490 : 183.0) UDP-glycosyltransferase 73B4 (UGT73B4); FUNCTIONS IN: quercetin 3-O-glucosyltransferase activity, UDP-glycosyltransferase activity, quercetin 7-O-glucosyltransferase activity, UDP-glucosyltransferase activity, transferase …	7.60552
16.8.4.2	secondary metabolism.flavonoids.flavonols.flavonol 3-O-glycosyltransferase	medtr0536s0020.1	Transcript	(at2g15490 : 388.0) UDP-glycosyltransferase 73B4 (UGT73B4); FUNCTIONS IN: quercetin 3-O-glucosyltransferase activity, UDP-glycosyltransferase activity, quercetin 7-O-glucosyltransferase activity, UDP-glucosyltransferase activity, transferase activity, transferring glycosyl groups; INVOLVED IN: response to other organism; LOCATED IN: endomembrane system; EXPRESSED IN: root; CONTAINS InterPro DOMAI…	-2.7567
16.8.4.3	secondary metabolism.flavonoids.flavonols.flavonol-3-O-rhamnosyltransferase	medtr4g128690.1	Transcript	(at5g17050 : 461.0) The At5g17050 encodes a anthocyanidin 3-O-glucosyltransferase which specifically glucosylates the 3-position of the flavonoid C-ring. Anthocyanidins such as cyanidin and pelargonidin as well as flavonols such as kaempferol and quercetin are accepted substrates.; UDP-glucosyl transferase 78D2 (UGT78D2); CONTAINS InterPro DOMAIN/s: UDP-glucuronosyl/UDP-glucosyltransferase (Inter…	-3.2358
16.8.5.1	secondary metabolism.flavonoids.isoflavones.isoflavone reductase	medtr3g007970.1	Transcript	(at1g75280 : 248.0) isoflavone reductase, putative, identical to SP:P52577 Isoflavone reductase homolog P3 (EC 1.3.1.-) {Arabidopsis thaliana}; contains Pfam profile PF02716: isoflavone reductase. Involved in response to oxidative stress.; NmrA-like negative transcriptional regulator family protein; FUNCTIONS IN: binding, catalytic activity; INVOLVED IN: response to oxidative stress, response to …	-1.29875
16.8.5.1	secondary metabolism.flavonoids.isoflavones.isoflavone reductase	medtr3g116840.1	Transcript	(at4g39230 : 480.0) encodes a protein whose sequence is similar to phenylcoumaran benzylic ether reductase (PCBER), which catalyzes NADPH-dependent reduction of 8-5' linked lignans such as dehydrodiconiferyl alcohol to give isodihydrodehydrodiconiferyl alcohol.; NmrA-like negative transcriptional regulator family protein; FUNCTIONS IN: phenylcoumaran benzylic ether reductase activity; INVOLVED IN…	3.40248
16.8.5.1	secondary metabolism.flavonoids.isoflavones.isoflavone reductase	medtr4g070340.1	Transcript	(p52578|ifrh_soltu : 372.0) Isoflavone reductase homolog (EC 1.3.1.-) (CP100) - Solanum tuberosum (Potato) & (at4g39230 : 370.0) encodes a protein whose sequence is similar to phenylcoumaran benzylic ether reductase (PCBER), which catalyzes NADPH-dependent reduction of 8-5' linked lignans such as dehydrodiconiferyl alcohol to give isodihydrodehydrodiconiferyl alcohol.; NmrA-like negative transcri…	3.84282
16.8.5.1	secondary metabolism.flavonoids.isoflavones.isoflavone reductase	medtr5g020740.1	Transcript	(p52579|ifrh_tobac : 427.0) Isoflavone reductase homolog A622 (EC 1.3.1.-) - Nicotiana tabacum (Common tobacco) & (at1g75280 : 416.0) isoflavone reductase, putative, identical to SP:P52577 Isoflavone reductase homolog P3 (EC 1.3.1.-) {Arabidopsis thaliana}; contains Pfam profile PF02716: isoflavone reductase. Involved in response to oxidative stress.; NmrA-like negative transcriptional regulator …	-2.64626
Hormone metabolism
17.1.1	hormone metabolism.abscisic acid.synthesis-degradation	medtr1g024930.1	Transcript	(at5g42560 : 251.0) Abscisic acid-responsive (TB2/DP1, HVA22) family protein; FUNCTIONS IN: molecular_function unknown; INVOLVED IN: biological_process unknown; LOCATED IN: cellular_component unknown; EXPRESSED IN: 24 plant structures; EXPRESSED DURING: 14 growth stages; CONTAINS InterPro DOMAIN/s: TB2/DP1/HVA22 related protein (InterPro:IPR004345); BEST Arabidopsis thaliana protein match is: HVA…	-1.69948
17.1.1	hormone metabolism.abscisic acid.synthesis-degradation	medtr3g452470.1	Transcript	(at2g42820 : 216.0) HVA22-like protein F (HVA22F); FUNCTIONS IN: molecular_function unknown; INVOLVED IN: biological_process unknown; LOCATED IN: endomembrane system; CONTAINS InterPro DOMAIN/s: TB2/DP1/HVA22 related protein (InterPro:IPR004345); BEST Arabidopsis thaliana protein match is: HVA22 homologue A (TAIR:AT1G74520.1); Has 35333 Blast hits to 34131 proteins in 2444 species: Archae - 798; …	-2.09255
17.1.1	hormone metabolism.abscisic acid.synthesis-degradation	medtr4g030930.1	Transcript	(at1g16540 : 962.0) Encodes molybdenum cofactor sulfurase. Involved in Moco biosynthesis. Involved in the conversion of ABA-aldehyde to ABA, the last step of abscisic acid (ABA) biosynthesis. <i>sir</i> loss-of-function mutants are resistant to sirtinol, a modulator of auxin signaling.N terminal domain is similar to bacterial NifS suggesting a common mechanism for sulphur mobilization and transfe…	0.952393
17.1.1	hormone metabolism.abscisic acid.synthesis-degradation	medtr5g087390.1	Transcript	(at2g27150 : 1582.0) Encodes the aldehyde oxidase delta isoform catalyzing the final step in abscisic acid biosynthesis.; abscisic aldehyde oxidase 3 (AAO3); CONTAINS InterPro DOMAIN/s: Aldehyde oxidase/xanthine dehydrogenase (InterPro:IPR016208), Ferredoxin (InterPro:IPR001041), Molybdopterin dehydrogenase, FAD-binding (InterPro:IPR002346), [2Fe-2S]-binding (InterPro:IPR002888), FAD-binding, typ…	0.929801
17.1.1	hormone metabolism.abscisic acid.synthesis-degradation	medtr5g090580.1	Transcript	(at3g21760 : 385.0) Encodes HYR1, a UDP glycosyltransferase (UGT). HYR1 glucosylates hypostatin, an inhibitor of cell expansion in vivo to form a bioactive glucoside.; HYPOSTATIN RESISTANCE 1 (HYR1); FUNCTIONS IN: UDP-glycosyltransferase activity, transferase activity, transferring glycosyl groups; INVOLVED IN: metabolic process; LOCATED IN: cellular_component unknown; EXPRESSED IN: 21 plant stru…	-1.79958
17.1.1	hormone metabolism.abscisic acid.synthesis-degradation	medtr5g091800.1	Transcript	(at2g42820 : 206.0) HVA22-like protein F (HVA22F); FUNCTIONS IN: molecular_function unknown; INVOLVED IN: biological_process unknown; LOCATED IN: endomembrane system; CONTAINS InterPro DOMAIN/s: TB2/DP1/HVA22 related protein (InterPro:IPR004345); BEST Arabidopsis thaliana protein match is: HVA22 homologue A (TAIR:AT1G74520.1); Has 35333 Blast hits to 34131 proteins in 2444 species: Archae - 798; …	-1.85507
17.1.1	hormone metabolism.abscisic acid.synthesis-degradation	medtr5g098930.1	Transcript	(at3g21760 : 399.0) Encodes HYR1, a UDP glycosyltransferase (UGT). HYR1 glucosylates hypostatin, an inhibitor of cell expansion in vivo to form a bioactive glucoside.; HYPOSTATIN RESISTANCE 1 (HYR1); FUNCTIONS IN: UDP-glycosyltransferase activity, transferase activity, transferring glycosyl groups; INVOLVED IN: metabolic process; LOCATED IN: cellular_component unknown; EXPRESSED IN: 21 plant stru…	-2.37917
17.1.1.1.1	hormone metabolism.abscisic acid.synthesis-degradation.synthesis.zeaxanthin epoxidase	medtr4g022850.1	Transcript	(at5g67030 : 451.0) Encodes a single copy zeaxanthin epoxidase gene that functions in first step of the biosynthesis of the abiotic stress hormone abscisic acid (ABA). Mutants in this gene are unable to express female sterility in response to beta-aminobutyric acid, as wild type plants do.; ABA DEFICIENT 1 (ABA1); FUNCTIONS IN: zeaxanthin epoxidase activity; INVOLVED IN: in 7 processes; LOCATED I…	1.15431
17.1.1.1.1	hormone metabolism.abscisic acid.synthesis-degradation.synthesis.zeaxanthin epoxidase	medtr4g134870.1	Transcript	(q40412|aba2_nicpl : 149.0) Zeaxanthin epoxidase, chloroplast precursor (EC 1.14.13.90) - Nicotiana plumbaginifolia (Leadwort-leaved tobacco) & (at5g67030 : 147.0) Encodes a single copy zeaxanthin epoxidase gene that functions in first step of the biosynthesis of the abiotic stress hormone abscisic acid (ABA). Mutants in this gene are unable to express female sterility in response to beta-aminobu…	1.31225
17.1.1.1.1	hormone metabolism.abscisic acid.synthesis-degradation.synthesis.zeaxanthin epoxidase	medtr5g017350.1	Transcript	(q40412|aba2_nicpl : 710.0) Zeaxanthin epoxidase, chloroplast precursor (EC 1.14.13.90) - Nicotiana plumbaginifolia (Leadwort-leaved tobacco) & (at5g67030 : 700.0) Encodes a single copy zeaxanthin epoxidase gene that functions in first step of the biosynthesis of the abiotic stress hormone abscisic acid (ABA). Mutants in this gene are unable to express female sterility in response to beta-aminobu…	3.76922
17.1.1.1.10	hormone metabolism.abscisic acid.synthesis-degradation.synthesis.9-cis-epoxycarotenoid dioxygenase	medtr2g070460.1	Transcript	(at3g14440 : 812.0) Encodes 9-<i>cis</i>-epoxycarotenoid dioxygenase, a key enzyme in the biosynthesis of abscisic acid. Regulated in response to drought and salinity. Expressed in roots, flowers and seeds. Localized to the chloroplast stroma and thylakoid membrane.; nine-cis-epoxycarotenoid dioxygenase 3 (NCED3); CONTAINS InterPro DOMAIN/s: Carotenoid oxygenase (InterPro:IPR004294); BEST Arabido…	6.33952
17.1.1.1.10	hormone metabolism.abscisic acid.synthesis-degradation.synthesis.9-cis-epoxycarotenoid dioxygenase	medtr5g025230.1	Transcript	(at4g19170 : 762.0) chloroplast-targeted member of a family of enzymes similar to nine-cis-epoxycarotenoid dioxygenase; nine-cis-epoxycarotenoid dioxygenase 4 (NCED4); LOCATED IN: chloroplast, plastoglobule; EXPRESSED IN: 16 plant structures; EXPRESSED DURING: 9 growth stages; CONTAINS InterPro DOMAIN/s: Carotenoid oxygenase (InterPro:IPR004294); BEST Arabidopsis thaliana protein match is: nine-c…	-1.75747
17.1.1.1.10	hormone metabolism.abscisic acid.synthesis-degradation.synthesis.9-cis-epoxycarotenoid dioxygenase	medtr5g025270.1	Transcript	(at4g19170 : 777.0) chloroplast-targeted member of a family of enzymes similar to nine-cis-epoxycarotenoid dioxygenase; nine-cis-epoxycarotenoid dioxygenase 4 (NCED4); LOCATED IN: chloroplast, plastoglobule; EXPRESSED IN: 16 plant structures; EXPRESSED DURING: 9 growth stages; CONTAINS InterPro DOMAIN/s: Carotenoid oxygenase (InterPro:IPR004294); BEST Arabidopsis thaliana protein match is: nine-c…	-1.10188
17.1.1.1.12	hormone metabolism.abscisic acid.synthesis-degradation.synthesis.abscisic aldehyde oxidase	medtr5g087390.1	Transcript	(at2g27150 : 1582.0) Encodes the aldehyde oxidase delta isoform catalyzing the final step in abscisic acid biosynthesis.; abscisic aldehyde oxidase 3 (AAO3); CONTAINS InterPro DOMAIN/s: Aldehyde oxidase/xanthine dehydrogenase (InterPro:IPR016208), Ferredoxin (InterPro:IPR001041), Molybdopterin dehydrogenase, FAD-binding (InterPro:IPR002346), [2Fe-2S]-binding (InterPro:IPR002888), FAD-binding, typ…	0.929801
17.1.1.2.1	hormone metabolism.abscisic acid.synthesis-degradation.degradation.8-hydroxylase	medtr6g034940.1	Transcript	(at1g19630 : 305.0) member of CYP722A; "cytochrome P450, family 722, subfamily A, polypeptide 1" (CYP722A1); FUNCTIONS IN: electron carrier activity, monooxygenase activity, iron ion binding, oxygen binding, heme binding; INVOLVED IN: oxidation reduction; LOCATED IN: endomembrane system; EXPRESSED IN: stem, flower; EXPRESSED DURING: petal differentiation and expansion stage; CONTAINS InterPro DOM…	7.85592
17.1.1.2.1	hormone metabolism.abscisic acid.synthesis-degradation.degradation.8-hydroxylase	medtr8g072260.1	Transcript	(at4g19230 : 721.0) Encodes a protein with ABA 8'-hydroxylase activity, involved in ABA catabolism. Member of the CYP707A gene family. CYP707A1 appears to play an important role in determining the ABA levels in dry seeds. Gene involved in postgermination growth. Overexpression of CYP707A1 leads to a decrease in ABA levels and a reduction in after-ripening period to break dormancy.; "cytochrome P4…	2.34384
17.1.2	hormone metabolism.abscisic acid.signal transduction	medtr1g014710.1	Transcript	(at5g20910 : 323.0) RING/U-box superfamily protein; FUNCTIONS IN: zinc ion binding; LOCATED IN: nucleus; EXPRESSED IN: 22 plant structures; EXPRESSED DURING: 15 growth stages; CONTAINS InterPro DOMAIN/s: Zinc finger, RING-type (InterPro:IPR001841), Zinc finger, C3HC4 RING-type (InterPro:IPR018957); BEST Arabidopsis thaliana protein match is: RING/U-box superfamily protein (TAIR:AT5G15820.1); Has …	0.960835
17.1.2	hormone metabolism.abscisic acid.signal transduction	medtr1g028300.1	Transcript	(gnl|cdd|29062 : 236.0) no description available & (at2g29380 : 229.0) highly ABA-induced PP2C gene 3 (HAI3); FUNCTIONS IN: protein serine/threonine phosphatase activity, catalytic activity; INVOLVED IN: protein amino acid dephosphorylation; LOCATED IN: protein serine/threonine phosphatase complex; CONTAINS InterPro DOMAIN/s: Protein phosphatase 2C, manganese/magnesium aspartate binding site (Int…	7.13594
17.1.2	hormone metabolism.abscisic acid.signal transduction	medtr2g040500.1	Transcript	(at1g17550 : 358.0) Protein Phosphatase 2C; homology to ABI2 (HAB2); FUNCTIONS IN: protein serine/threonine phosphatase activity, catalytic activity; INVOLVED IN: protein amino acid dephosphorylation; LOCATED IN: protein serine/threonine phosphatase complex; EXPRESSED IN: 23 plant structures; EXPRESSED DURING: 14 growth stages; CONTAINS InterPro DOMAIN/s: Protein phosphatase 2C, manganese/magnesi…	-3.70682
17.1.2	hormone metabolism.abscisic acid.signal transduction	medtr2g079700.1	Transcript	(at1g52920 : 582.0) Encodes a plasma membrane??localized ABA receptor, which interacts with the G&#945;&#946;&#947; complex. It has been postulated that the binding of ABA to GCR2 results in the release of the G protein and dissociation of the heterotrimeric complex into G&#945; and the G&#946;&#947; dimer to activate downstream ABA effectors and to trigger the ABA responses.; G protein coupled r…	1.82744
17.1.2	hormone metabolism.abscisic acid.signal transduction	medtr3g023150.1	Transcript	(at3g08550 : 727.0) mutant is Dwarfed and shows defects in cell elongation; Cellulose deficient; Plasma Membrane Protein; KOBITO (KOB1); BEST Arabidopsis thaliana protein match is: unknown protein (TAIR:AT3G57200.1); Has 94 Blast hits to 94 proteins in 32 species: Archae - 0; Bacteria - 14; Metazoa - 0; Fungi - 0; Plants - 75; Viruses - 0; Other Eukaryotes - 5 (source: NCBI BLink). & (reliability…	1.5447
17.1.2	hormone metabolism.abscisic acid.signal transduction	medtr4g085910.1	Transcript	(at4g34000 : 244.0) Encodes an ABA-responsive element-binding protein with similarity to transcription factors that is expressed in response to stress and abscisic acid.; abscisic acid responsive elements-binding factor 3 (ABF3); FUNCTIONS IN: protein binding, DNA binding, transcription activator activity, sequence-specific DNA binding transcription factor activity; INVOLVED IN: in 6 processes; E…	1.077
17.1.2	hormone metabolism.abscisic acid.signal transduction	medtr4g125810.1	Transcript	(at5g57050 : 405.0) Encodes a protein phosphatase 2C and is involved in ABA signal transduction. Binds fibrillin preprotein in vitro and in vivo.; ABA INSENSITIVE 2 (ABI2); CONTAINS InterPro DOMAIN/s: Protein phosphatase 2C, manganese/magnesium aspartate binding site (InterPro:IPR000222), Protein phosphatase 2C-related (InterPro:IPR001932), Protein phosphatase 2C (InterPro:IPR015655), Protein pho…	1.8669
17.1.2	hormone metabolism.abscisic acid.signal transduction	medtr6g007490.1	Transcript	(at2g20770 : 598.0) Encodes a protein with reported similarity to GCR2 a putative G protein coupled receptor thought to be an ABA receptor.GCL2 also has similarity to LANCL1 and LANCL2, human homologs of bacterial lanthionine synthetase.; GCR2-like 2 (GCL2); FUNCTIONS IN: catalytic activity; INVOLVED IN: biological_process unknown; LOCATED IN: extrinsic to membrane; EXPRESSED IN: 15 plant structu…	2.16806
17.1.2	hormone metabolism.abscisic acid.signal transduction	medtr7g095170.1	Transcript	(at3g22550 : 120.0) Protein of unknown function (DUF581); CONTAINS InterPro DOMAIN/s: Protein of unknown function DUF581 (InterPro:IPR007650); BEST Arabidopsis thaliana protein match is: Protein of unknown function (DUF581) (TAIR:AT3G63210.1); Has 558 Blast hits to 549 proteins in 19 species: Archae - 0; Bacteria - 0; Metazoa - 0; Fungi - 0; Plants - 558; Viruses - 0; Other Eukaryotes - 0 (source…	3.88756
17.1.2	hormone metabolism.abscisic acid.signal transduction	medtr8g102550.1	Transcript	(at4g26080 : 285.0) Involved in abscisic acid (ABA) signal transduction. Negative regulator of ABA promotion of stomatal closure.; ABA INSENSITIVE 1 (ABI1); CONTAINS InterPro DOMAIN/s: Protein phosphatase 2C, manganese/magnesium aspartate binding site (InterPro:IPR000222), Protein phosphatase 2C-related (InterPro:IPR001932), Protein phosphatase 2C (InterPro:IPR015655), Protein phosphatase 2C, N-t…	6.92382
17.1.3	hormone metabolism.abscisic acid.induced-regulated-responsive-activated	medtr1g028300.1	Transcript	(gnl|cdd|29062 : 236.0) no description available & (at2g29380 : 229.0) highly ABA-induced PP2C gene 3 (HAI3); FUNCTIONS IN: protein serine/threonine phosphatase activity, catalytic activity; INVOLVED IN: protein amino acid dephosphorylation; LOCATED IN: protein serine/threonine phosphatase complex; CONTAINS InterPro DOMAIN/s: Protein phosphatase 2C, manganese/magnesium aspartate binding site (Int…	7.13594
17.1.3	hormone metabolism.abscisic acid.induced-regulated-responsive-activated	medtr3g099010.1	Transcript	(q07764|hva22_horvu : 145.0) Protein HVA22 - Hordeum vulgare (Barley) & (at5g50720 : 144.0) Encodes one of five HVA22 homologs in Arabidopsis. HVA22 is an ABA- and stress-inducible gene first isolated from barley. Members of this gene family have only been found in eukaryotes. AtHVA22e mRNA is upregulated to varying degrees in response to cold stress, salt stress, ABA treatment or dehydration.; H…	5.19741
17.1.3	hormone metabolism.abscisic acid.induced-regulated-responsive-activated	medtr3g100750.1	Transcript	(at1g28200 : 283.0) VirF-interacting protein FIP1; FH interacting protein 1 (FIP1); CONTAINS InterPro DOMAIN/s: GRAM (InterPro:IPR004182); BEST Arabidopsis thaliana protein match is: GRAM domain family protein (TAIR:AT2G22475.1); Has 416 Blast hits to 413 proteins in 43 species: Archae - 4; Bacteria - 12; Metazoa - 9; Fungi - 9; Plants - 369; Viruses - 1; Other Eukaryotes - 12 (source: NCBI BLink…	1.30378
17.1.3	hormone metabolism.abscisic acid.induced-regulated-responsive-activated	medtr4g085910.1	Transcript	(at4g34000 : 244.0) Encodes an ABA-responsive element-binding protein with similarity to transcription factors that is expressed in response to stress and abscisic acid.; abscisic acid responsive elements-binding factor 3 (ABF3); FUNCTIONS IN: protein binding, DNA binding, transcription activator activity, sequence-specific DNA binding transcription factor activity; INVOLVED IN: in 6 processes; E…	1.077
17.1.3	hormone metabolism.abscisic acid.induced-regulated-responsive-activated	medtr4g108350.1	Transcript	(at1g74520 : 249.0) Part of the AtHVA22a family. Protein expression is ABA- and stress-inducible.; HVA22 homologue A (HVA22A); FUNCTIONS IN: molecular_function unknown; INVOLVED IN: response to water deprivation, response to cold, hyperosmotic salinity response, response to abscisic acid stimulus; LOCATED IN: endomembrane system; EXPRESSED IN: 23 plant structures; EXPRESSED DURING: 13 growth stag…	-1.28292
17.1.3	hormone metabolism.abscisic acid.induced-regulated-responsive-activated	medtr5g019720.1	Transcript	(at4g36720 : 223.0) HVA22-like protein K (HVA22K); CONTAINS InterPro DOMAIN/s: TB2/DP1/HVA22 related protein (InterPro:IPR004345); BEST Arabidopsis thaliana protein match is: HVA22 homologue B (TAIR:AT5G62490.1); Has 1515 Blast hits to 1515 proteins in 211 species: Archae - 0; Bacteria - 0; Metazoa - 701; Fungi - 226; Plants - 493; Viruses - 0; Other Eukaryotes - 95 (source: NCBI BLink). & (gnl|c…	0.922287
17.1.3	hormone metabolism.abscisic acid.induced-regulated-responsive-activated	medtr5g039530.1	Transcript	(at1g69700 : 222.0) Part of the AtHVA22 family. Protein expression is ABA- and stress-inducible.; HVA22 homologue C (HVA22C); FUNCTIONS IN: molecular_function unknown; INVOLVED IN: response to water deprivation, hyperosmotic salinity response, response to abscisic acid stimulus; LOCATED IN: endomembrane system; EXPRESSED IN: 22 plant structures; EXPRESSED DURING: 15 growth stages; CONTAINS InterP…	-1.38506
17.1.3	hormone metabolism.abscisic acid.induced-regulated-responsive-activated	medtr7g083570.1	Transcript	(at5g13200 : 287.0) GRAM domain family protein; CONTAINS InterPro DOMAIN/s: GRAM (InterPro:IPR004182); BEST Arabidopsis thaliana protein match is: GRAM domain family protein (TAIR:AT2G22475.1); Has 1807 Blast hits to 1807 proteins in 277 species: Archae - 0; Bacteria - 0; Metazoa - 736; Fungi - 347; Plants - 385; Viruses - 0; Other Eukaryotes - 339 (source: NCBI BLink). & (reliability: 574.0) & (…	2.64903
17.1.3	hormone metabolism.abscisic acid.induced-regulated-responsive-activated	medtr7g108650.1	Transcript	(at2g47770 : 120.0) Encodes a membrane-bound protein designated AtTSPO (Arabidopsis thaliana TSPO-related). AtTSPO is related to the bacterial outer membrane tryptophan-rich sensory protein (TspO) and the mammalian mitochondrial 18 kDa Translocator Protein (18 kDa TSPO), members of the TspO/MBR domain-containing membrane proteins. Mainly detected in dry seeds, but can be induced in vegetative tis…	7.14247
17.1.3	hormone metabolism.abscisic acid.induced-regulated-responsive-activated	medtr8g069110.1	Transcript	(at2g22475 : 294.0) Encodes GL2-expression modulator (GEM). Involved in the spatial control of cell division, patterning and differentiation of Arabidopsis root epidermal cells. GEM interacts with CDT1, a DNA replication protein and TTG1 (TRANSPARENT TESTA GLABRA1), a WD40-repeat protein involved in GL2-dependent cell fate decision. GEM seems to participate in the maintenance of a repressor histo…	1.10884
17.5.1	hormone metabolism.ethylene.synthesis-degradation	medtr1g032140.1	Transcript	(at1g03400 : 295.0) A single copy gene that encodes a protein with sequence similarity to tomato E8 (ACC oxidase, the last step in ethylene biosynthesis) involved in ethylene synthesis and fruit ripening in tomato. This gene is not induced by ethylene in siliques. The transcript is found in siliques, etiolated seedlings, leaves, stems and flowers.; 2-oxoglutarate (2OG) and Fe(II)-dependent oxygen…	4.08492
17.5.1	hormone metabolism.ethylene.synthesis-degradation	medtr1g032220.1	Transcript	(at1g03410 : 286.0) 2A6; FUNCTIONS IN: oxidoreductase activity; LOCATED IN: endomembrane system; EXPRESSED IN: 17 plant structures; EXPRESSED DURING: 10 growth stages; CONTAINS InterPro DOMAIN/s: Oxoglutarate/iron-dependent oxygenase (InterPro:IPR005123); BEST Arabidopsis thaliana protein match is: 2-oxoglutarate (2OG) and Fe(II)-dependent oxygenase superfamily protein (TAIR:AT1G03400.1); Has 833…	5.75774
17.5.1	hormone metabolism.ethylene.synthesis-degradation	medtr1g032250.1	Transcript	(at1g03410 : 293.0) 2A6; FUNCTIONS IN: oxidoreductase activity; LOCATED IN: endomembrane system; EXPRESSED IN: 17 plant structures; EXPRESSED DURING: 10 growth stages; CONTAINS InterPro DOMAIN/s: Oxoglutarate/iron-dependent oxygenase (InterPro:IPR005123); BEST Arabidopsis thaliana protein match is: 2-oxoglutarate (2OG) and Fe(II)-dependent oxygenase superfamily protein (TAIR:AT1G03400.1); Has 833…	5.48636
17.5.1	hormone metabolism.ethylene.synthesis-degradation	medtr1g093120.1	Transcript	(at1g06620 : 405.0) encodes a protein whose sequence is similar to a 2-oxoglutarate-dependent dioxygenase; 2-oxoglutarate (2OG) and Fe(II)-dependent oxygenase superfamily protein; CONTAINS InterPro DOMAIN/s: Oxoglutarate/iron-dependent oxygenase (InterPro:IPR005123); BEST Arabidopsis thaliana protein match is: 2-oxoglutarate (2OG) and Fe(II)-dependent oxygenase superfamily protein (TAIR:AT3G61400…	-1.83337
17.5.1	hormone metabolism.ethylene.synthesis-degradation	medtr2g068840.1	Transcript	(at3g12900 : 429.0) 2-oxoglutarate (2OG) and Fe(II)-dependent oxygenase superfamily protein; FUNCTIONS IN: oxidoreductase activity, acting on paired donors, with incorporation or reduction of molecular oxygen, 2-oxoglutarate as one donor, and incorporation of one atom each of oxygen into both donors, oxidoreductase activity; INVOLVED IN: biological_process unknown; LOCATED IN: cellular_component …	4.56312
17.5.1	hormone metabolism.ethylene.synthesis-degradation	medtr3g117485.1	Transcript	(at1g49390 : 310.0) 2-oxoglutarate (2OG) and Fe(II)-dependent oxygenase superfamily protein; FUNCTIONS IN: oxidoreductase activity, acting on paired donors, with incorporation or reduction of molecular oxygen, 2-oxoglutarate as one donor, and incorporation of one atom each of oxygen into both donors, oxidoreductase activity; INVOLVED IN: flavonoid biosynthetic process; LOCATED IN: cellular_compon…	-2.34161
17.5.1	hormone metabolism.ethylene.synthesis-degradation	medtr4g094900.1	Transcript	(at3g50210 : 340.0) 2-oxoglutarate (2OG) and Fe(II)-dependent oxygenase superfamily protein; FUNCTIONS IN: oxidoreductase activity, iron ion binding; INVOLVED IN: aging, cellular response to starvation; EXPRESSED IN: 22 plant structures; EXPRESSED DURING: 13 growth stages; CONTAINS InterPro DOMAIN/s: Isopenicillin N synthase (InterPro:IPR002283), Oxoglutarate/iron-dependent oxygenase (InterPro:IP…	1.41327
17.5.1	hormone metabolism.ethylene.synthesis-degradation	medtr4g117880.1	Transcript	(at5g59540 : 387.0) 2-oxoglutarate (2OG) and Fe(II)-dependent oxygenase superfamily protein; FUNCTIONS IN: oxidoreductase activity; INVOLVED IN: biological_process unknown; LOCATED IN: cellular_component unknown; EXPRESSED IN: 17 plant structures; EXPRESSED DURING: 9 growth stages; CONTAINS InterPro DOMAIN/s: Oxoglutarate/iron-dependent oxygenase (InterPro:IPR005123); BEST Arabidopsis thaliana pr…	-1.85478
17.5.1	hormone metabolism.ethylene.synthesis-degradation	medtr4g119410.1	Transcript	(at1g06620 : 375.0) encodes a protein whose sequence is similar to a 2-oxoglutarate-dependent dioxygenase; 2-oxoglutarate (2OG) and Fe(II)-dependent oxygenase superfamily protein; CONTAINS InterPro DOMAIN/s: Oxoglutarate/iron-dependent oxygenase (InterPro:IPR005123); BEST Arabidopsis thaliana protein match is: 2-oxoglutarate (2OG) and Fe(II)-dependent oxygenase superfamily protein (TAIR:AT3G61400…	1.54339
17.5.1	hormone metabolism.ethylene.synthesis-degradation	medtr7g056393.1	Transcript	(at1g06620 : 365.0) encodes a protein whose sequence is similar to a 2-oxoglutarate-dependent dioxygenase; 2-oxoglutarate (2OG) and Fe(II)-dependent oxygenase superfamily protein; CONTAINS InterPro DOMAIN/s: Oxoglutarate/iron-dependent oxygenase (InterPro:IPR005123); BEST Arabidopsis thaliana protein match is: 2-oxoglutarate (2OG) and Fe(II)-dependent oxygenase superfamily protein (TAIR:AT3G61400…	3.04935
17.5.1	hormone metabolism.ethylene.synthesis-degradation	medtr8g028435.1	Transcript	(at1g06650 : 456.0) encodes a protein whose sequence is similar to 2-oxoglutarate-dependent dioxygenase; 2-oxoglutarate (2OG) and Fe(II)-dependent oxygenase superfamily protein; CONTAINS InterPro DOMAIN/s: Oxoglutarate/iron-dependent oxygenase (InterPro:IPR005123); BEST Arabidopsis thaliana protein match is: 2-oxoglutarate (2OG) and Fe(II)-dependent oxygenase superfamily protein (TAIR:AT1G06640.1…	6.34941
17.5.1	hormone metabolism.ethylene.synthesis-degradation	medtr8g041600.1	Transcript	(at1g06620 : 368.0) encodes a protein whose sequence is similar to a 2-oxoglutarate-dependent dioxygenase; 2-oxoglutarate (2OG) and Fe(II)-dependent oxygenase superfamily protein; CONTAINS InterPro DOMAIN/s: Oxoglutarate/iron-dependent oxygenase (InterPro:IPR005123); BEST Arabidopsis thaliana protein match is: 2-oxoglutarate (2OG) and Fe(II)-dependent oxygenase superfamily protein (TAIR:AT3G61400…	0.921551
17.5.1	hormone metabolism.ethylene.synthesis-degradation	medtr8g107670.1	Transcript	(at1g48420 : 548.0) Encodes an enzyme that decomposes D-cysteine into pyruvate, H2S, and NH3. Only D-cysteine but not L-cysteine was converted by D-CDes to pyruvate, H2S, and NH3. There is conflicting evidence on its 1-aminocyclopropane-1-carboxylate deaminase activity. Involved in regulating ethylene levels.; D-cysteine desulfhydrase (D-CDES); FUNCTIONS IN: 1-aminocyclopropane-1-carboxylate deam…	-1.24089
17.5.1.1	hormone metabolism.ethylene.synthesis-degradation.1-aminocyclopropane-1-carboxylate synthase	medtr5g011400.1	Transcript	(at1g62960 : 551.0) Encodes an aminotransferase with broad specificity for aspartate and aromatic amino aids such as tyrosine and phenylalanine. It does not act on branched chain amino acids and does not have ACC synthase activity.; ACC synthase 10 (ACS10); CONTAINS InterPro DOMAIN/s: 1-aminocyclopropane-1-carboxylate synthase (InterPro:IPR001176), Aminotransferase, class I/classII (InterPro:IPR0…	-2.15631
17.5.1.1	hormone metabolism.ethylene.synthesis-degradation.1-aminocyclopropane-1-carboxylate synthase	medtr6g463260.1	Transcript	(at5g51690 : 597.0) Encodes an aminotransferase with broad specificity for aspartate and aromatic amino aids such as tyrosine and phenylalanine. It does not act on branched chain amino acids and does not have ACC synthase activity.; 1-amino-cyclopropane-1-carboxylate synthase 12 (ACS12); CONTAINS InterPro DOMAIN/s: Aminotransferase, class I/classII (InterPro:IPR004839), 1-aminocyclopropane-1-carb…	-1.1108
17.5.1.1	hormone metabolism.ethylene.synthesis-degradation.1-aminocyclopropane-1-carboxylate synthase	medtr7g079080.1	Transcript	(q07262|1a1c_tobac : 669.0) 1-aminocyclopropane-1-carboxylate synthase (EC 4.4.1.14) (ACC synthase) (S-adenosyl-L-methionine methylthioadenosine-lyase) - Nicotiana tabacum (Common tobacco) & (gnl|cdd|35477 : 661.0) no description available & (at3g61510 : 649.0) Encodes a member of the 1-aminocyclopropane-1-carboxylate (ACC) synthase (S-adenosyl-L-methionine methylthioadenosine-lyase, EC 4.4.1.14)…	5.3084
17.5.1.2	hormone metabolism.ethylene.synthesis-degradation.1-aminocyclopropane-1-carboxylate oxidase	medtr2g025120.1	Transcript	(p31239|acco_pea : 554.0) 1-aminocyclopropane-1-carboxylate oxidase (EC 1.14.17.4) (ACC oxidase) (Ethylene-forming enzyme) (EFE) - Pisum sativum (Garden pea) & (at1g05010 : 442.0) Encodes 1-aminocyclopropane-1-carboxylate oxidase; ethylene-forming enzyme (EFE); FUNCTIONS IN: 1-aminocyclopropane-1-carboxylate oxidase activity; INVOLVED IN: response to fungus, ethylene biosynthetic process; EXPRESS…	5.56153
17.5.1.2	hormone metabolism.ethylene.synthesis-degradation.1-aminocyclopropane-1-carboxylate oxidase	medtr3g083370.1	Transcript	(q08508|acco4_pethy : 503.0) 1-aminocyclopropane-1-carboxylate oxidase 4 (EC 1.14.17.4) (ACC oxidase 4) (Ethylene-forming enzyme) (EFE) - Petunia hybrida (Petunia) & (at1g05010 : 452.0) Encodes 1-aminocyclopropane-1-carboxylate oxidase; ethylene-forming enzyme (EFE); FUNCTIONS IN: 1-aminocyclopropane-1-carboxylate oxidase activity; INVOLVED IN: response to fungus, ethylene biosynthetic process; E…	-1.82471
17.5.1.2	hormone metabolism.ethylene.synthesis-degradation.1-aminocyclopropane-1-carboxylate oxidase	medtr3g088565.1	Transcript	(at1g77330 : 449.0) similar to 1-aminocyclopropane-1-carboxylate oxidase GI:3386565 from (Sorghum bicolor); 2-oxoglutarate (2OG) and Fe(II)-dependent oxygenase superfamily protein; CONTAINS InterPro DOMAIN/s: Oxoglutarate/iron-dependent oxygenase (InterPro:IPR005123); BEST Arabidopsis thaliana protein match is: ACC oxidase 2 (TAIR:AT1G62380.1); Has 8581 Blast hits to 8541 proteins in 996 species:…	4.02184
17.5.1.2	hormone metabolism.ethylene.synthesis-degradation.1-aminocyclopropane-1-carboxylate oxidase	medtr5g085330.1	Transcript	(q08507|acco3_pethy : 488.0) 1-aminocyclopropane-1-carboxylate oxidase 3 (EC 1.14.17.4) (ACC oxidase 3) (Ethylene-forming enzyme) (EFE) - Petunia hybrida (Petunia) & (at1g05010 : 448.0) Encodes 1-aminocyclopropane-1-carboxylate oxidase; ethylene-forming enzyme (EFE); FUNCTIONS IN: 1-aminocyclopropane-1-carboxylate oxidase activity; INVOLVED IN: response to fungus, ethylene biosynthetic process; E…	2.17377
17.5.1.20	hormone metabolism.ethylene.synthesis-degradation.XBAT32	medtr4g129470.1	Transcript	(at5g57740 : 582.0) ubiquitin ligase; XB3 ortholog 2 in Arabidopsis thaliana (XBAT32); FUNCTIONS IN: zinc ion binding; EXPRESSED IN: 23 plant structures; EXPRESSED DURING: 15 growth stages; CONTAINS InterPro DOMAIN/s: Zinc finger, RING-type, conserved site (InterPro:IPR017907), Zinc finger, RING-type (InterPro:IPR001841), Ankyrin repeat-containing domain (InterPro:IPR020683), Ankyrin repeat (Inte…	1.117
17.5.2	hormone metabolism.ethylene.signal transduction	medtr1g019110.1	Transcript	(at3g50260 : 138.0) Encodes a member of the DREB subfamily A-5 of ERF/AP2 transcription factor family. The protein contains one AP2 domain. Involved in defense and freezing stress responses. There are 16 members in this subfamily including RAP2.1, RAP2.9 and RAP2.10.; cooperatively regulated by ethylene and jasmonate 1 (CEJ1); CONTAINS InterPro DOMAIN/s: DNA-binding, integrase-type (InterPro:IPR0…	4.08647
17.5.2	hormone metabolism.ethylene.signal transduction	medtr1g043350.1	Transcript	(at3g23240 : 160.0) encodes a member of the ERF (ethylene response factor) subfamily B-3 of ERF/AP2 transcription factor family (ERF1). The protein contains one AP2 domain. There are 18 members in this subfamily including ATERF-1, ATERF-2, AND ATERF-5. EREBP like protein that binds GCC box of ethylene regulated promoters such as basic chitinases. Constitutive expression of ERF1 phenocopies ethyle…	2.34463
17.5.2	hormone metabolism.ethylene.signal transduction	medtr1g040430.1	Transcript	(at5g07580 : 107.0) encodes a member of the ERF (ethylene response factor) subfamily B-3 of ERF/AP2 transcription factor family. The protein contains one AP2 domain. There are 18 members in this subfamily including ATERF-1, ATERF-2, AND ATERF-5.; Integrase-type DNA-binding superfamily protein; CONTAINS InterPro DOMAIN/s: DNA-binding, integrase-type (InterPro:IPR016177), Pathogenesis-related trans…	-1.3837
17.5.2	hormone metabolism.ethylene.signal transduction	medtr1g048610.1	Transcript	(at5g51190 : 134.0) encodes a member of the ERF (ethylene response factor) subfamily B-3 of ERF/AP2 transcription factor family. The protein contains one AP2 domain. There are 18 members in this subfamily including ATERF-1, ATERF-2, AND ATERF-5.; Integrase-type DNA-binding superfamily protein; CONTAINS InterPro DOMAIN/s: DNA-binding, integrase-type (InterPro:IPR016177), Pathogenesis-related trans…	1.53461
17.5.2	hormone metabolism.ethylene.signal transduction	medtr1g074370.1	Transcript	(at3g23240 : 187.0) encodes a member of the ERF (ethylene response factor) subfamily B-3 of ERF/AP2 transcription factor family (ERF1). The protein contains one AP2 domain. There are 18 members in this subfamily including ATERF-1, ATERF-2, AND ATERF-5. EREBP like protein that binds GCC box of ethylene regulated promoters such as basic chitinases. Constitutive expression of ERF1 phenocopies ethyle…	5.15082
17.5.2	hormone metabolism.ethylene.signal transduction	medtr1g079790.1	Transcript	(at3g04580 : 832.0) Ethylene receptor, subfamily 2. Has serine kinase activity.; ETHYLENE INSENSITIVE 4 (EIN4); FUNCTIONS IN: ethylene binding, protein histidine kinase activity, receptor activity, glycogen synthase kinase 3 activity; INVOLVED IN: negative regulation of ethylene mediated signaling pathway; LOCATED IN: endomembrane system, endoplasmic reticulum membrane, membrane; EXPRESSED IN: 22…	0.812945
17.5.2	hormone metabolism.ethylene.signal transduction	medtr1g090290.1	Transcript	(at5g07580 : 131.0) encodes a member of the ERF (ethylene response factor) subfamily B-3 of ERF/AP2 transcription factor family. The protein contains one AP2 domain. There are 18 members in this subfamily including ATERF-1, ATERF-2, AND ATERF-5.; Integrase-type DNA-binding superfamily protein; CONTAINS InterPro DOMAIN/s: DNA-binding, integrase-type (InterPro:IPR016177), Pathogenesis-related trans…	1.83759
17.5.2	hormone metabolism.ethylene.signal transduction	medtr2g014300.1	Transcript	(at1g28360 : 135.0) encodes a member of the ERF (ethylene response factor) subfamily B-1 of ERF/AP2 transcription factor family (ERF12). The protein contains one AP2 domain. There are 15 members in this subfamily including ATERF-3, ATERF-4, ATERF-7, and leafy petiole.; ERF domain protein 12 (ERF12); CONTAINS InterPro DOMAIN/s: DNA-binding, integrase-type (InterPro:IPR016177), Pathogenesis-related…	-3.07683
17.5.2	hormone metabolism.ethylene.signal transduction	medtr2g015040.1	Transcript	(at5g47220 : 108.0) Encodes a member of the ERF (ethylene response factor) subfamily B-3 of ERF/AP2 transcription factor family (ATERF-2). The protein contains one AP2 domain. Functions as activator of GCC box??dependent transcription. Positive regulator of JA-responsive defense genes and resistance to F. oxysporum and enhances JA inhibition of root elongation.; ethylene responsive element bindin…	-1.6352
17.5.2	hormone metabolism.ethylene.signal transduction	medtr2g078680.1	Transcript	(gnl|cdd|47695 : 108.0) no description available & (at3g15210 : 97.4) Encodes a member of the ERF (ethylene response factor) subfamily B-1 of ERF/AP2 transcription factor family (ATERF-4). The protein contains one AP2 domain. Acts as a negative regulator of JA-responsive defense gene expression and resistance to the necrotrophic fungal pathogen Fusarium oxysporum and antagonizes JA inhibition of …	1.52218
17.5.2	hormone metabolism.ethylene.signal transduction	medtr3g102100.1	Transcript	(at2g23340 : 129.0) encodes a member of the DREB subfamily A-5 of ERF/AP2 transcription factor family. The protein contains one AP2 domain. There are 16 members in this subfamily including RAP2.1, RAP2.9 and RAP2.10.; DREB and EAR motif protein 3 (DEAR3); FUNCTIONS IN: DNA binding, sequence-specific DNA binding transcription factor activity; INVOLVED IN: regulation of transcription, DNA-dependent…	1.55583
17.5.2	hormone metabolism.ethylene.signal transduction	medtr3g107380.1	Transcript	(at5g25390 : 187.0) encodes a member of the ERF (ethylene response factor) subfamily B-6 of ERF/AP2 transcription factor family. The protein contains one AP2 domain. There are 12 members in this subfamily including RAP2.11.; shine2 (SHN2); FUNCTIONS IN: DNA binding, sequence-specific DNA binding transcription factor activity; INVOLVED IN: regulation of transcription, DNA-dependent; LOCATED IN: mi…	-3.02851
17.5.2	hormone metabolism.ethylene.signal transduction	medtr4g008530.1	Transcript	(at1g80690 : 265.0) PPPDE putative thiol peptidase family protein; CONTAINS InterPro DOMAIN/s: Protein of unknown function DUF862, eukaryotic (InterPro:IPR008580); BEST Arabidopsis thaliana protein match is: PPPDE putative thiol peptidase family protein (TAIR:AT5G25170.1); Has 30201 Blast hits to 17322 proteins in 780 species: Archae - 12; Bacteria - 1396; Metazoa - 17338; Fungi - 3422; Plants - …	-4.02503
17.5.2	hormone metabolism.ethylene.signal transduction	medtr4g078710.1	Transcript	(at5g44210 : 114.0) encodes a member of the ERF (ethylene response factor) subfamily B-1 of ERF/AP2 transcription factor family (ATERF-9). The protein contains one AP2 domain. There are 15 members in this subfamily including ATERF-3, ATERF-4, ATERF-7, and leafy petiole.; erf domain protein 9 (ERF9); FUNCTIONS IN: transcription repressor activity, DNA binding, sequence-specific DNA binding transcr…	3.03157
17.5.2	hormone metabolism.ethylene.signal transduction	medtr4g086190.1	Transcript	(gnl|cdd|47695 : 114.0) no description available & (at4g34410 : 113.0) encodes a member of the ERF (ethylene response factor) subfamily B-3 of ERF/AP2 transcription factor family. The protein contains one AP2 domain. There are 18 members in this subfamily including ATERF-1, ATERF-2, AND ATERF-5.; redox responsive transcription factor 1 (RRTF1); CONTAINS InterPro DOMAIN/s: DNA-binding, integrase-t…	2.75734
17.5.2	hormone metabolism.ethylene.signal transduction	medtr4g095700.1	Transcript	(at2g23060 : 583.0) Acyl-CoA N-acyltransferases (NAT) superfamily protein; FUNCTIONS IN: N-acetyltransferase activity; INVOLVED IN: metabolic process; LOCATED IN: cellular_component unknown; EXPRESSED IN: embryo, leaf whorl, flower, pedicel, seed; EXPRESSED DURING: 4 anthesis, F mature embryo stage, petal differentiation and expansion stage, E expanded cotyledon stage, D bilateral stage; CONTAINS…	-2.87065
17.5.2	hormone metabolism.ethylene.signal transduction	medtr5g015810.1	Transcript	(at2g23060 : 584.0) Acyl-CoA N-acyltransferases (NAT) superfamily protein; FUNCTIONS IN: N-acetyltransferase activity; INVOLVED IN: metabolic process; LOCATED IN: cellular_component unknown; EXPRESSED IN: embryo, leaf whorl, flower, pedicel, seed; EXPRESSED DURING: 4 anthesis, F mature embryo stage, petal differentiation and expansion stage, E expanded cotyledon stage, D bilateral stage; CONTAINS…	2.49483
17.5.2	hormone metabolism.ethylene.signal transduction	medtr7g096830.1	Transcript	(at2g31230 : 130.0) encodes a member of the ERF (ethylene response factor) subfamily B-3 of ERF/AP2 transcription factor family. The protein contains one AP2 domain. There are 18 members in this subfamily including ATERF-1, ATERF-2, AND ATERF-5.; ethylene-responsive element binding factor 15 (ERF15); FUNCTIONS IN: DNA binding, transcription activator activity, sequence-specific DNA binding transc…	-2.31085
17.5.3	hormone metabolism.ethylene.induced-regulated-responsive-activated	medtr1g054765.1	Transcript	(at3g11930 : 186.0) Adenine nucleotide alpha hydrolases-like superfamily protein; FUNCTIONS IN: molecular_function unknown; INVOLVED IN: response to stress; LOCATED IN: cellular_component unknown; EXPRESSED IN: 18 plant structures; EXPRESSED DURING: 9 growth stages; CONTAINS InterPro DOMAIN/s: UspA (InterPro:IPR006016), Rossmann-like alpha/beta/alpha sandwich fold (InterPro:IPR014729), Universal …	1.57089
17.5.3	hormone metabolism.ethylene.induced-regulated-responsive-activated	medtr1g083950.1	Transcript	(at3g62550 : 161.0) Adenine nucleotide alpha hydrolases-like superfamily protein; FUNCTIONS IN: molecular_function unknown; INVOLVED IN: response to stress; LOCATED IN: vacuole; EXPRESSED IN: 21 plant structures; EXPRESSED DURING: 13 growth stages; CONTAINS InterPro DOMAIN/s: UspA (InterPro:IPR006016), Rossmann-like alpha/beta/alpha sandwich fold (InterPro:IPR014729), Universal stress protein A (…	1.97132
17.5.3	hormone metabolism.ethylene.induced-regulated-responsive-activated	medtr2g081820.1	Transcript	(at3g20640 : 195.0) basic helix-loop-helix (bHLH) DNA-binding superfamily protein; FUNCTIONS IN: sequence-specific DNA binding transcription factor activity; INVOLVED IN: regulation of transcription; LOCATED IN: nucleus, chloroplast; CONTAINS InterPro DOMAIN/s: Helix-loop-helix DNA-binding domain (InterPro:IPR001092), Helix-loop-helix DNA-binding (InterPro:IPR011598); BEST Arabidopsis thaliana pr…	-1.51288
17.5.3	hormone metabolism.ethylene.induced-regulated-responsive-activated	medtr3g467550.1	Transcript	(gnl|cdd|35552 : 401.0) no description available & (gnl|cdd|30859 : 386.0) no description available & (at1g55150 : 328.0) DEA(D/H)-box RNA helicase family protein; FUNCTIONS IN: helicase activity, ATP-dependent helicase activity, ATP binding, nucleic acid binding; LOCATED IN: cellular_component unknown; EXPRESSED IN: 22 plant structures; EXPRESSED DURING: 13 growth stages; CONTAINS InterPro DOMAI…	-1.01853
17.5.3	hormone metabolism.ethylene.induced-regulated-responsive-activated	medtr4g105100.1	Transcript	(at5g63120 : 697.0) P-loop containing nucleoside triphosphate hydrolases superfamily protein; FUNCTIONS IN: helicase activity, nucleic acid binding, ATP binding, ATP-dependent helicase activity; EXPRESSED IN: 22 plant structures; EXPRESSED DURING: 10 growth stages; CONTAINS InterPro DOMAIN/s: DNA/RNA helicase, DEAD/DEAH box type, N-terminal (InterPro:IPR011545), RNA helicase, DEAD-box type, Q mot…	1.48717
17.5.3	hormone metabolism.ethylene.induced-regulated-responsive-activated	medtr5g018280.1	Transcript	(at2g23610 : 215.0) Encodes a protein shown to have carboxylesterase activity, methyl IAA esterase activity, and methyl jasmonate esterase activity in vitro. This protein does not act on methyl salicylate, MeGA4, or MEGA9 in vitro.; methyl esterase 3 (MES3); CONTAINS InterPro DOMAIN/s: Alpha/beta hydrolase fold-1 (InterPro:IPR000073); BEST Arabidopsis thaliana protein match is: methyl esterase 4 …	1.89035
17.5.3	hormone metabolism.ethylene.induced-regulated-responsive-activated	medtr5g065980.1	Transcript	(at1g09740 : 213.0) Adenine nucleotide alpha hydrolases-like superfamily protein; FUNCTIONS IN: molecular_function unknown; INVOLVED IN: response to stress; LOCATED IN: cellular_component unknown; EXPRESSED IN: 13 plant structures; EXPRESSED DURING: 7 growth stages; CONTAINS InterPro DOMAIN/s: UspA (InterPro:IPR006016), Rossmann-like alpha/beta/alpha sandwich fold (InterPro:IPR014729), Universal …	1.63131
17.5.3	hormone metabolism.ethylene.induced-regulated-responsive-activated	medtr6g086280.1	Transcript	(at3g24500 : 166.0) One of three genes in A. thaliana encoding multiprotein bridging factor 1, a highly conserved transcriptional coactivator. May serve as a bridging factor between a bZIP factor and TBP. Its expression is specifically elevated in response to pathogen infection, salinity, drought, heat, hydrogen peroxide, and application of abscisic acid or salicylic acid. Constitutive expression…	1.26375
17.5.3	hormone metabolism.ethylene.induced-regulated-responsive-activated	medtr8g466800.1	Transcript	(at3g20640 : 219.0) basic helix-loop-helix (bHLH) DNA-binding superfamily protein; FUNCTIONS IN: sequence-specific DNA binding transcription factor activity; INVOLVED IN: regulation of transcription; LOCATED IN: nucleus, chloroplast; CONTAINS InterPro DOMAIN/s: Helix-loop-helix DNA-binding domain (InterPro:IPR001092), Helix-loop-helix DNA-binding (InterPro:IPR011598); BEST Arabidopsis thaliana pr…	-2.94326
17.8.1	hormone metabolism.salicylic acid.synthesis-degradation	medtr3g467270.1	Transcript	(gnl|cdd|86349 : 392.0) no description available & (at3g11480 : 292.0) The gene encodes a SABATH methyltransferase that methylates both salicylic acid and benzoic acid. It is highly expressed in flowers, induced by biotic and abiotic stress and thought to be involved in direct defense mechanism.; BSMT1; CONTAINS InterPro DOMAIN/s: SAM dependent carboxyl methyltransferase (InterPro:IPR005299); BES…	-1.3397
17.8.1	hormone metabolism.salicylic acid.synthesis-degradation	medtr5g046110.1	Transcript	(at4g36470 : 476.0) S-adenosyl-L-methionine-dependent methyltransferases superfamily protein; CONTAINS InterPro DOMAIN/s: SAM dependent carboxyl methyltransferase (InterPro:IPR005299); BEST Arabidopsis thaliana protein match is: S-adenosyl-L-methionine-dependent methyltransferases superfamily protein (TAIR:AT3G11480.1); Has 909 Blast hits to 891 proteins in 125 species: Archae - 0; Bacteria - 69;…	1.5848
17.8.1	hormone metabolism.salicylic acid.synthesis-degradation	medtr6g038300.1	Transcript	(at1g05675 : 392.0) UDP-Glycosyltransferase superfamily protein; FUNCTIONS IN: transferase activity, transferring hexosyl groups; INVOLVED IN: metabolic process; CONTAINS InterPro DOMAIN/s: UDP-glucuronosyl/UDP-glucosyltransferase (InterPro:IPR002213); BEST Arabidopsis thaliana protein match is: Uridine diphosphate glycosyltransferase 74E2 (TAIR:AT1G05680.1). & (q41819|iaag_maize : 339.0) Indole-…	-2.2678
17.8.1	hormone metabolism.salicylic acid.synthesis-degradation	medtr7g080900.1	Transcript	(at1g05680 : 354.0) Encodes a UDP-glucosyltransferase, UGT74E2, that acts on IBA (indole-3-butyric acid) and affects auxin homeostasis. The transcript and protein levels of this enzyme are strongly induced by H2O2 and may allow integration of ROS (reactive oxygen species) and auxin signaling. This enzyme can also transfer glycosyl groups to several compounds related to the explosive TNT when this…	7.36811
17.8.1	hormone metabolism.salicylic acid.synthesis-degradation	medtr8g020690.1	Transcript	(gnl|cdd|86349 : 370.0) no description available & (at4g36470 : 282.0) S-adenosyl-L-methionine-dependent methyltransferases superfamily protein; CONTAINS InterPro DOMAIN/s: SAM dependent carboxyl methyltransferase (InterPro:IPR005299); BEST Arabidopsis thaliana protein match is: S-adenosyl-L-methionine-dependent methyltransferases superfamily protein (TAIR:AT3G11480.1); Has 909 Blast hits to 891 …	-2.02086
17.8.1	hormone metabolism.salicylic acid.synthesis-degradation	medtr8g077040.1	Transcript	(gnl|cdd|86349 : 401.0) no description available & (q9fyz9|bamt_antma : 297.0) Benzoate carboxyl methyltransferase (EC 2.1.1.-) (S-adenosyl-L-methionine:benzoic acid carboxyl methyltransferase) - Antirrhinum majus (Garden snapdragon) & (at1g19640 : 296.0) Encodes a S-adenosyl-L-methionine:jasmonic acid carboxyl methyltransferase that catalyzes the formation of methyljasmonate from jasmonic acid. …	-1.01413
17.8.1.1.4	hormone metabolism.salicylic acid.synthesis-degradation.synthesis.SA glucosyltransferase ether bond making SAG	medtr5g035560.1	Transcript	(at1g24100 : 444.0) Encodes a UDP-glucose:thiohydroximate S-glucosyltransferase, involved in glucosinolate biosynthesis; UDP-glucosyl transferase 74B1 (UGT74B1); CONTAINS InterPro DOMAIN/s: UDP-glucuronosyl/UDP-glucosyltransferase (InterPro:IPR002213); BEST Arabidopsis thaliana protein match is: UDP-glycosyltransferase 74 F1 (TAIR:AT2G43840.1); Has 7754 Blast hits to 7677 proteins in 493 species:…	2.58286
17.8.1.1.4	hormone metabolism.salicylic acid.synthesis-degradation.synthesis.SA glucosyltransferase ether bond making SAG	medtr6g038300.1	Transcript	(at1g05675 : 392.0) UDP-Glycosyltransferase superfamily protein; FUNCTIONS IN: transferase activity, transferring hexosyl groups; INVOLVED IN: metabolic process; CONTAINS InterPro DOMAIN/s: UDP-glucuronosyl/UDP-glucosyltransferase (InterPro:IPR002213); BEST Arabidopsis thaliana protein match is: Uridine diphosphate glycosyltransferase 74E2 (TAIR:AT1G05680.1). & (q41819|iaag_maize : 339.0) Indole-…	-2.2678
17.8.1.1.4	hormone metabolism.salicylic acid.synthesis-degradation.synthesis.SA glucosyltransferase ether bond making SAG	medtr7g080900.1	Transcript	(at1g05680 : 354.0) Encodes a UDP-glucosyltransferase, UGT74E2, that acts on IBA (indole-3-butyric acid) and affects auxin homeostasis. The transcript and protein levels of this enzyme are strongly induced by H2O2 and may allow integration of ROS (reactive oxygen species) and auxin signaling. This enzyme can also transfer glycosyl groups to several compounds related to the explosive TNT when this…	7.36811
17.8.1.1.4	hormone metabolism.salicylic acid.synthesis-degradation.synthesis.SA glucosyltransferase ether bond making SAG	medtr8g088560.1	Transcript	(at2g43840 : 474.0) UGT74F1 transfers UDP:glucose to salicylic acid (forming a glucoside), benzoic acid, quercetin, and athranilate in vitro. UGT74F1 shows a weak ability to catalyze the formation of the p-aminobenzoate-glucose ester in vitro. But, UGT75B1 appears to be the dominant pABA acylglucosyltransferase in vivo based on assays in leaves, flowers, and siliques. The true biological substrat…	-1.72973
17.8.1.1.5	hormone metabolism.salicylic acid.synthesis-degradation.synthesis.SA glucosyltransferase ester and ether bond making SGE, SAG	medtr5g035560.1	Transcript	(at1g24100 : 444.0) Encodes a UDP-glucose:thiohydroximate S-glucosyltransferase, involved in glucosinolate biosynthesis; UDP-glucosyl transferase 74B1 (UGT74B1); CONTAINS InterPro DOMAIN/s: UDP-glucuronosyl/UDP-glucosyltransferase (InterPro:IPR002213); BEST Arabidopsis thaliana protein match is: UDP-glycosyltransferase 74 F1 (TAIR:AT2G43840.1); Has 7754 Blast hits to 7677 proteins in 493 species:…	2.58286
17.8.1.1.5	hormone metabolism.salicylic acid.synthesis-degradation.synthesis.SA glucosyltransferase ester and ether bond making SGE, SAG	medtr6g038300.1	Transcript	(at1g05675 : 392.0) UDP-Glycosyltransferase superfamily protein; FUNCTIONS IN: transferase activity, transferring hexosyl groups; INVOLVED IN: metabolic process; CONTAINS InterPro DOMAIN/s: UDP-glucuronosyl/UDP-glucosyltransferase (InterPro:IPR002213); BEST Arabidopsis thaliana protein match is: Uridine diphosphate glycosyltransferase 74E2 (TAIR:AT1G05680.1). & (q41819|iaag_maize : 339.0) Indole-…	-2.2678
17.8.1.1.5	hormone metabolism.salicylic acid.synthesis-degradation.synthesis.SA glucosyltransferase ester and ether bond making SGE, SAG	medtr7g080900.1	Transcript	(at1g05680 : 354.0) Encodes a UDP-glucosyltransferase, UGT74E2, that acts on IBA (indole-3-butyric acid) and affects auxin homeostasis. The transcript and protein levels of this enzyme are strongly induced by H2O2 and may allow integration of ROS (reactive oxygen species) and auxin signaling. This enzyme can also transfer glycosyl groups to several compounds related to the explosive TNT when this…	7.36811
17.8.1.1.5	hormone metabolism.salicylic acid.synthesis-degradation.synthesis.SA glucosyltransferase ester and ether bond making SGE, SAG	medtr8g088560.1	Transcript	(at2g43840 : 474.0) UGT74F1 transfers UDP:glucose to salicylic acid (forming a glucoside), benzoic acid, quercetin, and athranilate in vitro. UGT74F1 shows a weak ability to catalyze the formation of the p-aminobenzoate-glucose ester in vitro. But, UGT75B1 appears to be the dominant pABA acylglucosyltransferase in vivo based on assays in leaves, flowers, and siliques. The true biological substrat…	-1.72973
17.8.1.1.7	hormone metabolism.salicylic acid.synthesis-degradation.synthesis.methyl-SA methylesterase	medtr3g467270.1	Transcript	(gnl|cdd|86349 : 392.0) no description available & (at3g11480 : 292.0) The gene encodes a SABATH methyltransferase that methylates both salicylic acid and benzoic acid. It is highly expressed in flowers, induced by biotic and abiotic stress and thought to be involved in direct defense mechanism.; BSMT1; CONTAINS InterPro DOMAIN/s: SAM dependent carboxyl methyltransferase (InterPro:IPR005299); BES…	-1.3397
17.8.1.1.7	hormone metabolism.salicylic acid.synthesis-degradation.synthesis.methyl-SA methylesterase	medtr8g020690.1	Transcript	(gnl|cdd|86349 : 370.0) no description available & (at4g36470 : 282.0) S-adenosyl-L-methionine-dependent methyltransferases superfamily protein; CONTAINS InterPro DOMAIN/s: SAM dependent carboxyl methyltransferase (InterPro:IPR005299); BEST Arabidopsis thaliana protein match is: S-adenosyl-L-methionine-dependent methyltransferases superfamily protein (TAIR:AT3G11480.1); Has 909 Blast hits to 891 …	-2.02086
17.8.1.1.7	hormone metabolism.salicylic acid.synthesis-degradation.synthesis.methyl-SA methylesterase	medtr8g077040.1	Transcript	(gnl|cdd|86349 : 401.0) no description available & (q9fyz9|bamt_antma : 297.0) Benzoate carboxyl methyltransferase (EC 2.1.1.-) (S-adenosyl-L-methionine:benzoic acid carboxyl methyltransferase) - Antirrhinum majus (Garden snapdragon) & (at1g19640 : 296.0) Encodes a S-adenosyl-L-methionine:jasmonic acid carboxyl methyltransferase that catalyzes the formation of methyljasmonate from jasmonic acid. …	-1.01413
17.7.1.2	hormone metabolism.jasmonate.synthesis-degradation.lipoxygenase	medtr2g099570.1	Transcript	(p09918|lox3_pea : 1677.0) Seed lipoxygenase-3 (EC 1.13.11.12) - Pisum sativum (Garden pea) & (ipr013819 : 1500.0) Lipoxygenase, C-terminal & (gnl|cdd|84680 : 1125.0) no description available & (at1g55020 : 1073.0) lipoxygenase, a defense gene conferring resistance Xanthomonas campestris; lipoxygenase 1 (LOX1); CONTAINS InterPro DOMAIN/s: Lipoxygenase, iron binding site (InterPro:IPR020833), Lipo…	-1.43838
17.7.1.2	hormone metabolism.jasmonate.synthesis-degradation.lipoxygenase	medtr3g079420.1	Transcript	(q84yk8|loxc2_orysa : 881.0) Probable lipoxygenase 8, chloroplast precursor (EC 1.13.11.12) - Oryza sativa (Rice) & (at3g45140 : 868.0) Chloroplast lipoxygenase required for wound-induced jasmonic acid accumulation in Arabidopsis.Mutants are resistant to Staphylococcus aureus and accumulate salicylic acid upon infection.; lipoxygenase 2 (LOX2); FUNCTIONS IN: lipoxygenase activity; INVOLVED IN: in…	-1.57412
17.7.1.2	hormone metabolism.jasmonate.synthesis-degradation.lipoxygenase	medtr3g081130.1	Transcript	(ipr013819 : 1500.0) Lipoxygenase, C-terminal & (p27480|loxa_phavu : 1203.0) Lipoxygenase 1 (EC 1.13.11.12) - Phaseolus vulgaris (Kidney bean) (French bean) & (gnl|cdd|84680 : 1026.0) no description available & (at1g55020 : 957.0) lipoxygenase, a defense gene conferring resistance Xanthomonas campestris; lipoxygenase 1 (LOX1); CONTAINS InterPro DOMAIN/s: Lipoxygenase, iron binding site (InterPro:…	-3.85765
17.7.1.2	hormone metabolism.jasmonate.synthesis-degradation.lipoxygenase	medtr7g113410.1	Transcript	(ipr013819 : 1500.0) Lipoxygenase, C-terminal & (at1g55020 : 1224.0) lipoxygenase, a defense gene conferring resistance Xanthomonas campestris; lipoxygenase 1 (LOX1); CONTAINS InterPro DOMAIN/s: Lipoxygenase, iron binding site (InterPro:IPR020833), Lipoxygenase, C-terminal (InterPro:IPR013819), Lipoxygenase, LH2 (InterPro:IPR001024), Lipase/lipooxygenase, PLAT/LH2 (InterPro:IPR008976), Lipoxygena…	2.71231
17.7.1.2	hormone metabolism.jasmonate.synthesis-degradation.lipoxygenase	medtr8g020970.1	Transcript	(at1g17420 : 1352.0) Lipoxygenase; lipoxygenase 3 (LOX3); FUNCTIONS IN: oxidoreductase activity, acting on single donors with incorporation of molecular oxygen, incorporation of two atoms of oxygen, lipoxygenase activity, iron ion binding, metal ion binding; INVOLVED IN: growth, response to fungus, jasmonic acid biosynthetic process, response to wounding, defense response; LOCATED IN: chloroplast…	2.05675
17.7.1.3	hormone metabolism.jasmonate.synthesis-degradation.allene oxidase synthase	medtr1g021652.1	Transcript	(at5g42650 : 631.0) Encodes a member of the cytochrome p450 CYP74 gene family that functions as an allene oxide synthase. This enzyme catalyzes dehydration of the hydroperoxide to an unstable allene oxide in the JA biosynthetic pathway. It shows a dual catalytic activity, the major one being a 13-AOS but also expressing a 9-AOS activity.; allene oxide synthase (AOS); FUNCTIONS IN: hydro-lyase act…	1.13102
17.7.1.3	hormone metabolism.jasmonate.synthesis-degradation.allene oxidase synthase	medtr3g111530.1	Transcript	(at5g42650 : 628.0) Encodes a member of the cytochrome p450 CYP74 gene family that functions as an allene oxide synthase. This enzyme catalyzes dehydration of the hydroperoxide to an unstable allene oxide in the JA biosynthetic pathway. It shows a dual catalytic activity, the major one being a 13-AOS but also expressing a 9-AOS activity.; allene oxide synthase (AOS); FUNCTIONS IN: hydro-lyase act…	3.85303
17.7.1.3	hormone metabolism.jasmonate.synthesis-degradation.allene oxidase synthase	medtr4g068550.1	Transcript	(at5g42650 : 475.0) Encodes a member of the cytochrome p450 CYP74 gene family that functions as an allene oxide synthase. This enzyme catalyzes dehydration of the hydroperoxide to an unstable allene oxide in the JA biosynthetic pathway. It shows a dual catalytic activity, the major one being a 13-AOS but also expressing a 9-AOS activity.; allene oxide synthase (AOS); FUNCTIONS IN: hydro-lyase act…	2.73678
17.7.1.4	hormone metabolism.jasmonate.synthesis-degradation.allene oxidase cyclase	medtr5g053950.1	Transcript	(gnl|cdd|87067 : 317.0) no description available & (at1g13280 : 254.0) Encodes allene oxide cyclase. One of four genes in Arabidopsis that encode this enzyme, which catalyzes an essential step in jasmonic acid biosynthesis. Gene expression is reduced during senescence, a process that involves jasmonic acid signalling pathway.; allene oxide cyclase 4 (AOC4); FUNCTIONS IN: allene-oxide cyclase acti…	1.64205
17.7.1.4	hormone metabolism.jasmonate.synthesis-degradation.allene oxidase cyclase	medtr7g417750.1	Transcript	(gnl|cdd|87067 : 298.0) no description available & (ipr009410 : 231.30833) Allene oxide cyclase & (at1g13280 : 228.0) Encodes allene oxide cyclase. One of four genes in Arabidopsis that encode this enzyme, which catalyzes an essential step in jasmonic acid biosynthesis. Gene expression is reduced during senescence, a process that involves jasmonic acid signalling pathway.; allene oxide cyclase 4 …	-2.03341
17.7.1.5	hormone metabolism.jasmonate.synthesis-degradation.12-Oxo-PDA-reductase	medtr3g115600.1	Transcript	(at1g76680 : 533.0) Encodes a member of an alpha/beta barrel fold family of FMN-containing oxidoreductases. One of the closely related 12-oxophytodienoic acid reductases. This enzyme is not expected to participate in jasmonic acid biosynthesis because during in vitro assays, it shows very little activity with the naturally occurring OPDA isomer. Shows activity towards 2,4,6-trinitrotoluene. Expre…	3.20164
17.7.1.5	hormone metabolism.jasmonate.synthesis-degradation.12-Oxo-PDA-reductase	medtr5g006670.1	Transcript	(at1g76690 : 573.0) Encodes one of the closely related 12-oxophytodienoic acid reductases. This enzyme is not expected to participate in jasmonic acid biosynthesis because during in vitro assays, it shows very little activity with the naturally occurring OPDA isomer. Shows activity towards 2,4,6-trinitrotoluene. Expressed predominately in root. Predicted to be a cytosolic protein.; 12-oxophytodie…	-1.53365
17.7.1.10	hormone metabolism.jasmonate.synthesis-degradation.jasmonate-O-methyltransferase	medtr3g467270.1	Transcript	(gnl|cdd|86349 : 392.0) no description available & (at3g11480 : 292.0) The gene encodes a SABATH methyltransferase that methylates both salicylic acid and benzoic acid. It is highly expressed in flowers, induced by biotic and abiotic stress and thought to be involved in direct defense mechanism.; BSMT1; CONTAINS InterPro DOMAIN/s: SAM dependent carboxyl methyltransferase (InterPro:IPR005299); BES…	-1.3397
17.7.1.10	hormone metabolism.jasmonate.synthesis-degradation.jasmonate-O-methyltransferase	medtr8g077040.1	Transcript	(gnl|cdd|86349 : 401.0) no description available & (q9fyz9|bamt_antma : 297.0) Benzoate carboxyl methyltransferase (EC 2.1.1.-) (S-adenosyl-L-methionine:benzoic acid carboxyl methyltransferase) - Antirrhinum majus (Garden snapdragon) & (at1g19640 : 296.0) Encodes a S-adenosyl-L-methionine:jasmonic acid carboxyl methyltransferase that catalyzes the formation of methyljasmonate from jasmonic acid. …	-1.01413
17.7.2	hormone metabolism.jasmonate.signal transduction	medtr4g124960.1	Transcript	(at1g19180 : 85.1) JAZ1 is a nuclear-localized protein involved in jasmonate signaling. JAZ1 transcript levels rise in response to a jasmonate stimulus. JAZ1 can interact with the COI1 F-box subunit of an SCF E3 ubiquitin ligase in a yeast-two-hybrid assay only in the presence of jasmonate-isoleucine (JA-ILE) or coronatine. Application of jasmonate methyl ester to Arabidopsis roots reduces the le…	3.12679
17.7.2	hormone metabolism.jasmonate.signal transduction	medtr5g013515.1	Transcript	(at1g19180 : 85.5) JAZ1 is a nuclear-localized protein involved in jasmonate signaling. JAZ1 transcript levels rise in response to a jasmonate stimulus. JAZ1 can interact with the COI1 F-box subunit of an SCF E3 ubiquitin ligase in a yeast-two-hybrid assay only in the presence of jasmonate-isoleucine (JA-ILE) or coronatine. Application of jasmonate methyl ester to Arabidopsis roots reduces the le…	-2.81404
17.7.2	hormone metabolism.jasmonate.signal transduction	medtr6g069870.1	Transcript	(at3g17860 : 124.0) JAZs are direct targets of the SCFCOI1 E3 ubiquitin-ligase and JA treatment induces their proteasome-mediated degradation. Furthermore, JAI3 negatively regulates the key transcriptional activator of JA responses, AtMYC2. The C-terminal portion of JAZ3, including the Jas domain, appears to be important for JAZ3-COI1 binding in the presence of coronatine.; jasmonate-zim-domain p…	-1.45289
17.3.1.1.1	hormone metabolism.brassinosteroid.synthesis-degradation.BRs.DET2	medtr6g037340.1	Transcript	(at5g16010 : 281.0) 3-oxo-5-alpha-steroid 4-dehydrogenase family protein; FUNCTIONS IN: oxidoreductase activity, acting on the CH-CH group of donors, 3-oxo-5-alpha-steroid 4-dehydrogenase activity; INVOLVED IN: lipid metabolic process; LOCATED IN: chloroplast, chloroplast envelope; EXPRESSED IN: 23 plant structures; EXPRESSED DURING: 15 growth stages; CONTAINS InterPro DOMAIN/s: 3-oxo-5-alpha-ste…	-1.92262
17.3.1.1.3	hormone metabolism.brassinosteroid.synthesis-degradation.BRs.CPD	medtr3g070380.1	Transcript	(at5g05690 : 698.0) Encodes a member of the CP90A family, a cytochrome P450 monooxygenase which converts 6-deoxocathasterone to 6-deoxoteasterone in the late C6 oxidation pathway and cathasterone to teasterone in the early C6 oxidation pathway of brassinolide biosynthesis. Expressed in cotyledons and leaves. Mutants display de-etiolation and derepression of light-induced genes in the dark, dwarfi…	-0.834352
17.3.1.1.3	hormone metabolism.brassinosteroid.synthesis-degradation.BRs.CPD	medtr5g082520.1	Transcript	(at5g05690 : 689.0) Encodes a member of the CP90A family, a cytochrome P450 monooxygenase which converts 6-deoxocathasterone to 6-deoxoteasterone in the late C6 oxidation pathway and cathasterone to teasterone in the early C6 oxidation pathway of brassinolide biosynthesis. Expressed in cotyledons and leaves. Mutants display de-etiolation and derepression of light-induced genes in the dark, dwarfi…	1.08561
17.3.1.1.4	hormone metabolism.brassinosteroid.synthesis-degradation.BRs.BR6OX	medtr3g007320.1	Transcript	(q69f95|c85a_phavu : 798.0) Cytochrome P450 85A (EC 1.14.-.-) (C6-oxidase) - Phaseolus vulgaris (Kidney bean) (French bean) & (at3g30180 : 708.0) Encodes a cytochrome p450 enzyme that catalyzes the last reaction in the production of brassinolide. It is capable of converting 6-deoxocastasterone into castasterone, a C-6 oxidation, as well as the further conversion of castasterone into brassinolide …	-4.94785
17.3.1.1.4	hormone metabolism.brassinosteroid.synthesis-degradation.BRs.BR6OX	medtr6g015910.1	Transcript	(q69f95|c85a_phavu : 823.0) Cytochrome P450 85A (EC 1.14.-.-) (C6-oxidase) - Phaseolus vulgaris (Kidney bean) (French bean) & (at3g30180 : 715.0) Encodes a cytochrome p450 enzyme that catalyzes the last reaction in the production of brassinolide. It is capable of converting 6-deoxocastasterone into castasterone, a C-6 oxidation, as well as the further conversion of castasterone into brassinolide …	-4.82444
17.3.1.1.4	hormone metabolism.brassinosteroid.synthesis-degradation.BRs.BR6OX	medtr7g016040.1	Transcript	(q69f95|c85a_phavu : 880.0) Cytochrome P450 85A (EC 1.14.-.-) (C6-oxidase) - Phaseolus vulgaris (Kidney bean) (French bean) & (at3g30180 : 696.0) Encodes a cytochrome p450 enzyme that catalyzes the last reaction in the production of brassinolide. It is capable of converting 6-deoxocastasterone into castasterone, a C-6 oxidation, as well as the further conversion of castasterone into brassinolide …	-2.64872
17.3.1.1.5	hormone metabolism.brassinosteroid.synthesis-degradation.BRs.metabolic regulation	medtr4g113650.1	Transcript	(at2g26710 : 806.0) Encodes a member of the cytochrome p450 family that serves as a control point between multiple photoreceptor systems and brassinosteroid signal transduction. Involved in brassinolide metabolism. Mediates response to a variety of light signals including hypocotyl elongation and cotyledon expansion.; PHYB ACTIVATION TAGGED SUPPRESSOR 1 (BAS1); FUNCTIONS IN: steroid hydroxylase a…	-2.93097
17.3.1.1.99	hormone metabolism.brassinosteroid.synthesis-degradation.BRs.other	medtr3g007320.1	Transcript	(q69f95|c85a_phavu : 798.0) Cytochrome P450 85A (EC 1.14.-.-) (C6-oxidase) - Phaseolus vulgaris (Kidney bean) (French bean) & (at3g30180 : 708.0) Encodes a cytochrome p450 enzyme that catalyzes the last reaction in the production of brassinolide. It is capable of converting 6-deoxocastasterone into castasterone, a C-6 oxidation, as well as the further conversion of castasterone into brassinolide …	-4.94785
17.3.1.1.99	hormone metabolism.brassinosteroid.synthesis-degradation.BRs.other	medtr5g021220.1	Transcript	(at4g36380 : 579.0) Encodes a cytochrome P-450 gene that is involved in leaf blade expansion by controlling polar cell expansion in the leaf length direction. Member of the CYP90C CYP450 family. ROT3 was shown to be involved in brassinosteroid biosynthesis, most likely in the conversion step of typhasterol (TY) to castasterone (CS). As 6-deoxo-CS was unable to restore the phenotype of rot3-1, it …	2.86701
17.3.1.1.99	hormone metabolism.brassinosteroid.synthesis-degradation.BRs.other	medtr6g015910.1	Transcript	(q69f95|c85a_phavu : 823.0) Cytochrome P450 85A (EC 1.14.-.-) (C6-oxidase) - Phaseolus vulgaris (Kidney bean) (French bean) & (at3g30180 : 715.0) Encodes a cytochrome p450 enzyme that catalyzes the last reaction in the production of brassinolide. It is capable of converting 6-deoxocastasterone into castasterone, a C-6 oxidation, as well as the further conversion of castasterone into brassinolide …	-4.82444
17.3.1.1.99	hormone metabolism.brassinosteroid.synthesis-degradation.BRs.other	medtr7g016040.1	Transcript	(q69f95|c85a_phavu : 880.0) Cytochrome P450 85A (EC 1.14.-.-) (C6-oxidase) - Phaseolus vulgaris (Kidney bean) (French bean) & (at3g30180 : 696.0) Encodes a cytochrome p450 enzyme that catalyzes the last reaction in the production of brassinolide. It is capable of converting 6-deoxocastasterone into castasterone, a C-6 oxidation, as well as the further conversion of castasterone into brassinolide …	-2.64872
17.3.1.2.2	hormone metabolism.brassinosteroid.synthesis-degradation.sterols.SMT2	medtr3g032530.1	Transcript	(at5g13710 : 629.0) SMT1 controls the level of cholesterol in plants; sterol methyltransferase 1 (SMT1); CONTAINS InterPro DOMAIN/s: Sterol methyltransferase C-terminal (InterPro:IPR013705), Methyltransferase type 11 (InterPro:IPR013216); BEST Arabidopsis thaliana protein match is: sterol methyltransferase 3 (TAIR:AT1G76090.1); Has 12253 Blast hits to 12250 proteins in 2286 species: Archae - 352;…	-3.23427
17.3.1.2.99	hormone metabolism.brassinosteroid.synthesis-degradation.sterols.other	medtr4g092640.1	Transcript	(gnl|cdd|36512 : 764.0) no description available & (o48651|erg1_pangi : 761.0) Squalene monooxygenase (EC 1.14.99.7) (Squalene epoxidase) (SE) - Panax ginseng (Korean ginseng) & (at1g58440 : 733.0) Encodes a putative protein that has been speculated, based on sequence similarities, to have squalene monooxygenase activity.; XF1; FUNCTIONS IN: squalene monooxygenase activity; INVOLVED IN: response …	-1.77006
17.3.1.2.99	hormone metabolism.brassinosteroid.synthesis-degradation.sterols.other	medtr5g008810.1	Transcript	(at2g07050 : 1320.0) Involved in the biosynthesis of brassinosteroids. Catalyzes the reaction from epoxysqualene to cycloartenol.; cycloartenol synthase 1 (CAS1); FUNCTIONS IN: cycloartenol synthase activity; INVOLVED IN: pentacyclic triterpenoid biosynthetic process, thylakoid membrane organization, pollen development; LOCATED IN: vacuole; EXPRESSED IN: 24 plant structures; EXPRESSED DURING: 13 …	1.82011
17.3.1.2.99	hormone metabolism.brassinosteroid.synthesis-degradation.sterols.other	medtr6g088140.1	Transcript	(gnl|cdd|35718 : 1067.0) no description available & (at2g07050 : 1064.0) Involved in the biosynthesis of brassinosteroids. Catalyzes the reaction from epoxysqualene to cycloartenol.; cycloartenol synthase 1 (CAS1); FUNCTIONS IN: cycloartenol synthase activity; INVOLVED IN: pentacyclic triterpenoid biosynthetic process, thylakoid membrane organization, pollen development; LOCATED IN: vacuole; EXPR…	16.6381
17.3.2.1	hormone metabolism.brassinosteroid.signal transduction.BRI	medtr3g009400.1	Transcript	(at1g55610 : 1312.0) mutant has Altered vascular cell differentiation; LRR Receptor Kinase; BRI1 like (BRL1); FUNCTIONS IN: kinase activity; INVOLVED IN: protein amino acid phosphorylation; LOCATED IN: plasma membrane; EXPRESSED IN: 9 plant structures; EXPRESSED DURING: 4 anthesis, petal differentiation and expansion stage; CONTAINS InterPro DOMAIN/s: Protein kinase, ATP binding site (InterPro:IP…	2.25282
17.3.2.1	hormone metabolism.brassinosteroid.signal transduction.BRI	medtr3g437630.1	Transcript	(at1g74360 : 1212.0) Leucine-rich repeat protein kinase family protein; FUNCTIONS IN: protein serine/threonine kinase activity, protein kinase activity, ATP binding; INVOLVED IN: transmembrane receptor protein tyrosine kinase signaling pathway, protein amino acid phosphorylation; LOCATED IN: mitochondrion; EXPRESSED IN: 15 plant structures; EXPRESSED DURING: 9 growth stages; CONTAINS InterPro DOM…	3.85248
17.3.2.1	hormone metabolism.brassinosteroid.signal transduction.BRI	medtr4g109170.1	Transcript	(at1g74360 : 1243.0) Leucine-rich repeat protein kinase family protein; FUNCTIONS IN: protein serine/threonine kinase activity, protein kinase activity, ATP binding; INVOLVED IN: transmembrane receptor protein tyrosine kinase signaling pathway, protein amino acid phosphorylation; LOCATED IN: mitochondrion; EXPRESSED IN: 15 plant structures; EXPRESSED DURING: 9 growth stages; CONTAINS InterPro DOM…	3.04249
17.3.2.2	hormone metabolism.brassinosteroid.signal transduction.BZR	medtr2g075400.1	Transcript	(at1g78700 : 286.0) BES1/BZR1 homolog 4 (BEH4); FUNCTIONS IN: transcription regulator activity; INVOLVED IN: biological_process unknown; LOCATED IN: cellular_component unknown; EXPRESSED IN: 23 plant structures; EXPRESSED DURING: 13 growth stages; CONTAINS InterPro DOMAIN/s: BZR1, transcriptional repressor (InterPro:IPR008540); BEST Arabidopsis thaliana protein match is: BES1/BZR1 homolog 3 (TAIR…	-2.47741
17.3.2.99	hormone metabolism.brassinosteroid.signal transduction.other	medtr1g076470.1	Transcript	(at2g17230 : 431.0) EXORDIUM like 5 (EXL5); FUNCTIONS IN: molecular_function unknown; INVOLVED IN: biological_process unknown; LOCATED IN: endomembrane system; EXPRESSED IN: 22 plant structures; EXPRESSED DURING: 13 growth stages; CONTAINS InterPro DOMAIN/s: Phosphate-induced protein 1 (InterPro:IPR006766); BEST Arabidopsis thaliana protein match is: EXORDIUM like 1 (TAIR:AT2G35150.1); Has 402 Bl…	-2.80292
17.3.2.99	hormone metabolism.brassinosteroid.signal transduction.other	medtr4g110040.1	Transcript	(at5g08130 : 307.0) Arabidopsis thaliana basic helix-loop-helix (bHLH) family protein involved in brassinosteroid signaling. It synergistically interacts with BES1 to bind to E box sequences (CANNTG).; BIM1; FUNCTIONS IN: protein binding, DNA binding, sequence-specific DNA binding transcription factor activity; INVOLVED IN: brassinosteroid mediated signaling pathway, regulation of transcription; …	-1.17749
17.3.3	hormone metabolism.brassinosteroid.induced-regulated-responsive-activated	medtr8g028815.1	Transcript	(at3g61460 : 158.0) Encodes a novel ring finger protein and forms an N-terminal hydrophobic domain and a C-terminal RING-H2 signature. Expression is down regulated by brassinolide.; brassinosteroid-responsive RING-H2 (BRH1); FUNCTIONS IN: zinc ion binding; INVOLVED IN: response to brassinosteroid stimulus, response to chitin; LOCATED IN: endomembrane system; EXPRESSED IN: 22 plant structures; EXP…	1.39762
17.3.3	hormone metabolism.brassinosteroid.induced-regulated-responsive-activated	medtr8g098770.1	Transcript	(at3g61460 : 207.0) Encodes a novel ring finger protein and forms an N-terminal hydrophobic domain and a C-terminal RING-H2 signature. Expression is down regulated by brassinolide.; brassinosteroid-responsive RING-H2 (BRH1); FUNCTIONS IN: zinc ion binding; INVOLVED IN: response to brassinosteroid stimulus, response to chitin; LOCATED IN: endomembrane system; EXPRESSED IN: 22 plant structures; EXP…	2.42487
17.2	hormone metabolism.auxin	medtr3g093730.1	Transcript	(at3g10870 : 355.0) Encodes a methyl IAA esterase. Methyl IAA is believed to be an inactive form of auxin that needs to be demethylated to exert a biological effect. MES17 does not act on methyl JA, MeSA, MeGA4, or MEGA9 in vitro. This gene is expressed in several tissues of seedlings and adult plants, with a higher relative level of expression in the seedling shoot apex and the adult stem.; meth…	-1.35189
17.2.1	hormone metabolism.auxin.synthesis-degradation	medtr3g084520.1	Transcript	(at4g15550 : 432.0) UDP-glucose:indole-3-acetate beta-D-glucosyltransferase; indole-3-acetate beta-D-glucosyltransferase (IAGLU); FUNCTIONS IN: UDP-glycosyltransferase activity, transferase activity, transferring glycosyl groups; INVOLVED IN: metabolic process; LOCATED IN: chloroplast; EXPRESSED IN: 17 plant structures; EXPRESSED DURING: 7 growth stages; CONTAINS InterPro DOMAIN/s: UDP-glucuronos…	0.967056
17.2.1	hormone metabolism.auxin.synthesis-degradation	medtr3g088590.1	Transcript	(at1g44350 : 600.0) encodes a protein similar to IAA amino acid conjugate hydrolase.; IAA-leucine resistant (ILR)-like gene 6 (ILL6); FUNCTIONS IN: metallopeptidase activity, IAA-amino acid conjugate hydrolase activity; INVOLVED IN: proteolysis, regulation of systemic acquired resistance, auxin metabolic process; LOCATED IN: endomembrane system; EXPRESSED IN: 22 plant structures; EXPRESSED DURING…	3.76977
17.2.1	hormone metabolism.auxin.synthesis-degradation	medtr3g093030.1	Transcript	(at5g54140 : 478.0) encodes a protein similar to IAA amino acid conjugate hydrolase; IAA-leucine-resistant (ILR1)-like 3 (ILL3); FUNCTIONS IN: metallopeptidase activity, IAA-amino acid conjugate hydrolase activity; INVOLVED IN: proteolysis, auxin metabolic process; LOCATED IN: endomembrane system; EXPRESSED IN: 21 plant structures; EXPRESSED DURING: 12 growth stages; CONTAINS InterPro DOMAIN/s: P…	-1.42658
17.2.1	hormone metabolism.auxin.synthesis-degradation	medtr5g035560.1	Transcript	(at1g24100 : 444.0) Encodes a UDP-glucose:thiohydroximate S-glucosyltransferase, involved in glucosinolate biosynthesis; UDP-glucosyl transferase 74B1 (UGT74B1); CONTAINS InterPro DOMAIN/s: UDP-glucuronosyl/UDP-glucosyltransferase (InterPro:IPR002213); BEST Arabidopsis thaliana protein match is: UDP-glycosyltransferase 74 F1 (TAIR:AT2G43840.1); Has 7754 Blast hits to 7677 proteins in 493 species:…	2.58286
17.2.1	hormone metabolism.auxin.synthesis-degradation	medtr8g083290.1	Transcript	(at4g15550 : 392.0) UDP-glucose:indole-3-acetate beta-D-glucosyltransferase; indole-3-acetate beta-D-glucosyltransferase (IAGLU); FUNCTIONS IN: UDP-glycosyltransferase activity, transferase activity, transferring glycosyl groups; INVOLVED IN: metabolic process; LOCATED IN: chloroplast; EXPRESSED IN: 17 plant structures; EXPRESSED DURING: 7 growth stages; CONTAINS InterPro DOMAIN/s: UDP-glucuronos…	2.34546
17.2.1	hormone metabolism.auxin.synthesis-degradation	medtr8g083280.1	Transcript	(at4g15550 : 361.0) UDP-glucose:indole-3-acetate beta-D-glucosyltransferase; indole-3-acetate beta-D-glucosyltransferase (IAGLU); FUNCTIONS IN: UDP-glycosyltransferase activity, transferase activity, transferring glycosyl groups; INVOLVED IN: metabolic process; LOCATED IN: chloroplast; EXPRESSED IN: 17 plant structures; EXPRESSED DURING: 7 growth stages; CONTAINS InterPro DOMAIN/s: UDP-glucuronos…	-1.17205
17.2.2	hormone metabolism.auxin.signal transduction	medtr1g030890.1	Transcript	(ipr004776 : 1500.0) Auxin efflux carrier & (at1g70940 : 844.0) A regulator of auxin efflux and involved in differential growth. PIN3 is expressed in gravity-sensing tissues, with PIN3 protein accumulating predominantly at the lateral cell surface. PIN3 localizes to the plasma membrane and to vesicles. In roots, PIN3 is expressed without pronounced polarity in tiers two and three of the columella…	-3.04201
17.2.2	hormone metabolism.auxin.signal transduction	medtr3g072870.1	Transcript	(q9fel6|lax3_medtr : 870.0) Auxin transporter-like protein 3 (AUX1-like protein 3) (MtLAX3) - Medicago truncatula (Barrel medic) & (at1g77690 : 792.0) Encodes an auxin influx carrier LAX3 (Like Aux1) that promotes lateral root emergence. Auxin-induced expression of LAX3 in turn induces a selection of cell-wall-remodelling enzymes, which are likely to promote cell separation in advance of developi…	-1.77487
17.2.2	hormone metabolism.auxin.signal transduction	medtr3g104560.1	Transcript	(at2g26170 : 742.0) Encodes a protein with similarity to thromboxane-A synthase, member of the CYP711A cytochrome P450 family. MAX1 is a specific repressor of vegetative axillary buds generated by the axillary meristem. Expressed in vascular traces in the rosette stem and axillary buds throughout plant development. Mutants have increased axillary branches. Along with MAX3,4 thought to mediate con…	1.26613
17.2.2	hormone metabolism.auxin.signal transduction	medtr6g011400.1	Transcript	(at5g15100 : 354.0) PIN-FORMED 8 (PIN8); FUNCTIONS IN: auxin:hydrogen symporter activity, transporter activity; INVOLVED IN: auxin polar transport, transmembrane transport; LOCATED IN: endomembrane system, integral to membrane; EXPRESSED IN: 9 plant structures; EXPRESSED DURING: 6 growth stages; CONTAINS InterPro DOMAIN/s: Auxin efflux carrier, subgroup (InterPro:IPR014024), Auxin efflux carrier …	-2.45409
17.2.3	hormone metabolism.auxin.induced-regulated-responsive-activated	medtr1g022150.1	Transcript	(at2g18460 : 342.0) like COV 3 (LCV3); CONTAINS InterPro DOMAIN/s: Protein of unknown function DUF502 (InterPro:IPR007462); BEST Arabidopsis thaliana protein match is: like COV 1 (TAIR:AT2G20130.1); Has 35333 Blast hits to 34131 proteins in 2444 species: Archae - 798; Bacteria - 22429; Metazoa - 974; Fungi - 991; Plants - 531; Viruses - 0; Other Eukaryotes - 9610 (source: NCBI BLink). & (gnl|cdd|…	-1.923
17.2.3	hormone metabolism.auxin.induced-regulated-responsive-activated	medtr1g031590.1	Transcript	(at2g01480 : 848.0) O-fucosyltransferase family protein; LOCATED IN: chloroplast; EXPRESSED IN: 23 plant structures; EXPRESSED DURING: 15 growth stages; CONTAINS InterPro DOMAIN/s: GDP-fucose protein O-fucosyltransferase (InterPro:IPR019378); BEST Arabidopsis thaliana protein match is: O-fucosyltransferase family protein (TAIR:AT1G14970.1); Has 836 Blast hits to 825 proteins in 29 species: Archae…	-1.9541
17.2.3	hormone metabolism.auxin.induced-regulated-responsive-activated	medtr1g061570.1	Transcript	(gnl|cdd|66231 : 100.0) no description available & (at4g34750 : 93.2) SAUR-like auxin-responsive protein family ; FUNCTIONS IN: calmodulin binding; INVOLVED IN: response to auxin stimulus; LOCATED IN: cellular_component unknown; EXPRESSED IN: 24 plant structures; EXPRESSED DURING: 15 growth stages; CONTAINS InterPro DOMAIN/s: Auxin responsive SAUR protein (InterPro:IPR003676); BEST Arabidopsis th…	2.28613
17.2.3	hormone metabolism.auxin.induced-regulated-responsive-activated	medtr1g063870.1	Transcript	(at3g47620 : 116.0) Encodes a transcription factor AtTCP14 that regulates seed germination. AtTCP14 shows elevated expression level just prior to germination. AtTCP14 is predominantly expressed in the vascular tissue of the embryo, and affects gene expression in radicles in a non-cell-autonomous manner.; "TEOSINTE BRANCHED, cycloidea and PCF (TCP) 14" (TCP14); CONTAINS InterPro DOMAIN/s: Transcri…	1.5836
17.2.3	hormone metabolism.auxin.induced-regulated-responsive-activated	medtr2g013140.1	Transcript	(gnl|cdd|48483 : 359.0) no description available & (at4g27450 : 333.0) Aluminium induced protein with YGL and LRDR motifs; FUNCTIONS IN: molecular_function unknown; INVOLVED IN: biological_process unknown; LOCATED IN: cytosol, nucleus, plasma membrane; EXPRESSED IN: 25 plant structures; EXPRESSED DURING: 14 growth stages; BEST Arabidopsis thaliana protein match is: Aluminium induced protein with …	1.37574
17.2.3	hormone metabolism.auxin.induced-regulated-responsive-activated	medtr2g026080.1	Transcript	(at5g47530 : 335.0) Auxin-responsive family protein; CONTAINS InterPro DOMAIN/s: Cytochrome b561, eukaryote (InterPro:IPR004877), Uncharacterised conserved protein UCP037471 (InterPro:IPR017214), Protein of unknown function DUF568, DOMON-like (InterPro:IPR007613), DOMON related (InterPro:IPR005018), Cytochrome b561/ferric reductase transmembrane (InterPro:IPR006593); BEST Arabidopsis thaliana pro…	1.06249
17.2.3	hormone metabolism.auxin.induced-regulated-responsive-activated	medtr2g043250.1	Transcript	(at1g19220 : 705.0) Encodes an auxin response factor that contains the conserved VP1-B3 DNA-binding domain at its N-terminus and the Aux/IAA-like domains III and IV present in most ARFs at its C-terminus. The protein interacts with IAA1 (yeast two hybrid) and other auxin response elements such as ER7 and ER9 (yeast one hybrid). ARF19 protein can complement many aspects of the arf7 mutant phenotyp…	0.837415
17.2.3	hormone metabolism.auxin.induced-regulated-responsive-activated	medtr2g048210.1	Transcript	(at2g34680 : 2094.0) isolated from differential screening of a cDNA library from auxin-treated root culture. sequence does not show homology to any known proteins and is predicted to be extracellular.; AUXIN-INDUCED IN ROOT CULTURES 9 (AIR9); INVOLVED IN: response to auxin stimulus, lateral root morphogenesis; LOCATED IN: plasma membrane; EXPRESSED IN: 23 plant structures; EXPRESSED DURING: 13 gr…	-1.6121
17.2.3	hormone metabolism.auxin.induced-regulated-responsive-activated	medtr2g059350.1	Transcript	(at5g15740 : 754.0) O-fucosyltransferase family protein; CONTAINS InterPro DOMAIN/s: GDP-fucose protein O-fucosyltransferase (InterPro:IPR019378); BEST Arabidopsis thaliana protein match is: O-fucosyltransferase family protein (TAIR:AT3G02250.1); Has 822 Blast hits to 815 proteins in 30 species: Archae - 0; Bacteria - 0; Metazoa - 0; Fungi - 0; Plants - 822; Viruses - 0; Other Eukaryotes - 0 (sou…	-0.966253
17.2.3	hormone metabolism.auxin.induced-regulated-responsive-activated	medtr2g066830.1	Transcript	(at3g12830 : 142.0) SAUR-like auxin-responsive protein family ; CONTAINS InterPro DOMAIN/s: Auxin responsive SAUR protein (InterPro:IPR003676); BEST Arabidopsis thaliana protein match is: SAUR-like auxin-responsive protein family (TAIR:AT1G56150.1); Has 1206 Blast hits to 1201 proteins in 26 species: Archae - 0; Bacteria - 0; Metazoa - 0; Fungi - 0; Plants - 1205; Viruses - 0; Other Eukaryotes - …	1.61481
17.2.3	hormone metabolism.auxin.induced-regulated-responsive-activated	medtr2g079670.1	Transcript	(at4g27450 : 391.0) Aluminium induced protein with YGL and LRDR motifs; FUNCTIONS IN: molecular_function unknown; INVOLVED IN: biological_process unknown; LOCATED IN: cytosol, nucleus, plasma membrane; EXPRESSED IN: 25 plant structures; EXPRESSED DURING: 14 growth stages; BEST Arabidopsis thaliana protein match is: Aluminium induced protein with YGL and LRDR motifs (TAIR:AT3G15450.1); Has 30201 B…	2.22093
17.2.3	hormone metabolism.auxin.induced-regulated-responsive-activated	medtr3g099480.1	Transcript	(at1g22460 : 646.0) O-fucosyltransferase family protein; CONTAINS InterPro DOMAIN/s: GDP-fucose protein O-fucosyltransferase (InterPro:IPR019378); BEST Arabidopsis thaliana protein match is: O-fucosyltransferase family protein (TAIR:AT5G64600.1); Has 841 Blast hits to 817 proteins in 30 species: Archae - 0; Bacteria - 0; Metazoa - 0; Fungi - 0; Plants - 841; Viruses - 0; Other Eukaryotes - 0 (sou…	1.40276
17.2.3	hormone metabolism.auxin.induced-regulated-responsive-activated	medtr3g113310.1	Transcript	(at1g75580 : 164.0) SAUR-like auxin-responsive protein family ; CONTAINS InterPro DOMAIN/s: Auxin responsive SAUR protein (InterPro:IPR003676); BEST Arabidopsis thaliana protein match is: SAUR-like auxin-responsive protein family (TAIR:AT1G19830.1); Has 1403 Blast hits to 1386 proteins in 27 species: Archae - 0; Bacteria - 0; Metazoa - 0; Fungi - 0; Plants - 1402; Viruses - 0; Other Eukaryotes - …	-1.21543
17.2.3	hormone metabolism.auxin.induced-regulated-responsive-activated	medtr4g019210.1	Transcript	(at2g37980 : 798.0) O-fucosyltransferase family protein; FUNCTIONS IN: molecular_function unknown; INVOLVED IN: biological_process unknown; LOCATED IN: chloroplast; EXPRESSED IN: 13 plant structures; EXPRESSED DURING: L mature pollen stage, M germinated pollen stage, 4 anthesis, petal differentiation and expansion stage; CONTAINS InterPro DOMAIN/s: GDP-fucose protein O-fucosyltransferase (InterPr…	2.48642
17.2.3	hormone metabolism.auxin.induced-regulated-responsive-activated	medtr4g025830.1	Transcript	(at3g60690 : 152.0) SAUR-like auxin-responsive protein family ; CONTAINS InterPro DOMAIN/s: Auxin responsive SAUR protein (InterPro:IPR003676); BEST Arabidopsis thaliana protein match is: SAUR-like auxin-responsive protein family (TAIR:AT2G45210.1); Has 1342 Blast hits to 1328 proteins in 27 species: Archae - 0; Bacteria - 0; Metazoa - 0; Fungi - 0; Plants - 1341; Viruses - 0; Other Eukaryotes - …	1.5032
17.2.3	hormone metabolism.auxin.induced-regulated-responsive-activated	medtr4g072190.1	Transcript	(at4g34760 : 166.0) SAUR-like auxin-responsive protein family ; CONTAINS InterPro DOMAIN/s: Auxin responsive SAUR protein (InterPro:IPR003676); BEST Arabidopsis thaliana protein match is: SAUR-like auxin-responsive protein family (TAIR:AT2G16580.1); Has 1475 Blast hits to 1458 proteins in 28 species: Archae - 0; Bacteria - 0; Metazoa - 0; Fungi - 0; Plants - 1474; Viruses - 0; Other Eukaryotes - …	-5.42977
17.2.3	hormone metabolism.auxin.induced-regulated-responsive-activated	medtr4g072220.1	Transcript	(p33079|a10a5_soybn : 145.0) Auxin-induced protein 10A5 - Glycine max (Soybean) & (gnl|cdd|66231 : 122.0) no description available & (at4g38840 : 106.0) SAUR-like auxin-responsive protein family ; FUNCTIONS IN: molecular_function unknown; INVOLVED IN: response to auxin stimulus, response to cold; LOCATED IN: plasma membrane; EXPRESSED IN: 21 plant structures; EXPRESSED DURING: 13 growth stages; C…	-4.12948
17.2.3	hormone metabolism.auxin.induced-regulated-responsive-activated	medtr4g072230.1	Transcript	(p33083|ax6b_soybn : 140.0) Auxin-induced protein 6B - Glycine max (Soybean) & (gnl|cdd|66231 : 121.0) no description available & (at4g38840 : 108.0) SAUR-like auxin-responsive protein family ; FUNCTIONS IN: molecular_function unknown; INVOLVED IN: response to auxin stimulus, response to cold; LOCATED IN: plasma membrane; EXPRESSED IN: 21 plant structures; EXPRESSED DURING: 13 growth stages; CONT…	-3.69889
17.2.3	hormone metabolism.auxin.induced-regulated-responsive-activated	medtr4g072240.1	Transcript	(p33079|a10a5_soybn : 147.0) Auxin-induced protein 10A5 - Glycine max (Soybean) & (gnl|cdd|66231 : 126.0) no description available & (at4g38840 : 107.0) SAUR-like auxin-responsive protein family ; FUNCTIONS IN: molecular_function unknown; INVOLVED IN: response to auxin stimulus, response to cold; LOCATED IN: plasma membrane; EXPRESSED IN: 21 plant structures; EXPRESSED DURING: 13 growth stages; C…	-4.3611
17.2.3	hormone metabolism.auxin.induced-regulated-responsive-activated	medtr4g072770.1	Transcript	(p33081|ax15a_soybn : 109.0) Auxin-induced protein 15A - Glycine max (Soybean) & (gnl|cdd|66231 : 106.0) no description available & (at4g38840 : 102.0) SAUR-like auxin-responsive protein family ; FUNCTIONS IN: molecular_function unknown; INVOLVED IN: response to auxin stimulus, response to cold; LOCATED IN: plasma membrane; EXPRESSED IN: 21 plant structures; EXPRESSED DURING: 13 growth stages; CO…	-2.54623
17.2.3	hormone metabolism.auxin.induced-regulated-responsive-activated	medtr4g072850.1	Transcript	(p32295|arg7_phaau : 134.0) Indole-3-acetic acid-induced protein ARG7 - Phaseolus aureus (Mung bean) (Vigna radiata) & (gnl|cdd|66231 : 131.0) no description available & (at4g38840 : 103.0) SAUR-like auxin-responsive protein family ; FUNCTIONS IN: molecular_function unknown; INVOLVED IN: response to auxin stimulus, response to cold; LOCATED IN: plasma membrane; EXPRESSED IN: 21 plant structures; …	-2.31263
17.2.3	hormone metabolism.auxin.induced-regulated-responsive-activated	medtr4g072870.1	Transcript	(p33079|a10a5_soybn : 149.0) Auxin-induced protein 10A5 - Glycine max (Soybean) & (gnl|cdd|66231 : 123.0) no description available & (at4g38840 : 110.0) SAUR-like auxin-responsive protein family ; FUNCTIONS IN: molecular_function unknown; INVOLVED IN: response to auxin stimulus, response to cold; LOCATED IN: plasma membrane; EXPRESSED IN: 21 plant structures; EXPRESSED DURING: 13 growth stages; C…	-3.54688
17.2.3	hormone metabolism.auxin.induced-regulated-responsive-activated	medtr4g075760.1	Transcript	(at1g29450 : 113.0) SAUR-like auxin-responsive protein family ; CONTAINS InterPro DOMAIN/s: Auxin responsive SAUR protein (InterPro:IPR003676); BEST Arabidopsis thaliana protein match is: SAUR-like auxin-responsive protein family (TAIR:AT1G29500.1); Has 675 Blast hits to 661 proteins in 20 species: Archae - 0; Bacteria - 0; Metazoa - 0; Fungi - 0; Plants - 675; Viruses - 0; Other Eukaryotes - 0 (…	-2.8939
17.2.3	hormone metabolism.auxin.induced-regulated-responsive-activated	medtr4g082310.1	Transcript	(at1g14020 : 755.0) O-fucosyltransferase family protein; CONTAINS InterPro DOMAIN/s: GDP-fucose protein O-fucosyltransferase (InterPro:IPR019378); BEST Arabidopsis thaliana protein match is: O-fucosyltransferase family protein (TAIR:AT2G03280.1); Has 821 Blast hits to 817 proteins in 30 species: Archae - 0; Bacteria - 0; Metazoa - 0; Fungi - 0; Plants - 821; Viruses - 0; Other Eukaryotes - 0 (sou…	-1.54207
17.2.3	hormone metabolism.auxin.induced-regulated-responsive-activated	medtr4g110030.1	Transcript	(at5g15740 : 741.0) O-fucosyltransferase family protein; CONTAINS InterPro DOMAIN/s: GDP-fucose protein O-fucosyltransferase (InterPro:IPR019378); BEST Arabidopsis thaliana protein match is: O-fucosyltransferase family protein (TAIR:AT3G02250.1); Has 822 Blast hits to 815 proteins in 30 species: Archae - 0; Bacteria - 0; Metazoa - 0; Fungi - 0; Plants - 822; Viruses - 0; Other Eukaryotes - 0 (sou…	-1.49964
17.2.3	hormone metabolism.auxin.induced-regulated-responsive-activated	medtr5g093520.1	Transcript	(at3g25290 : 202.0) Auxin-responsive family protein; INVOLVED IN: multicellular organismal development; LOCATED IN: plasma membrane, membrane; EXPRESSED IN: 19 plant structures; EXPRESSED DURING: 9 growth stages; CONTAINS InterPro DOMAIN/s: Cytochrome b561, eukaryote (InterPro:IPR004877), Uncharacterised conserved protein UCP037471 (InterPro:IPR017214), Protein of unknown function DUF568, DOMON-l…	-2.75343
17.2.3	hormone metabolism.auxin.induced-regulated-responsive-activated	medtr5g097620.1	Transcript	(at2g04850 : 538.0) Auxin-responsive family protein; CONTAINS InterPro DOMAIN/s: Cytochrome b561, eukaryote (InterPro:IPR004877), Uncharacterised conserved protein UCP037471 (InterPro:IPR017214), Protein of unknown function DUF568, DOMON-like (InterPro:IPR007613), DOMON related (InterPro:IPR005018), Cytochrome b561/ferric reductase transmembrane (InterPro:IPR006593); BEST Arabidopsis thaliana pro…	-2.54145
17.2.3	hormone metabolism.auxin.induced-regulated-responsive-activated	medtr7g051910.1	Transcript	(at3g25290 : 427.0) Auxin-responsive family protein; INVOLVED IN: multicellular organismal development; LOCATED IN: plasma membrane, membrane; EXPRESSED IN: 19 plant structures; EXPRESSED DURING: 9 growth stages; CONTAINS InterPro DOMAIN/s: Cytochrome b561, eukaryote (InterPro:IPR004877), Uncharacterised conserved protein UCP037471 (InterPro:IPR017214), Protein of unknown function DUF568, DOMON-l…	-1.70095
17.2.3	hormone metabolism.auxin.induced-regulated-responsive-activated	medtr7g067855.1	Transcript	(at1g60750 : 89.7) NAD(P)-linked oxidoreductase superfamily protein; FUNCTIONS IN: oxidoreductase activity; INVOLVED IN: oxidation reduction; CONTAINS InterPro DOMAIN/s: Aldo/keto reductase (InterPro:IPR001395), Aldo/keto reductase subgroup (InterPro:IPR020471); BEST Arabidopsis thaliana protein match is: NAD(P)-linked oxidoreductase superfamily protein (TAIR:AT1G60730.1); Has 31420 Blast hits to…	-3.69145
17.2.3	hormone metabolism.auxin.induced-regulated-responsive-activated	medtr7g117375.1	Transcript	(at3g61750 : 351.0) Cytochrome b561/ferric reductase transmembrane with DOMON related domain; FUNCTIONS IN: dopamine beta-monooxygenase activity; INVOLVED IN: histidine catabolic process; LOCATED IN: membrane; CONTAINS InterPro DOMAIN/s: Cytochrome b561, eukaryote (InterPro:IPR004877), DOMON related (InterPro:IPR005018), Cytochrome b561/ferric reductase transmembrane (InterPro:IPR006593), DOMON (…	-1.8355
17.2.3	hormone metabolism.auxin.induced-regulated-responsive-activated	medtr7g118010.1	Transcript	(at2g46690 : 132.0) SAUR-like auxin-responsive protein family ; CONTAINS InterPro DOMAIN/s: Auxin responsive SAUR protein (InterPro:IPR003676); BEST Arabidopsis thaliana protein match is: SAUR-like auxin-responsive protein family (TAIR:AT3G61900.1); Has 1291 Blast hits to 1280 proteins in 26 species: Archae - 0; Bacteria - 0; Metazoa - 0; Fungi - 0; Plants - 1290; Viruses - 0; Other Eukaryotes - …	1.79803
17.2.3	hormone metabolism.auxin.induced-regulated-responsive-activated	medtr8g011650.1	Transcript	(at3g07390 : 145.0) isolated from differential screening of a cDNA library from auxin-treated root culture. sequence does not show homology to any known proteins and is predicted to be extracellular.; Auxin-Induced in Root cultures 12 (AIR12); FUNCTIONS IN: extracellular matrix structural constituent; INVOLVED IN: response to auxin stimulus, lateral root morphogenesis, extracellular matrix organi…	-3.01466
17.2.3	hormone metabolism.auxin.induced-regulated-responsive-activated	medtr8g022380.1	Transcript	(at1g17345 : 87.0) SAUR-like auxin-responsive protein family ; CONTAINS InterPro DOMAIN/s: Auxin responsive SAUR protein (InterPro:IPR003676); BEST Arabidopsis thaliana protein match is: SAUR-like auxin-responsive protein family (TAIR:AT1G72430.1); Has 128 Blast hits to 128 proteins in 13 species: Archae - 0; Bacteria - 0; Metazoa - 0; Fungi - 0; Plants - 128; Viruses - 0; Other Eukaryotes - 0 (s…	-4.09801
17.2.3	hormone metabolism.auxin.induced-regulated-responsive-activated	medtr8g022440.1	Transcript	(at1g72430 : 89.0) SAUR-like auxin-responsive protein family ; CONTAINS InterPro DOMAIN/s: Auxin responsive SAUR protein (InterPro:IPR003676); BEST Arabidopsis thaliana protein match is: SAUR-like auxin-responsive protein family (TAIR:AT1G17345.1); Has 148 Blast hits to 148 proteins in 14 species: Archae - 0; Bacteria - 0; Metazoa - 0; Fungi - 0; Plants - 148; Viruses - 0; Other Eukaryotes - 0 (s…	-4.23674
17.2.3	hormone metabolism.auxin.induced-regulated-responsive-activated	medtr8g467000.1	Transcript	(at5g54510 : 1035.0) Encodes an IAA-amido synthase that conjugates Ala, Asp, Phe, and Trp to auxin. Lines overexpressing this gene accumulate IAA-ASP and are hypersensitive to several auxins. Identified as a dominant mutation that displays shorter hypocotyls in light grown plants when compared to wild type siblings. Protein is similar to auxin inducible gene from pea (GH3).; DWARF IN LIGHT 1 (DFL…	1.59137
17.2.3	hormone metabolism.auxin.induced-regulated-responsive-activated	medtr0035s0150.1	Transcript	(at2g14960 : 1003.0) encodes a protein similar to IAA-amido synthases. Lines carrying an insertion in this gene are hypersensitive to auxin.; GH3.1; CONTAINS InterPro DOMAIN/s: GH3 auxin-responsive promoter (InterPro:IPR004993); BEST Arabidopsis thaliana protein match is: Auxin-responsive GH3 family protein (TAIR:AT4G37390.1); Has 1628 Blast hits to 1412 proteins in 230 species: Archae - 1; Bacte…	1.04185
17.2.3	hormone metabolism.auxin.induced-regulated-responsive-activated	medtr0102s0060.1	Transcript	(at4g03400 : 824.0) Encodes a GH3-related gene involved in red light-specific hypocotyl elongation. Analysis of sense and antisense transgenic plants suggests that DFL2 is located downstream of red light signal transduction and determines the degree of hypocotyl elongation.; DWARF IN LIGHT 2 (DFL2); INVOLVED IN: response to auxin stimulus, response to light stimulus; LOCATED IN: chloroplast; EXPR…	-1.83178
17.2.3	hormone metabolism.auxin.induced-regulated-responsive-activated	medtr0388s0020.1	Transcript	(at2g45210 : 129.0) SAUR-like auxin-responsive protein family ; CONTAINS InterPro DOMAIN/s: Auxin responsive SAUR protein (InterPro:IPR003676); BEST Arabidopsis thaliana protein match is: SAUR-like auxin-responsive protein family (TAIR:AT3G60690.1); Has 1221 Blast hits to 1213 proteins in 27 species: Archae - 0; Bacteria - 0; Metazoa - 0; Fungi - 0; Plants - 1220; Viruses - 0; Other Eukaryotes - …	-0.984989
17.6.1	hormone metabolism.gibberelin.synthesis-degradation	medtr2g083000.1	Transcript	(at4g21200 : 322.0) Encodes a protein with gibberellin 2-oxidase activity which acts specifically on C-20 gibberellins.; gibberellin 2-oxidase 8 (GA2OX8); FUNCTIONS IN: C-20 gibberellin 2-beta-dioxygenase activity; INVOLVED IN: gibberellin metabolic process; LOCATED IN: cellular_component unknown; EXPRESSED IN: sepal, flower; EXPRESSED DURING: petal differentiation and expansion stage; BEST Arabi…	1.58943
17.6.1	hormone metabolism.gibberelin.synthesis-degradation	medtr4g021360.1	Transcript	(gnl|cdd|35365 : 209.0) no description available & (at1g52820 : 184.0) 2-oxoglutarate (2OG) and Fe(II)-dependent oxygenase superfamily protein; FUNCTIONS IN: oxidoreductase activity; EXPRESSED IN: root; CONTAINS InterPro DOMAIN/s: Oxoglutarate/iron-dependent oxygenase (InterPro:IPR005123); BEST Arabidopsis thaliana protein match is: 2-oxoglutarate (2OG) and Fe(II)-dependent oxygenase superfamily …	0.971725
17.6.1	hormone metabolism.gibberelin.synthesis-degradation	medtr4g074130.1	Transcript	(at4g21200 : 354.0) Encodes a protein with gibberellin 2-oxidase activity which acts specifically on C-20 gibberellins.; gibberellin 2-oxidase 8 (GA2OX8); FUNCTIONS IN: C-20 gibberellin 2-beta-dioxygenase activity; INVOLVED IN: gibberellin metabolic process; LOCATED IN: cellular_component unknown; EXPRESSED IN: sepal, flower; EXPRESSED DURING: petal differentiation and expansion stage; BEST Arabi…	1.89845
17.6.1	hormone metabolism.gibberelin.synthesis-degradation	medtr4g100590.1	Transcript	(at4g16770 : 296.0) 2-oxoglutarate (2OG) and Fe(II)-dependent oxygenase superfamily protein; FUNCTIONS IN: oxidoreductase activity, acting on paired donors, with incorporation or reduction of molecular oxygen, 2-oxoglutarate as one donor, and incorporation of one atom each of oxygen into both donors, oxidoreductase activity, iron ion binding; INVOLVED IN: oxidation reduction, flavonoid biosynthet…	1.57986
17.6.1	hormone metabolism.gibberelin.synthesis-degradation	medtr8g030880.1	Transcript	(at4g23340 : 368.0) 2-oxoglutarate (2OG) and Fe(II)-dependent oxygenase superfamily protein; FUNCTIONS IN: oxidoreductase activity; INVOLVED IN: metabolic process; LOCATED IN: cellular_component unknown; CONTAINS InterPro DOMAIN/s: Oxoglutarate/iron-dependent oxygenase (InterPro:IPR005123); BEST Arabidopsis thaliana protein match is: 2-oxoglutarate (2OG) and Fe(II)-dependent oxygenase superfamily…	2.3167
17.6.1.4	hormone metabolism.gibberelin.synthesis-degradation.ent-kaurenoic acid hydroxylase/oxygenase	medtr8g089800.1	Transcript	(at2g32440 : 469.0) ent-kaurenoic acid hydroxylase (KAO2); ent-kaurenoic acid hydroxylase 2 (KAO2); CONTAINS InterPro DOMAIN/s: Cytochrome P450, B-class (InterPro:IPR002397), Cytochrome P450 (InterPro:IPR001128), Cytochrome P450, conserved site (InterPro:IPR017972); BEST Arabidopsis thaliana protein match is: cytochrome P450, family 88, subfamily A, polypeptide 3 (TAIR:AT1G05160.1). & (q9axh9|kao…	-2.77025
17.6.1.11	hormone metabolism.gibberelin.synthesis-degradation.GA20 oxidase	medtr1g081840.1	Transcript	(at5g51810 : 388.0) Encodes gibberellin 20-oxidase. Involved in gibberellin biosynthesis. Up-regulated by far red light in elongating petioles. Not regulated by a circadian clock.; gibberellin 20 oxidase 2 (GA20OX2); CONTAINS InterPro DOMAIN/s: Isopenicillin N synthase (InterPro:IPR002283), Oxoglutarate/iron-dependent oxygenase (InterPro:IPR005123); BEST Arabidopsis thaliana protein match is: 2-o…	-5.8319
17.6.1.11	hormone metabolism.gibberelin.synthesis-degradation.GA20 oxidase	medtr1g102070.1	Transcript	(at4g25420 : 520.0) Encodes gibberellin 20-oxidase that is involved in the later steps of the gibberellin biosynthetic pathway. Regulated by a circadian clock. Weak expression response to far red light.; GA20OX1; CONTAINS InterPro DOMAIN/s: Isopenicillin N synthase (InterPro:IPR002283), Oxoglutarate/iron-dependent oxygenase (InterPro:IPR005123); BEST Arabidopsis thaliana protein match is: gibbere…	-2.5203
17.6.1.11	hormone metabolism.gibberelin.synthesis-degradation.GA20 oxidase	medtr6g464620.1	Transcript	(at4g25420 : 529.0) Encodes gibberellin 20-oxidase that is involved in the later steps of the gibberellin biosynthetic pathway. Regulated by a circadian clock. Weak expression response to far red light.; GA20OX1; CONTAINS InterPro DOMAIN/s: Isopenicillin N synthase (InterPro:IPR002283), Oxoglutarate/iron-dependent oxygenase (InterPro:IPR005123); BEST Arabidopsis thaliana protein match is: gibbere…	-4.44613
17.6.1.11	hormone metabolism.gibberelin.synthesis-degradation.GA20 oxidase	medtr8g030880.1	Transcript	(at4g23340 : 368.0) 2-oxoglutarate (2OG) and Fe(II)-dependent oxygenase superfamily protein; FUNCTIONS IN: oxidoreductase activity; INVOLVED IN: metabolic process; LOCATED IN: cellular_component unknown; CONTAINS InterPro DOMAIN/s: Oxoglutarate/iron-dependent oxygenase (InterPro:IPR005123); BEST Arabidopsis thaliana protein match is: 2-oxoglutarate (2OG) and Fe(II)-dependent oxygenase superfamily…	2.3167
17.6.1.13	hormone metabolism.gibberelin.synthesis-degradation.GA2 oxidase	medtr2g019370.1	Transcript	(q9sq80|g2ox1_pea : 443.0) Gibberellin 2-beta-dioxygenase 1 (EC 1.14.11.13) (Gibberellin 2-beta-hydroxylase 1) (Gibberellin 2-oxidase 1) (GA 2-oxidase 1) (Protein SLENDER) - Pisum sativum (Garden pea) & (at1g30040 : 433.0) Encodes a gibberellin 2-oxidase that acts on C-19 gibberellins. AtGA2OX2 expression is responsive to cytokinin and KNOX activities.; gibberellin 2-oxidase (GA2OX2); CONTAINS In…	4.12974
17.6.1.13	hormone metabolism.gibberelin.synthesis-degradation.GA2 oxidase	medtr2g070870.1	Transcript	(q9sq80|g2ox1_pea : 628.0) Gibberellin 2-beta-dioxygenase 1 (EC 1.14.11.13) (Gibberellin 2-beta-hydroxylase 1) (Gibberellin 2-oxidase 1) (GA 2-oxidase 1) (Protein SLENDER) - Pisum sativum (Garden pea) & (at1g78440 : 369.0) Encodes a gibberellin 2-oxidase that acts on C19 gibberellins.; Arabidopsis thaliana gibberellin 2-oxidase 1 (ATGA2OX1); CONTAINS InterPro DOMAIN/s: Isopenicillin N synthase (I…	1.43512
17.6.1.13	hormone metabolism.gibberelin.synthesis-degradation.GA2 oxidase	medtr2g083000.1	Transcript	(at4g21200 : 322.0) Encodes a protein with gibberellin 2-oxidase activity which acts specifically on C-20 gibberellins.; gibberellin 2-oxidase 8 (GA2OX8); FUNCTIONS IN: C-20 gibberellin 2-beta-dioxygenase activity; INVOLVED IN: gibberellin metabolic process; LOCATED IN: cellular_component unknown; EXPRESSED IN: sepal, flower; EXPRESSED DURING: petal differentiation and expansion stage; BEST Arabi…	1.58943
17.6.2	hormone metabolism.gibberelin.signal transduction	medtr1g089310.1	Transcript	(at3g63010 : 536.0) Encodes a gibberellin (GA) receptor ortholog of the rice GA receptor gene (OsGID1). Has GA-binding activity, showing higher affinity to GA4. Interacts with DELLA proteins in vivo in the presence of GA4.; GA INSENSITIVE DWARF1B (GID1B); FUNCTIONS IN: hydrolase activity; INVOLVED IN: floral organ morphogenesis, raffinose family oligosaccharide biosynthetic process, positive regu…	3.46277
17.6.2	hormone metabolism.gibberelin.signal transduction	medtr3g065080.1	Transcript	(at5g37490 : 290.0) ARM repeat superfamily protein; FUNCTIONS IN: ubiquitin-protein ligase activity, binding; INVOLVED IN: response to chitin; LOCATED IN: ubiquitin ligase complex; EXPRESSED IN: 14 plant structures; EXPRESSED DURING: 7 growth stages; CONTAINS InterPro DOMAIN/s: U box domain (InterPro:IPR003613), Armadillo-like helical (InterPro:IPR011989), Armadillo-type fold (InterPro:IPR016024)…	2.21336
17.6.2	hormone metabolism.gibberelin.signal transduction	medtr5g077510.1	Transcript	(at1g66160 : 310.0) "CYS, MET, PRO, and GLY protein 1" (CMPG1); FUNCTIONS IN: binding; INVOLVED IN: response to chitin; EXPRESSED IN: 18 plant structures; EXPRESSED DURING: 9 growth stages; CONTAINS InterPro DOMAIN/s: Armadillo-type fold (InterPro:IPR016024); BEST Arabidopsis thaliana protein match is: ARM repeat superfamily protein (TAIR:AT5G37490.1); Has 1454 Blast hits to 1441 proteins in 68 s…	2.83296
17.6.2	hormone metabolism.gibberelin.signal transduction	medtr6g071340.1	Transcript	(at5g37490 : 287.0) ARM repeat superfamily protein; FUNCTIONS IN: ubiquitin-protein ligase activity, binding; INVOLVED IN: response to chitin; LOCATED IN: ubiquitin ligase complex; EXPRESSED IN: 14 plant structures; EXPRESSED DURING: 7 growth stages; CONTAINS InterPro DOMAIN/s: U box domain (InterPro:IPR003613), Armadillo-like helical (InterPro:IPR011989), Armadillo-type fold (InterPro:IPR016024)…	3.41954
17.6.3	hormone metabolism.gibberelin.induced-regulated-responsive-activated	medtr3g037750.1	Transcript	(at1g74670 : 112.0) Gibberellin-regulated family protein; FUNCTIONS IN: molecular_function unknown; INVOLVED IN: in 6 processes; LOCATED IN: endomembrane system; EXPRESSED IN: 21 plant structures; EXPRESSED DURING: 13 growth stages; CONTAINS InterPro DOMAIN/s: Gibberellin regulated protein (InterPro:IPR003854); BEST Arabidopsis thaliana protein match is: GAST1 protein homolog 4 (TAIR:AT5G15230.1)…	-8.05981
17.6.3	hormone metabolism.gibberelin.induced-regulated-responsive-activated	medtr7g010580.1	Transcript	(at5g15230 : 115.0) gibberellin-regulated (GASA4); GAST1 protein homolog 4 (GASA4); FUNCTIONS IN: molecular_function unknown; INVOLVED IN: response to gibberellin stimulus, gibberellic acid mediated signaling pathway; EXPRESSED IN: 23 plant structures; EXPRESSED DURING: 14 growth stages; CONTAINS InterPro DOMAIN/s: Gibberellin regulated protein (InterPro:IPR003854); BEST Arabidopsis thaliana prot…	-5.97817
17.6.3	hormone metabolism.gibberelin.induced-regulated-responsive-activated	medtr7g090590.1	Transcript	(gnl|cdd|66395 : 99.7) no description available & (at1g74670 : 99.4) Gibberellin-regulated family protein; FUNCTIONS IN: molecular_function unknown; INVOLVED IN: in 6 processes; LOCATED IN: endomembrane system; EXPRESSED IN: 21 plant structures; EXPRESSED DURING: 13 growth stages; CONTAINS InterPro DOMAIN/s: Gibberellin regulated protein (InterPro:IPR003854); BEST Arabidopsis thaliana protein mat…	-4.84723
17.4.1	hormone metabolism.cytokinin.synthesis-degradation	medtr1g072540.1	Transcript	(at3g63110 : 306.0) Encodes cytokinin synthase involved in cytokinin biosynthesis. IPT3 subcellular localization is modulated by farnesylation- when farnesylated it is localized to the nucleus, otherwise to the chloroplast.; isopentenyltransferase 3 (IPT3); CONTAINS InterPro DOMAIN/s: tRNA isopentenyltransferase (InterPro:IPR002627); BEST Arabidopsis thaliana protein match is: isopentenyltransfer…	-1.53952
17.4.1	hormone metabolism.cytokinin.synthesis-degradation	medtr3g036100.1	Transcript	(at3g63440 : 724.0) This gene used to be called AtCKX7. It encodes a protein whose sequence is similar to cytokinin oxidase/dehydrogenase, which catalyzes the degradation of cytokinins.; cytokinin oxidase/dehydrogenase 6 (CKX6); CONTAINS InterPro DOMAIN/s: Cytokinin dehydrogenase 1, FAD/cytokinin binding domain (InterPro:IPR015345), FAD-binding, type 2 (InterPro:IPR016166), FAD-linked oxidase-lik…	-7.88414
17.4.1	hormone metabolism.cytokinin.synthesis-degradation	medtr3g079480.1	Transcript	(at1g22380 : 529.0) Encodes a putative UDP-glucosyl transferase. At1g22380 was initially identified as encoding the protein AAF87154, which has been classified as a bHLH protein (AtbHLH152). Subsequently it has been found that the AAF87154 protein appears to be encoded by the AT1G23970 genomic locus.; UDP-glucosyl transferase 85A3 (UGT85A3); FUNCTIONS IN: transferase activity, transferring glycos…	-3.37684
17.4.1	hormone metabolism.cytokinin.synthesis-degradation	medtr4g031800.1	Transcript	(at2g15490 : 344.0) UDP-glycosyltransferase 73B4 (UGT73B4); FUNCTIONS IN: quercetin 3-O-glucosyltransferase activity, UDP-glycosyltransferase activity, quercetin 7-O-glucosyltransferase activity, UDP-glucosyltransferase activity, transferase activity, transferring glycosyl groups; INVOLVED IN: response to other organism; LOCATED IN: endomembrane system; EXPRESSED IN: root; CONTAINS InterPro DOMAI…	-5.65103
17.4.1	hormone metabolism.cytokinin.synthesis-degradation	medtr5g031830.1	Transcript	(at1g22380 : 287.0) Encodes a putative UDP-glucosyl transferase. At1g22380 was initially identified as encoding the protein AAF87154, which has been classified as a bHLH protein (AtbHLH152). Subsequently it has been found that the AAF87154 protein appears to be encoded by the AT1G23970 genomic locus.; UDP-glucosyl transferase 85A3 (UGT85A3); FUNCTIONS IN: transferase activity, transferring glycos…	-1.79725
17.4.1	hormone metabolism.cytokinin.synthesis-degradation	medtr6g011340.1	Transcript	(at1g22340 : 525.0) UDP-glucosyl transferase 85A7 (UGT85A7); FUNCTIONS IN: UDP-glycosyltransferase activity, transferase activity, transferring glycosyl groups, glucuronosyltransferase activity; INVOLVED IN: metabolic process; LOCATED IN: cellular_component unknown; EXPRESSED IN: 8 plant structures; CONTAINS InterPro DOMAIN/s: UDP-glucuronosyl/UDP-glucosyltransferase (InterPro:IPR002213); BEST Ar…	-3.07722
17.4.1	hormone metabolism.cytokinin.synthesis-degradation	medtr6g035295.1	Transcript	(at2g15480 : 345.0) UDP-glucosyl transferase 73B5 (UGT73B5); FUNCTIONS IN: quercetin 3-O-glucosyltransferase activity, UDP-glycosyltransferase activity, UDP-glucosyltransferase activity, transferase activity, transferring glycosyl groups; INVOLVED IN: response to other organism; LOCATED IN: endomembrane system; EXPRESSED IN: 9 plant structures; EXPRESSED DURING: L mature pollen stage, M germinate…	-2.72012
17.4.1	hormone metabolism.cytokinin.synthesis-degradation	medtr7g102520.1	Transcript	(at2g36780 : 401.0) UDP-Glycosyltransferase superfamily protein; FUNCTIONS IN: UDP-glycosyltransferase activity, transferase activity, transferring glycosyl groups; INVOLVED IN: metabolic process; LOCATED IN: cellular_component unknown; CONTAINS InterPro DOMAIN/s: UDP-glucuronosyl/UDP-glucosyltransferase (InterPro:IPR002213); BEST Arabidopsis thaliana protein match is: UDP-Glycosyltransferase sup…	2.49641
17.4.1	hormone metabolism.cytokinin.synthesis-degradation	medtr8g059425.1	Transcript	(at1g22400 : 513.0) UGT85A1; FUNCTIONS IN: in 6 functions; INVOLVED IN: metabolic process; LOCATED IN: cellular_component unknown; EXPRESSED IN: 22 plant structures; EXPRESSED DURING: 10 growth stages; CONTAINS InterPro DOMAIN/s: UDP-glucuronosyl/UDP-glucosyltransferase (InterPro:IPR002213); BEST Arabidopsis thaliana protein match is: UDP-glucosyl transferase 85A3 (TAIR:AT1G22380.1); Has 7940 Bla…	2.48601
17.4.2	hormone metabolism.cytokinin.signal transduction	medtr2g067240.1	Transcript	(at2g01830 : 346.0) Histidine kinase: cytokinin-binding receptor that transduces cytokinin signals across the plasma membrane; WOODEN LEG (WOL); FUNCTIONS IN: osmosensor activity, cytokine binding, cytokinin receptor activity, protein histidine kinase activity, phosphoprotein phosphatase activity; INVOLVED IN: in 7 processes; LOCATED IN: membrane; EXPRESSED IN: 30 plant structures; EXPRESSED DURI…	-2.64069
17.4.2	hormone metabolism.cytokinin.signal transduction	medtr5g097410.1	Transcript	(at5g35750 : 1277.0) Encodes histidine kinase AHK2.; histidine kinase 2 (HK2); FUNCTIONS IN: osmosensor activity, cytokinin receptor activity, protein histidine kinase activity; INVOLVED IN: in 8 processes; LOCATED IN: membrane; EXPRESSED IN: 23 plant structures; EXPRESSED DURING: 13 growth stages; CONTAINS InterPro DOMAIN/s: Signal transduction histidine kinase, homodimeric (InterPro:IPR009082),…	-1.56197
17.4.2	hormone metabolism.cytokinin.signal transduction	medtr8g075340.1	Transcript	(at2g17820 : 1365.0) Encodes a member of the histidine kinase family.; histidine kinase 1 (HK1); FUNCTIONS IN: osmosensor activity, protein histidine kinase activity, histidine phosphotransfer kinase activity; INVOLVED IN: response to water deprivation, seed maturation, response to osmotic stress; LOCATED IN: membrane; EXPRESSED IN: 19 plant structures; EXPRESSED DURING: 12 growth stages; CONTAIN…	-1.13868
17.4.2	hormone metabolism.cytokinin.signal transduction	medtr8g080770.1	Transcript	(at1g27320 : 1320.0) Encodes a histidine kinases, a cytokinin receptor that controls cytokinin-mediated leaf longevity through a specific phosphorylation of the response regulator, ARR2.; histidine kinase 3 (HK3); CONTAINS InterPro DOMAIN/s: Signal transduction histidine kinase, homodimeric (InterPro:IPR009082), CHASE (InterPro:IPR006189), Signal transduction histidine kinase, core (InterPro:IPR0…	2.61663
Transcription factors
27.3.3	RNA.regulation of transcription.AP2/EREBP, APETALA2/Ethylene-responsive element binding protein family	medtr1g019110.1	Transcript	(at3g50260 : 138.0) Encodes a member of the DREB subfamily A-5 of ERF/AP2 transcription factor family. The protein contains one AP2 domain. Involved in defense and freezing stress responses. There are 16 members in this subfamily including RAP2.1, RAP2.9 and RAP2.10.; cooperatively regulated by ethylene and jasmonate 1 (CEJ1); CONTAINS InterPro DOMAIN/s: DNA-binding, integrase-type (InterPro:IPR0…	4.08647
27.3.3	RNA.regulation of transcription.AP2/EREBP, APETALA2/Ethylene-responsive element binding protein family	medtr1g093600.1	Transcript	(at1g25560 : 383.0) Encodes a member of the RAV transcription factor family that contains AP2 and B3 binding domains. Involved in the regulation of flowering under long days. Loss of function results in early flowering. Overexpression causes late flowering and repression of expression of FT. Novel transcriptional regulator involved in ethylene signaling. Promoter bound by EIN3. EDF1 in turn, bind…	-2.42334
27.3.3	RNA.regulation of transcription.AP2/EREBP, APETALA2/Ethylene-responsive element binding protein family	medtr1g101600.1	Transcript	(at4g25480 : 182.0) encodes a member of the DREB subfamily A-1 of ERF/AP2 transcription factor family (CBF3). The protein contains one AP2 domain. There are six members in this subfamily, including CBF1, CBF2, and CBF3. This gene is involved in response to low temperature and abscisic acid.; dehydration response element B1A (DREB1A); CONTAINS InterPro DOMAIN/s: DNA-binding, integrase-type (InterP…	3.86934
27.3.3	RNA.regulation of transcription.AP2/EREBP, APETALA2/Ethylene-responsive element binding protein family	medtr2g043050.1	Transcript	(at1g19210 : 157.0) encodes a member of the DREB subfamily A-5 of ERF/AP2 transcription factor family. The protein contains one AP2 domain. There are 15 members in this subfamily including RAP2.1, RAP2.9 and RAP2.10.; Integrase-type DNA-binding superfamily protein; FUNCTIONS IN: DNA binding, sequence-specific DNA binding transcription factor activity; INVOLVED IN: regulation of transcription, DNA…	4.88588
27.3.3	RNA.regulation of transcription.AP2/EREBP, APETALA2/Ethylene-responsive element binding protein family	medtr2g078680.1	Transcript	(gnl|cdd|47695 : 108.0) no description available & (at3g15210 : 97.4) Encodes a member of the ERF (ethylene response factor) subfamily B-1 of ERF/AP2 transcription factor family (ATERF-4). The protein contains one AP2 domain. Acts as a negative regulator of JA-responsive defense gene expression and resistance to the necrotrophic fungal pathogen Fusarium oxysporum and antagonizes JA inhibition of …	1.52218
27.3.3	RNA.regulation of transcription.AP2/EREBP, APETALA2/Ethylene-responsive element binding protein family	medtr2g090235.1	Transcript	(at2g20880 : 159.0) Integrase-type DNA-binding superfamily protein; FUNCTIONS IN: DNA binding, sequence-specific DNA binding transcription factor activity; INVOLVED IN: regulation of transcription, DNA-dependent; LOCATED IN: nucleus, cytoplasm; EXPRESSED IN: stamen; EXPRESSED DURING: 4 anthesis, petal differentiation and expansion stage; CONTAINS InterPro DOMAIN/s: DNA-binding, integrase-type (In…	3.86862
27.3.3	RNA.regulation of transcription.AP2/EREBP, APETALA2/Ethylene-responsive element binding protein family	medtr3g098580.1	Transcript	(at5g07310 : 113.0) encodes a member of the ERF (ethylene response factor) subfamily B-4 of ERF/AP2 transcription factor family. The protein contains one AP2 domain. There are 7 members in this subfamily.; Integrase-type DNA-binding superfamily protein; FUNCTIONS IN: DNA binding, sequence-specific DNA binding transcription factor activity; INVOLVED IN: regulation of transcription, DNA-dependent; …	2.89266
27.3.3	RNA.regulation of transcription.AP2/EREBP, APETALA2/Ethylene-responsive element binding protein family	medtr3g102100.1	Transcript	(at2g23340 : 129.0) encodes a member of the DREB subfamily A-5 of ERF/AP2 transcription factor family. The protein contains one AP2 domain. There are 16 members in this subfamily including RAP2.1, RAP2.9 and RAP2.10.; DREB and EAR motif protein 3 (DEAR3); FUNCTIONS IN: DNA binding, sequence-specific DNA binding transcription factor activity; INVOLVED IN: regulation of transcription, DNA-dependent…	1.55583
27.3.3	RNA.regulation of transcription.AP2/EREBP, APETALA2/Ethylene-responsive element binding protein family	medtr3g107380.1	Transcript	(at5g25390 : 187.0) encodes a member of the ERF (ethylene response factor) subfamily B-6 of ERF/AP2 transcription factor family. The protein contains one AP2 domain. There are 12 members in this subfamily including RAP2.11.; shine2 (SHN2); FUNCTIONS IN: DNA binding, sequence-specific DNA binding transcription factor activity; INVOLVED IN: regulation of transcription, DNA-dependent; LOCATED IN: mi…	-3.02851
27.3.3	RNA.regulation of transcription.AP2/EREBP, APETALA2/Ethylene-responsive element binding protein family	medtr3g110205.1	Transcript	(at5g11590 : 187.0) encodes a member of the DREB subfamily A-4 of ERF/AP2 transcription factor family. The protein contains one AP2 domain. There are 17 members in this subfamily including TINY.; TINY2 (TINY2); FUNCTIONS IN: DNA binding, sequence-specific DNA binding transcription factor activity; INVOLVED IN: regulation of transcription, DNA-dependent; LOCATED IN: nucleus; EXPRESSED IN: shoot ap…	2.6689
27.3.3	RNA.regulation of transcription.AP2/EREBP, APETALA2/Ethylene-responsive element binding protein family	medtr4g035430.1	Transcript	(at1g01250 : 105.0) encodes a member of the DREB subfamily A-4 of ERF/AP2 transcription factor family. The protein contains one AP2 domain. There are 17 members in this subfamily including TINY.; Integrase-type DNA-binding superfamily protein; FUNCTIONS IN: DNA binding, sequence-specific DNA binding transcription factor activity; INVOLVED IN: regulation of transcription, DNA-dependent; LOCATED IN…	-2.34922
27.3.3	RNA.regulation of transcription.AP2/EREBP, APETALA2/Ethylene-responsive element binding protein family	medtr4g102660.1	Transcript	(at5g51990 : 120.0) encodes a member of the DREB subfamily A-1 of ERF/AP2 transcription factor family (CBF4). The protein contains one AP2 domain. There are six members in this subfamily, including CBF1, CBF2, and CBF3. This gene is involved in response to drought stress and abscisic acid treatment, but not to low temperature.; C-repeat-binding factor 4 (CBF4); FUNCTIONS IN: DNA binding, transcri…	2.65305
27.3.3	RNA.regulation of transcription.AP2/EREBP, APETALA2/Ethylene-responsive element binding protein family	medtr5g009620.1	Transcript	(at4g27950 : 127.0) encodes a member of the ERF (ethylene response factor) subfamily B-5 of ERF/AP2 transcription factor family. The protein contains one AP2 domain. There are 7 members in this subfamily.; cytokinin response factor 4 (CRF4); CONTAINS InterPro DOMAIN/s: DNA-binding, integrase-type (InterPro:IPR016177), Pathogenesis-related transcriptional factor/ERF, DNA-binding (InterPro:IPR00147…	-1.55171
27.3.3	RNA.regulation of transcription.AP2/EREBP, APETALA2/Ethylene-responsive element binding protein family	medtr5g053920.1	Transcript	(at1g25560 : 380.0) Encodes a member of the RAV transcription factor family that contains AP2 and B3 binding domains. Involved in the regulation of flowering under long days. Loss of function results in early flowering. Overexpression causes late flowering and repression of expression of FT. Novel transcriptional regulator involved in ethylene signaling. Promoter bound by EIN3. EDF1 in turn, bind…	-2.48004
27.3.3	RNA.regulation of transcription.AP2/EREBP, APETALA2/Ethylene-responsive element binding protein family	medtr7g020980.1	Transcript	(gnl|cdd|47695 : 113.0) no description available & (at5g07310 : 106.0) encodes a member of the ERF (ethylene response factor) subfamily B-4 of ERF/AP2 transcription factor family. The protein contains one AP2 domain. There are 7 members in this subfamily.; Integrase-type DNA-binding superfamily protein; FUNCTIONS IN: DNA binding, sequence-specific DNA binding transcription factor activity; INVOLV…	-2.95945
27.3.3	RNA.regulation of transcription.AP2/EREBP, APETALA2/Ethylene-responsive element binding protein family	medtr7g055857.1	Transcript	(at4g13040 : 122.0) Integrase-type DNA-binding superfamily protein; FUNCTIONS IN: DNA binding, sequence-specific DNA binding transcription factor activity; INVOLVED IN: regulation of transcription, DNA-dependent; LOCATED IN: nucleus; CONTAINS InterPro DOMAIN/s: DNA-binding, integrase-type (InterPro:IPR016177), Pathogenesis-related transcriptional factor/ERF, DNA-binding (InterPro:IPR001471); Has …	-2.18091
27.3.3	RNA.regulation of transcription.AP2/EREBP, APETALA2/Ethylene-responsive element binding protein family	medtr8g006410.1	Transcript	(at3g60490 : 133.0) encodes a member of the DREB subfamily A-4 of ERF/AP2 transcription factor family. The protein contains one AP2 domain. There are 17 members in this subfamily including TINY.; Integrase-type DNA-binding superfamily protein; FUNCTIONS IN: DNA binding, sequence-specific DNA binding transcription factor activity; INVOLVED IN: regulation of transcription, DNA-dependent; LOCATED IN…	3.44187
27.3.3	RNA.regulation of transcription.AP2/EREBP, APETALA2/Ethylene-responsive element binding protein family	medtr8g012655.1	Transcript	(at4g13040 : 105.0) Integrase-type DNA-binding superfamily protein; FUNCTIONS IN: DNA binding, sequence-specific DNA binding transcription factor activity; INVOLVED IN: regulation of transcription, DNA-dependent; LOCATED IN: nucleus; CONTAINS InterPro DOMAIN/s: DNA-binding, integrase-type (InterPro:IPR016177), Pathogenesis-related transcriptional factor/ERF, DNA-binding (InterPro:IPR001471); Has …	-1.15353
27.3.3	RNA.regulation of transcription.AP2/EREBP, APETALA2/Ethylene-responsive element binding protein family	medtr8g020510.1	Transcript	(at1g72570 : 318.0) Integrase-type DNA-binding superfamily protein; CONTAINS InterPro DOMAIN/s: DNA-binding, integrase-type (InterPro:IPR016177), Pathogenesis-related transcriptional factor/ERF, DNA-binding (InterPro:IPR001471); BEST Arabidopsis thaliana protein match is: AINTEGUMENTA-like 5 (TAIR:AT5G57390.1); Has 7692 Blast hits to 5276 proteins in 259 species: Archae - 0; Bacteria - 12; Metazo…	1.39401
27.3.3	RNA.regulation of transcription.AP2/EREBP, APETALA2/Ethylene-responsive element binding protein family	medtr8g027465.1	Transcript	(at1g01250 : 142.0) encodes a member of the DREB subfamily A-4 of ERF/AP2 transcription factor family. The protein contains one AP2 domain. There are 17 members in this subfamily including TINY.; Integrase-type DNA-binding superfamily protein; FUNCTIONS IN: DNA binding, sequence-specific DNA binding transcription factor activity; INVOLVED IN: regulation of transcription, DNA-dependent; LOCATED IN…	-1.80162
27.3.3	RNA.regulation of transcription.AP2/EREBP, APETALA2/Ethylene-responsive element binding protein family	medtr8g090350.1	Transcript	(at4g39780 : 197.0) encodes a member of the DREB subfamily A-6 of ERF/AP2 transcription factor family. The protein contains one AP2 domain. There are 8 members in this subfamily including RAP2.4.; Integrase-type DNA-binding superfamily protein; FUNCTIONS IN: DNA binding, sequence-specific DNA binding transcription factor activity; INVOLVED IN: regulation of transcription, DNA-dependent; LOCATED I…	-2.05894
27.3.3	RNA.regulation of transcription.AP2/EREBP, APETALA2/Ethylene-responsive element binding protein family	medtr8g092460.1	Transcript	(at5g13330 : 114.0) encodes a member of the ERF (ethylene response factor) subfamily B-4 of ERF/AP2 transcription factor family. The protein contains one AP2 domain. There are 7 members in this subfamily.; related to AP2 6l (Rap2.6L); FUNCTIONS IN: DNA binding, sequence-specific DNA binding transcription factor activity; INVOLVED IN: regulation of transcription, DNA-dependent; LOCATED IN: nucleus…	-3.40512
27.3.35	RNA.regulation of transcription.bZIP transcription factor family	medtr1g008990.1	Transcript	(at5g24800 : 141.0) Encodes bZIP protein BZO2H2.; basic leucine zipper 9 (BZIP9); FUNCTIONS IN: DNA binding, protein heterodimerization activity, sequence-specific DNA binding transcription factor activity; INVOLVED IN: regulation of transcription, DNA-dependent; LOCATED IN: nucleus; EXPRESSED IN: 26 plant structures; EXPRESSED DURING: 13 growth stages; CONTAINS InterPro DOMAIN/s: Basic-leucine z…	2.31474
27.3.35	RNA.regulation of transcription.bZIP transcription factor family	medtr1g022495.1	Transcript	(at1g75390 : 114.0) basic leucine-zipper 44 (bZIP44); FUNCTIONS IN: DNA binding, protein heterodimerization activity, sequence-specific DNA binding transcription factor activity; INVOLVED IN: regulation of transcription, DNA-dependent; LOCATED IN: chloroplast; CONTAINS InterPro DOMAIN/s: Basic-leucine zipper (bZIP) transcription factor (InterPro:IPR004827), bZIP transcription factor, bZIP-1 (Inte…	1.69994
27.3.35	RNA.regulation of transcription.bZIP transcription factor family	medtr1g023690.1	Transcript	(at4g38900 : 179.0) Basic-leucine zipper (bZIP) transcription factor family protein; FUNCTIONS IN: DNA binding, sequence-specific DNA binding transcription factor activity; INVOLVED IN: regulation of transcription, DNA-dependent; LOCATED IN: nucleus; EXPRESSED IN: 24 plant structures; EXPRESSED DURING: 13 growth stages; CONTAINS InterPro DOMAIN/s: Basic-leucine zipper (bZIP) transcription factor …	1.42852
27.3.35	RNA.regulation of transcription.bZIP transcription factor family	medtr1g034500.1	Transcript	(at4g36730 : 86.7) member of a gene family encoding basic leucine zipper proteins (GBFs) which bind the G-box; G-box binding factor 1 (GBF1); CONTAINS InterPro DOMAIN/s: Basic-leucine zipper (bZIP) transcription factor (InterPro:IPR004827), G-box binding, MFMR (InterPro:IPR012900), bZIP transcription factor, bZIP-1 (InterPro:IPR011616); BEST Arabidopsis thaliana protein match is: basic region/leu…	1.18665
27.3.35	RNA.regulation of transcription.bZIP transcription factor family	medtr1g087040.1	Transcript	(at2g18160 : 86.7) Encodes a b-ZIP transcription factor.; basic leucine-zipper 2 (bZIP2); FUNCTIONS IN: DNA binding, protein heterodimerization activity, sequence-specific DNA binding transcription factor activity; INVOLVED IN: regulation of transcription, DNA-dependent; LOCATED IN: chloroplast; EXPRESSED IN: male gametophyte, pollen tube; EXPRESSED DURING: L mature pollen stage, M germinated pol…	1.42685
27.3.35	RNA.regulation of transcription.bZIP transcription factor family	medtr1g098590.1	Transcript	(at1g03970 : 96.7) encodes a basic leucine zipper G-box binding factor that can bind to G-box motifs only as heterodimers with GBF2 or GBF3. A single amino acid change can confer G-box binding as homodimers.; G-box binding factor 4 (GBF4); FUNCTIONS IN: sequence-specific DNA binding, DNA binding, sequence-specific DNA binding transcription factor activity; INVOLVED IN: regulation of transcription…	1.9284
27.3.35	RNA.regulation of transcription.bZIP transcription factor family	medtr2g078360.1	Transcript	(at3g58120 : 82.4) Encodes a member of the BZIP family of transcription factors. Forms heterodimers with the related protein AtbZIP34. Binds to G-boxes in vitro and is localized to the nucleus in onion epidermal cells.; BZIP61; FUNCTIONS IN: DNA binding, transcription activator activity, sequence-specific DNA binding transcription factor activity; INVOLVED IN: regulation of transcription, DNA-dep…	-3.92149
27.3.35	RNA.regulation of transcription.bZIP transcription factor family	medtr2g086420.1	Transcript	(at1g08320 : 430.0) bZIP transcription factor family protein; FUNCTIONS IN: DNA binding, sequence-specific DNA binding transcription factor activity; INVOLVED IN: regulation of transcription, DNA-dependent; EXPRESSED IN: 9 plant structures; EXPRESSED DURING: 6 growth stages; CONTAINS InterPro DOMAIN/s: Basic-leucine zipper (bZIP) transcription factor (InterPro:IPR004827), bZIP transcription facto…	-2.30508
27.3.35	RNA.regulation of transcription.bZIP transcription factor family	medtr2g099050.1	Transcript	(at1g06070 : 333.0) Basic-leucine zipper (bZIP) transcription factor family protein; FUNCTIONS IN: DNA binding, sequence-specific DNA binding transcription factor activity; INVOLVED IN: regulation of transcription, DNA-dependent; LOCATED IN: chloroplast; EXPRESSED IN: 23 plant structures; EXPRESSED DURING: 13 growth stages; CONTAINS InterPro DOMAIN/s: Basic-leucine zipper (bZIP) transcription fac…	1.3479
27.3.35	RNA.regulation of transcription.bZIP transcription factor family	medtr3g467120.1	Transcript	(q6s4p4|rf2b_orysa : 257.0) Transcription factor RF2b - Oryza sativa (Rice) & (at2g40620 : 251.0) Basic-leucine zipper (bZIP) transcription factor family protein; FUNCTIONS IN: DNA binding, sequence-specific DNA binding transcription factor activity; INVOLVED IN: regulation of transcription, DNA-dependent; EXPRESSED IN: 24 plant structures; EXPRESSED DURING: 15 growth stages; CONTAINS InterPro DO…	-3.2449
27.3.35	RNA.regulation of transcription.bZIP transcription factor family	medtr3g109310.1	Transcript	(at5g24800 : 141.0) Encodes bZIP protein BZO2H2.; basic leucine zipper 9 (BZIP9); FUNCTIONS IN: DNA binding, protein heterodimerization activity, sequence-specific DNA binding transcription factor activity; INVOLVED IN: regulation of transcription, DNA-dependent; LOCATED IN: nucleus; EXPRESSED IN: 26 plant structures; EXPRESSED DURING: 13 growth stages; CONTAINS InterPro DOMAIN/s: Basic-leucine z…	1.98795
27.3.35	RNA.regulation of transcription.bZIP transcription factor family	medtr4g079500.1	Transcript	(at2g42380 : 236.0) Encodes a member of the BZIP family of transcription factors. Forms heterodimers with the related protein AtbZIP61. Binds to G-boxes in vitro and is localized to the nucleus in onion epidermal cells.; BZIP34; FUNCTIONS IN: DNA binding, transcription activator activity, sequence-specific DNA binding transcription factor activity; INVOLVED IN: regulation of transcription, DNA-de…	-6.33798
27.3.35	RNA.regulation of transcription.bZIP transcription factor family	medtr4g097440.1	Transcript	(at2g22850 : 89.0) basic leucine-zipper 6 (bZIP6); FUNCTIONS IN: DNA binding, sequence-specific DNA binding transcription factor activity; INVOLVED IN: regulation of transcription, DNA-dependent; LOCATED IN: nucleus; EXPRESSED IN: 24 plant structures; EXPRESSED DURING: 12 growth stages; CONTAINS InterPro DOMAIN/s: Basic-leucine zipper (bZIP) transcription factor (InterPro:IPR004827), bZIP transcr…	2.8172
27.3.35	RNA.regulation of transcription.bZIP transcription factor family	medtr4g112430.1	Transcript	(at1g13210 : 1692.0) autoinhibited Ca2+/ATPase II (ACA.l); FUNCTIONS IN: calmodulin binding, ATPase activity, coupled to transmembrane movement of ions, phosphorylative mechanism; INVOLVED IN: phospholipid transport, ATP biosynthetic process; LOCATED IN: plasma membrane; EXPRESSED IN: 23 plant structures; EXPRESSED DURING: 12 growth stages; CONTAINS InterPro DOMAIN/s: ATPase, P-type, phospholipid…	1.65318
27.3.35	RNA.regulation of transcription.bZIP transcription factor family	medtr5g015090.1	Transcript	(at3g49760 : 97.1) basic leucine-zipper 5 (bZIP5); FUNCTIONS IN: DNA binding, sequence-specific DNA binding transcription factor activity; INVOLVED IN: regulation of transcription, DNA-dependent; LOCATED IN: nucleus; EXPRESSED IN: root stele, pericycle, root, primary root elongation zone, primary root differentiation zone; CONTAINS InterPro DOMAIN/s: Basic-leucine zipper (bZIP) transcription fact…	8.98626
27.3.35	RNA.regulation of transcription.bZIP transcription factor family	medtr5g038550.1	Transcript	(at1g27000 : 227.0) Protein of unknown function (DUF1664); CONTAINS InterPro DOMAIN/s: Protein of unknown function DUF1664 (InterPro:IPR012458); BEST Arabidopsis thaliana protein match is: Protein of unknown function (DUF1664) (TAIR:AT2G02730.2); Has 199 Blast hits to 190 proteins in 29 species: Archae - 0; Bacteria - 14; Metazoa - 2; Fungi - 2; Plants - 161; Viruses - 0; Other Eukaryotes - 20 (s…	0.973341
27.3.35	RNA.regulation of transcription.bZIP transcription factor family	medtr5g075390.1	Transcript	(q6s4p4|rf2b_orysa : 252.0) Transcription factor RF2b - Oryza sativa (Rice) & (at2g40620 : 233.0) Basic-leucine zipper (bZIP) transcription factor family protein; FUNCTIONS IN: DNA binding, sequence-specific DNA binding transcription factor activity; INVOLVED IN: regulation of transcription, DNA-dependent; EXPRESSED IN: 24 plant structures; EXPRESSED DURING: 15 growth stages; CONTAINS InterPro DO…	-1.53528
27.3.35	RNA.regulation of transcription.bZIP transcription factor family	medtr7g017880.1	Transcript	(at3g30530 : 115.0) basic leucine-zipper 42 (bZIP42); FUNCTIONS IN: DNA binding, protein homodimerization activity, protein heterodimerization activity, sequence-specific DNA binding transcription factor activity; INVOLVED IN: regulation of transcription, DNA-dependent; EXPRESSED IN: inflorescence meristem, flower; EXPRESSED DURING: petal differentiation and expansion stage; CONTAINS InterPro DOM…	2.70125
27.3.35	RNA.regulation of transcription.bZIP transcription factor family	medtr7g057160.1	Transcript	(at3g17609 : 108.0) Encodes a homolog of HY5 (HYH). Involved in phyB signaling pathway.; HY5-homolog (HYH); CONTAINS InterPro DOMAIN/s: Basic-leucine zipper (bZIP) transcription factor (InterPro:IPR004827), bZIP transcription factor, bZIP-1 (InterPro:IPR011616); BEST Arabidopsis thaliana protein match is: Basic-leucine zipper (bZIP) transcription factor family protein (TAIR:AT5G11260.1); Has 1702…	-1.60868
27.3.35	RNA.regulation of transcription.bZIP transcription factor family	medtr7g088890.1	Transcript	(at2g40950 : 404.0) bZIP17 appears to regulate transcription as part of a salt and osmotic stress response. zip17 mutants show enhanced inhibition of primary root elongation in response to NaCl. Several salt-responsive genes, such as ATHB-7 show a reduced transcriptional response to a salt treatment in zip17 mutant seedlings. myc:bZIP17 undergoes proteolytic processing in salt-treated wild type s…	1.36367
27.3.35	RNA.regulation of transcription.bZIP transcription factor family	medtr7g104190.1	Transcript	(at1g19490 : 136.0) Basic-leucine zipper (bZIP) transcription factor family protein; FUNCTIONS IN: DNA binding, sequence-specific DNA binding transcription factor activity; INVOLVED IN: regulation of transcription, DNA-dependent; LOCATED IN: chloroplast; CONTAINS InterPro DOMAIN/s: Basic-leucine zipper (bZIP) transcription factor (InterPro:IPR004827), bZIP transcription factor, bZIP-1 (InterPro:I…	4.7301
27.3.35	RNA.regulation of transcription.bZIP transcription factor family	medtr7g115120.1	Transcript	(q99090|cprf2_petcr : 263.0) Light-inducible protein CPRF-2 - Petroselinum crispum (Parsley) (Petroselinum hortense) & (at5g28770 : 168.0) bZIP protein BZO2H3 mRNA, partial cds; BZO2H3; FUNCTIONS IN: DNA binding, protein heterodimerization activity, sequence-specific DNA binding transcription factor activity; INVOLVED IN: regulation of transcription, DNA-dependent; EXPRESSED IN: 22 plant structur…	2.43523
27.3.35	RNA.regulation of transcription.bZIP transcription factor family	medtr7g116890.1	Transcript	(q99089|cprf1_petcr : 299.0) Common plant regulatory factor CPRF-1 - Petroselinum crispum (Parsley) (Petroselinum hortense) & (at2g46270 : 257.0) encodes a bZIP G-box binding protein whose expression is induced by ABA. It has been shown to bind to Adh that contains the G-box and is induced by cold and water deprivation. GBF3 has been shown to be expressed mostly in the root and dark-grown leaves.…	2.26611
27.3.35	RNA.regulation of transcription.bZIP transcription factor family	medtr8g028150.1	Transcript	(q99089|cprf1_petcr : 276.0) Common plant regulatory factor CPRF-1 - Petroselinum crispum (Parsley) (Petroselinum hortense) & (at2g46270 : 236.0) encodes a bZIP G-box binding protein whose expression is induced by ABA. It has been shown to bind to Adh that contains the G-box and is induced by cold and water deprivation. GBF3 has been shown to be expressed mostly in the root and dark-grown leaves.…	2.46975
27.3.35	RNA.regulation of transcription.bZIP transcription factor family	medtr8g040120.1	Transcript	(o24160|tga21_tobac : 423.0) TGACG-sequence-specific DNA-binding protein TGA-2.1 (TGA2.1) - Nicotiana tabacum (Common tobacco) & (at3g12250 : 392.0) basic leucine zipper transcription factor involved in the activation of SA-responsive genes.; TGACG motif-binding factor 6 (TGA6); FUNCTIONS IN: DNA binding, sequence-specific DNA binding transcription factor activity; INVOLVED IN: systemic acquired …	0.801368
27.3.35	RNA.regulation of transcription.bZIP transcription factor family	medtr8g069920.1	Transcript	(at1g68710 : 1881.0) ATPase E1-E2 type family protein / haloacid dehalogenase-like hydrolase family protein; FUNCTIONS IN: ATPase activity, coupled to transmembrane movement of ions, phosphorylative mechanism; INVOLVED IN: metabolic process, phospholipid transport, ATP biosynthetic process; LOCATED IN: mitochondrion, integral to membrane, membrane; EXPRESSED IN: 23 plant structures; EXPRESSED DUR…	1.66607
27.3.35	RNA.regulation of transcription.bZIP transcription factor family	medtr8g077950.1	Transcript	(at4g36730 : 191.0) member of a gene family encoding basic leucine zipper proteins (GBFs) which bind the G-box; G-box binding factor 1 (GBF1); CONTAINS InterPro DOMAIN/s: Basic-leucine zipper (bZIP) transcription factor (InterPro:IPR004827), G-box binding, MFMR (InterPro:IPR012900), bZIP transcription factor, bZIP-1 (InterPro:IPR011616); BEST Arabidopsis thaliana protein match is: basic region/le…	1.21952
27.3.35	RNA.regulation of transcription.bZIP transcription factor family	medtr8g094690.1	Transcript	(at3g14880 : 135.0) FUNCTIONS IN: molecular_function unknown; INVOLVED IN: response to karrikin; BEST Arabidopsis thaliana protein match is: transcription factor-related (TAIR:AT4G18650.1); Has 30201 Blast hits to 17322 proteins in 780 species: Archae - 12; Bacteria - 1396; Metazoa - 17338; Fungi - 3422; Plants - 5037; Viruses - 0; Other Eukaryotes - 2996 (source: NCBI BLink). & (reliability: 270…	-6.08127
27.3.32	RNA.regulation of transcription.WRKY domain transcription factor family	medtr1g013790.1	Transcript	(at1g80840 : 129.0) Pathogen-induced transcription factor. Binds W-box sequences in vitro. Forms protein complexes with itself and with WRKY40 and WRKY60. Coexpression with WRKY18 or WRKY60 made plants more susceptible to both P. syringae and B. cinerea. WRKY18, WRKY40, and WRKY60 have partially redundant roles in response to the hemibiotrophic bacterial pathogen Pseudomonas syringae and the necr…	3.01075
27.3.32	RNA.regulation of transcription.WRKY domain transcription factor family	medtr1g013760.1	Transcript	(at1g80840 : 177.0) Pathogen-induced transcription factor. Binds W-box sequences in vitro. Forms protein complexes with itself and with WRKY40 and WRKY60. Coexpression with WRKY18 or WRKY60 made plants more susceptible to both P. syringae and B. cinerea. WRKY18, WRKY40, and WRKY60 have partially redundant roles in response to the hemibiotrophic bacterial pathogen Pseudomonas syringae and the necr…	3.38956
27.3.32	RNA.regulation of transcription.WRKY domain transcription factor family	medtr1g015140.1	Transcript	(at5g26170 : 117.0) member of WRKY Transcription Factor; Group II-c; WRKY DNA-binding protein 50 (WRKY50); CONTAINS InterPro DOMAIN/s: DNA-binding WRKY (InterPro:IPR003657); BEST Arabidopsis thaliana protein match is: WRKY DNA-binding protein 51 (TAIR:AT5G64810.1); Has 30201 Blast hits to 17322 proteins in 780 species: Archae - 12; Bacteria - 1396; Metazoa - 17338; Fungi - 3422; Plants - 5037; Vi…	3.66615
27.3.32	RNA.regulation of transcription.WRKY domain transcription factor family	medtr1g070455.1	Transcript	(at2g30590 : 232.0) Encodes WRKY DNA-binding protein 21 (WRKY21).; WRKY DNA-binding protein 21 (WRKY21); FUNCTIONS IN: calmodulin binding, sequence-specific DNA binding transcription factor activity; INVOLVED IN: regulation of transcription, DNA-dependent, regulation of transcription; LOCATED IN: nucleus; EXPRESSED IN: 22 plant structures; EXPRESSED DURING: 13 growth stages; CONTAINS InterPro DOM…	1.22389
27.3.32	RNA.regulation of transcription.WRKY domain transcription factor family	medtr1g086790.1	Transcript	(at2g47260 : 172.0) Encodes a member of WRKY Transcription Factor; Group I. Involved in nematode feeding site establishment.; WRKY DNA-binding protein 23 (WRKY23); CONTAINS InterPro DOMAIN/s: DNA-binding WRKY (InterPro:IPR003657), Transcription factor, WRKY group IIc (InterPro:IPR017396); BEST Arabidopsis thaliana protein match is: WRKY family transcription factor (TAIR:AT3G62340.1); Has 3541 Bla…	4.67928
27.3.32	RNA.regulation of transcription.WRKY domain transcription factor family	medtr1g099600.1	Transcript	(at5g52830 : 164.0) Encodes a WRKY transcription factor WRKY27. Mutation in Arabidopsis WRKY27 results in delayed symptom development in response to the bacterial wilt pathogen Ralstonia solanacearum.; WRKY DNA-binding protein 27 (WRKY27); CONTAINS InterPro DOMAIN/s: DNA-binding WRKY (InterPro:IPR003657); BEST Arabidopsis thaliana protein match is: WRKY family transcription factor (TAIR:AT4G01250…	-2.37537
27.3.32	RNA.regulation of transcription.WRKY domain transcription factor family	medtr2g023930.1	Transcript	(at1g62300 : 337.0) Encodes a transcription factor WRKY6. Regulates Phosphate1 (Pho1) expression in response to low phosphate (Pi) stress.; WRKY6; CONTAINS InterPro DOMAIN/s: DNA-binding WRKY (InterPro:IPR003657); BEST Arabidopsis thaliana protein match is: WRKY family transcription factor (TAIR:AT4G04450.1); Has 3824 Blast hits to 3363 proteins in 295 species: Archae - 0; Bacteria - 33; Metazoa …	1.15698
27.3.32	RNA.regulation of transcription.WRKY domain transcription factor family	medtr2g045360.1	Transcript	(at4g04450 : 156.0) member of WRKY Transcription Factor; Group II-b; WRKY42; CONTAINS InterPro DOMAIN/s: DNA-binding WRKY (InterPro:IPR003657); BEST Arabidopsis thaliana protein match is: WRKY DNA-binding protein 31 (TAIR:AT4G22070.1); Has 3599 Blast hits to 3152 proteins in 220 species: Archae - 0; Bacteria - 6; Metazoa - 41; Fungi - 2; Plants - 3474; Viruses - 0; Other Eukaryotes - 76 (source: …	2.14778
27.3.32	RNA.regulation of transcription.WRKY domain transcription factor family	medtr2g083870.1	Transcript	(at3g58710 : 191.0) member of WRKY Transcription Factor; Group II-e; WRKY DNA-binding protein 69 (WRKY69); FUNCTIONS IN: sequence-specific DNA binding transcription factor activity; INVOLVED IN: regulation of transcription, DNA-dependent, regulation of transcription; EXPRESSED IN: 16 plant structures; EXPRESSED DURING: 7 growth stages; CONTAINS InterPro DOMAIN/s: DNA-binding WRKY (InterPro:IPR003…	2.75765
27.3.32	RNA.regulation of transcription.WRKY domain transcription factor family	medtr2g105060.1	Transcript	(at1g80840 : 231.0) Pathogen-induced transcription factor. Binds W-box sequences in vitro. Forms protein complexes with itself and with WRKY40 and WRKY60. Coexpression with WRKY18 or WRKY60 made plants more susceptible to both P. syringae and B. cinerea. WRKY18, WRKY40, and WRKY60 have partially redundant roles in response to the hemibiotrophic bacterial pathogen Pseudomonas syringae and the necr…	3.83719
27.3.32	RNA.regulation of transcription.WRKY domain transcription factor family	medtr3g090860.1	Transcript	(at4g23810 : 155.0) member of WRKY Transcription Factor; Group III; WRKY53; FUNCTIONS IN: protein binding, DNA binding, transcription activator activity, sequence-specific DNA binding transcription factor activity; INVOLVED IN: in 6 processes; LOCATED IN: nucleus, chloroplast; EXPRESSED IN: 20 plant structures; EXPRESSED DURING: 12 growth stages; CONTAINS InterPro DOMAIN/s: DNA-binding WRKY (Inte…	2.32584
27.3.32	RNA.regulation of transcription.WRKY domain transcription factor family	medtr3g093830.1	Transcript	(at3g56400 : 143.0) member of WRKY Transcription Factor; Group III. Function as activator of SA-dependent defense genes and a repressor of JA-regulated genes. WRKY70-controlled suppression of JA-signaling is partly executed by NPR1.; WRKY DNA-binding protein 70 (WRKY70); CONTAINS InterPro DOMAIN/s: DNA-binding WRKY (InterPro:IPR003657); BEST Arabidopsis thaliana protein match is: WRKY DNA-binding…	1.44752
27.3.32	RNA.regulation of transcription.WRKY domain transcription factor family	medtr3g104750.1	Transcript	(at5g26170 : 124.0) member of WRKY Transcription Factor; Group II-c; WRKY DNA-binding protein 50 (WRKY50); CONTAINS InterPro DOMAIN/s: DNA-binding WRKY (InterPro:IPR003657); BEST Arabidopsis thaliana protein match is: WRKY DNA-binding protein 51 (TAIR:AT5G64810.1); Has 30201 Blast hits to 17322 proteins in 780 species: Archae - 12; Bacteria - 1396; Metazoa - 17338; Fungi - 3422; Plants - 5037; Vi…	2.16321
27.3.32	RNA.regulation of transcription.WRKY domain transcription factor family	medtr4g007060.1	Transcript	(at1g80840 : 225.0) Pathogen-induced transcription factor. Binds W-box sequences in vitro. Forms protein complexes with itself and with WRKY40 and WRKY60. Coexpression with WRKY18 or WRKY60 made plants more susceptible to both P. syringae and B. cinerea. WRKY18, WRKY40, and WRKY60 have partially redundant roles in response to the hemibiotrophic bacterial pathogen Pseudomonas syringae and the necr…	1.24456
27.3.32	RNA.regulation of transcription.WRKY domain transcription factor family	medtr4g094588.1	Transcript	(at4g18170 : 152.0) member of WRKY Transcription Factor; Group II-c; WRKY DNA-binding protein 28 (WRKY28); CONTAINS InterPro DOMAIN/s: DNA-binding WRKY (InterPro:IPR003657), Transcription factor, WRKY group IIc (InterPro:IPR017396); BEST Arabidopsis thaliana protein match is: WRKY DNA-binding protein 8 (TAIR:AT5G46350.1); Has 1807 Blast hits to 1807 proteins in 277 species: Archae - 0; Bacteria -…	3.63249
27.3.32	RNA.regulation of transcription.WRKY domain transcription factor family	medtr4g122530.1	Transcript	(at2g47260 : 128.0) Encodes a member of WRKY Transcription Factor; Group I. Involved in nematode feeding site establishment.; WRKY DNA-binding protein 23 (WRKY23); CONTAINS InterPro DOMAIN/s: DNA-binding WRKY (InterPro:IPR003657), Transcription factor, WRKY group IIc (InterPro:IPR017396); BEST Arabidopsis thaliana protein match is: WRKY family transcription factor (TAIR:AT3G62340.1); Has 3541 Bla…	2.87185
27.3.32	RNA.regulation of transcription.WRKY domain transcription factor family	medtr4g127040.1	Transcript	(at4g31550 : 267.0) member of WRKY Transcription Factor; Group II-d; negative regulator of basal resistance to Pseudomonas syringae.; WRKY DNA-binding protein 11 (WRKY11); CONTAINS InterPro DOMAIN/s: DNA-binding WRKY (InterPro:IPR003657), Transcription factor, WRKY, Zn-cluster (InterPro:IPR018872); BEST Arabidopsis thaliana protein match is: WRKY DNA-binding protein 17 (TAIR:AT2G24570.1); Has 333…	0.920248
27.3.32	RNA.regulation of transcription.WRKY domain transcription factor family	medtr4g132430.1	Transcript	(at1g62300 : 285.0) Encodes a transcription factor WRKY6. Regulates Phosphate1 (Pho1) expression in response to low phosphate (Pi) stress.; WRKY6; CONTAINS InterPro DOMAIN/s: DNA-binding WRKY (InterPro:IPR003657); BEST Arabidopsis thaliana protein match is: WRKY family transcription factor (TAIR:AT4G04450.1); Has 3824 Blast hits to 3363 proteins in 295 species: Archae - 0; Bacteria - 33; Metazoa …	2.61015
27.3.32	RNA.regulation of transcription.WRKY domain transcription factor family	medtr5g016610.1	Transcript	(at2g23320 : 186.0) Encodes WRKY DNA-binding protein 15 (WRKY15).; WRKY DNA-binding protein 15 (WRKY15); CONTAINS InterPro DOMAIN/s: DNA-binding WRKY (InterPro:IPR003657), Transcription factor, WRKY, Zn-cluster (InterPro:IPR018872); BEST Arabidopsis thaliana protein match is: WRKY DNA-binding protein 11 (TAIR:AT4G31550.1); Has 35333 Blast hits to 34131 proteins in 2444 species: Archae - 798; Bact…	-3.37089
27.3.32	RNA.regulation of transcription.WRKY domain transcription factor family	medtr5g074200.1	Transcript	(at2g38470 : 99.8) Member of the plant WRKY transcription factor family. Regulates the antagonistic relationship between defense pathways mediating responses to P. syringae and necrotrophic fungal pathogens. Located in nucleus. Involved in response to various abiotic stresses - especially salt stress.; WRKY DNA-binding protein 33 (WRKY33); CONTAINS InterPro DOMAIN/s: DNA-binding WRKY (InterPro:IP…	1.67904
27.3.32	RNA.regulation of transcription.WRKY domain transcription factor family	medtr5g074400.1	Transcript	(at2g38470 : 280.0) Member of the plant WRKY transcription factor family. Regulates the antagonistic relationship between defense pathways mediating responses to P. syringae and necrotrophic fungal pathogens. Located in nucleus. Involved in response to various abiotic stresses - especially salt stress.; WRKY DNA-binding protein 33 (WRKY33); CONTAINS InterPro DOMAIN/s: DNA-binding WRKY (InterPro:I…	2.47119
27.3.32	RNA.regulation of transcription.WRKY domain transcription factor family	medtr5g091390.1	Transcript	(at1g29860 : 141.0) member of WRKY Transcription Factor; Group II-c; WRKY DNA-binding protein 71 (WRKY71); FUNCTIONS IN: sequence-specific DNA binding transcription factor activity; INVOLVED IN: regulation of transcription, DNA-dependent, regulation of transcription; EXPRESSED IN: stem; CONTAINS InterPro DOMAIN/s: DNA-binding WRKY (InterPro:IPR003657), Transcription factor, WRKY group IIc (InterP…	2.76268
27.3.32	RNA.regulation of transcription.WRKY domain transcription factor family	medtr5g094430.1	Transcript	(at4g26640 : 426.0) member of WRKY Transcription Factor; Group I; WRKY20; CONTAINS InterPro DOMAIN/s: DNA-binding WRKY (InterPro:IPR003657); BEST Arabidopsis thaliana protein match is: WRKY DNA-binding protein 2 (TAIR:AT5G56270.1); Has 5750 Blast hits to 3121 proteins in 204 species: Archae - 0; Bacteria - 8; Metazoa - 8; Fungi - 10; Plants - 5662; Viruses - 0; Other Eukaryotes - 62 (source: NCBI…	-0.907574
27.3.32	RNA.regulation of transcription.WRKY domain transcription factor family	medtr7g011820.1	Transcript	(at2g03340 : 317.0) Encodes WRKY DNA-binding protein 3 (WRKY3).; WRKY DNA-binding protein 3 (WRKY3); CONTAINS InterPro DOMAIN/s: DNA-binding WRKY (InterPro:IPR003657); BEST Arabidopsis thaliana protein match is: WRKY DNA-binding protein 4 (TAIR:AT1G13960.1); Has 6486 Blast hits to 3819 proteins in 292 species: Archae - 2; Bacteria - 20; Metazoa - 337; Fungi - 90; Plants - 5675; Viruses - 3; Other…	-1.3115
27.3.32	RNA.regulation of transcription.WRKY domain transcription factor family	medtr7g071120.1	Transcript	(at2g38470 : 279.0) Member of the plant WRKY transcription factor family. Regulates the antagonistic relationship between defense pathways mediating responses to P. syringae and necrotrophic fungal pathogens. Located in nucleus. Involved in response to various abiotic stresses - especially salt stress.; WRKY DNA-binding protein 33 (WRKY33); CONTAINS InterPro DOMAIN/s: DNA-binding WRKY (InterPro:I…	1.47736
27.3.32	RNA.regulation of transcription.WRKY domain transcription factor family	medtr7g100510.1	Transcript	(at2g37260 : 275.0) Encodes a protein similar to WRKY transcription factors that is expressed in the seed integument and endosperm. Mutants are defective in proanthocyanidin synthesis and seed mucilate deposition. Seeds are yellow colored. Seed size is also affected; seeds are reduced in size but only when the mutant allele is transmitted through the female parent.Loss of function allele correspo…	-1.32414
27.3.32	RNA.regulation of transcription.WRKY domain transcription factor family	medtr7g109600.1	Transcript	(at2g34830 : 117.0) member of WRKY Transcription Factor; Group II-e; WRKY DNA-binding protein 35 (WRKY35); CONTAINS InterPro DOMAIN/s: DNA-binding WRKY (InterPro:IPR003657), Transcription factor, WRKY group Iie (InterPro:IPR017412); BEST Arabidopsis thaliana protein match is: WRKY DNA-binding protein 14 (TAIR:AT1G30650.1); Has 5047 Blast hits to 3028 proteins in 237 species: Archae - 0; Bacteria …	-2.61441
27.3.32	RNA.regulation of transcription.WRKY domain transcription factor family	medtr7g109800.1	Transcript	(at2g47260 : 158.0) Encodes a member of WRKY Transcription Factor; Group I. Involved in nematode feeding site establishment.; WRKY DNA-binding protein 23 (WRKY23); CONTAINS InterPro DOMAIN/s: DNA-binding WRKY (InterPro:IPR003657), Transcription factor, WRKY group IIc (InterPro:IPR017396); BEST Arabidopsis thaliana protein match is: WRKY family transcription factor (TAIR:AT3G62340.1); Has 3541 Bla…	1.55878
27.3.32	RNA.regulation of transcription.WRKY domain transcription factor family	medtr7g117200.1	Transcript	(at4g11070 : 169.0) member of WRKY Transcription Factor; Group III; WRKY41; FUNCTIONS IN: sequence-specific DNA binding transcription factor activity; INVOLVED IN: regulation of transcription, DNA-dependent, regulation of transcription; CONTAINS InterPro DOMAIN/s: DNA-binding WRKY (InterPro:IPR003657); BEST Arabidopsis thaliana protein match is: WRKY family transcription factor (TAIR:AT4G23810.1)…	1.24052
27.3.32	RNA.regulation of transcription.WRKY domain transcription factor family	medtr8g027860.1	Transcript	(at4g23810 : 126.0) member of WRKY Transcription Factor; Group III; WRKY53; FUNCTIONS IN: protein binding, DNA binding, transcription activator activity, sequence-specific DNA binding transcription factor activity; INVOLVED IN: in 6 processes; LOCATED IN: nucleus, chloroplast; EXPRESSED IN: 20 plant structures; EXPRESSED DURING: 12 growth stages; CONTAINS InterPro DOMAIN/s: DNA-binding WRKY (Inte…	1.00957
27.3.32	RNA.regulation of transcription.WRKY domain transcription factor family	medtr8g087000.1	Transcript	(at1g29280 : 204.0) member of WRKY Transcription Factor; Group II-e; WRKY DNA-binding protein 65 (WRKY65); FUNCTIONS IN: sequence-specific DNA binding transcription factor activity; INVOLVED IN: regulation of transcription, DNA-dependent, regulation of transcription; EXPRESSED IN: 8 plant structures; EXPRESSED DURING: LP.06 six leaves visible, LP.04 four leaves visible, 4 anthesis; CONTAINS Inter…	2.91172
27.3.32	RNA.regulation of transcription.WRKY domain transcription factor family	medtr8g092010.1	Transcript	(at5g64810 : 116.0) member of WRKY Transcription Factor; Group II-c; WRKY DNA-binding protein 51 (WRKY51); CONTAINS InterPro DOMAIN/s: DNA-binding WRKY (InterPro:IPR003657); BEST Arabidopsis thaliana protein match is: WRKY DNA-binding protein 50 (TAIR:AT5G26170.1); Has 30201 Blast hits to 17322 proteins in 780 species: Archae - 12; Bacteria - 1396; Metazoa - 17338; Fungi - 3422; Plants - 5037; Vi…	1.97305
27.3.25	RNA.regulation of transcription.MYB domain transcription factor family	medtr1g043080.1	Transcript	(at3g23250 : 232.0) Member of the R2R3 factor gene family.; myb domain protein 15 (MYB15); CONTAINS InterPro DOMAIN/s: SANT, DNA-binding (InterPro:IPR001005), Homeodomain-like (InterPro:IPR009057), Myb, DNA-binding (InterPro:IPR014778), HTH transcriptional regulator, Myb-type, DNA-binding (InterPro:IPR017930), Homeodomain-related (InterPro:IPR012287), Myb transcription factor (InterPro:IPR015495)…	3.53365
27.3.25	RNA.regulation of transcription.MYB domain transcription factor family	medtr1g073170.1	Transcript	(at3g24310 : 227.0) snapdragon myb protein 305 homolog (myb); myb domain protein 305 (MYB305); CONTAINS InterPro DOMAIN/s: SANT, DNA-binding (InterPro:IPR001005), Homeodomain-like (InterPro:IPR009057), Myb, DNA-binding (InterPro:IPR014778), HTH transcriptional regulator, Myb-type, DNA-binding (InterPro:IPR017930), Homeodomain-related (InterPro:IPR012287), Myb transcription factor (InterPro:IPR015…	5.33052
27.3.25	RNA.regulation of transcription.MYB domain transcription factor family	medtr1g080330.1	Transcript	(at5g29000 : 225.0) Homeodomain-like superfamily protein; FUNCTIONS IN: DNA binding, sequence-specific DNA binding transcription factor activity; INVOLVED IN: regulation of transcription; LOCATED IN: nucleus; EXPRESSED IN: 16 plant structures; EXPRESSED DURING: 9 growth stages; CONTAINS InterPro DOMAIN/s: Homeodomain-like (InterPro:IPR009057), Myb, DNA-binding (InterPro:IPR014778), Myb-like DNA-b…	-0.905719
27.3.25	RNA.regulation of transcription.MYB domain transcription factor family	medtr1g085640.1	Transcript	(at4g01680 : 272.0) Encodes a putative transcription factor (MYB55).; myb domain protein 55 (MYB55); CONTAINS InterPro DOMAIN/s: SANT, DNA-binding (InterPro:IPR001005), Homeodomain-like (InterPro:IPR009057), Myb, DNA-binding (InterPro:IPR014778), HTH transcriptional regulator, Myb-type, DNA-binding (InterPro:IPR017930), Homeodomain-related (InterPro:IPR012287), Myb transcription factor (InterPro:…	-1.7745
27.3.25	RNA.regulation of transcription.MYB domain transcription factor family	medtr1g086510.1	Transcript	(at1g48000 : 225.0) Encodes a putative transcription factor (MYB112).; myb domain protein 112 (MYB112); CONTAINS InterPro DOMAIN/s: SANT, DNA-binding (InterPro:IPR001005), Homeodomain-like (InterPro:IPR009057), Myb, DNA-binding (InterPro:IPR014778), HTH transcriptional regulator, Myb-type, DNA-binding (InterPro:IPR017930), Homeodomain-related (InterPro:IPR012287), Myb transcription factor (InterP…	6.62148
27.3.25	RNA.regulation of transcription.MYB domain transcription factor family	medtr1g086590.1	Transcript	(at2g47210 : 426.0) myb-like transcription factor family protein; FUNCTIONS IN: DNA binding, sequence-specific DNA binding transcription factor activity; INVOLVED IN: N-terminal protein myristoylation, negative regulation of transcription, regulation of transcription, DNA-dependent; LOCATED IN: nucleus; CONTAINS InterPro DOMAIN/s: SANT, DNA-binding (InterPro:IPR001005), Homeodomain-like (InterPro…	1.28857
27.3.25	RNA.regulation of transcription.MYB domain transcription factor family	medtr1g100653.1	Transcript	(at3g61250 : 265.0) Member of the R2R3 factor gene family.; myb domain protein 17 (MYB17); CONTAINS InterPro DOMAIN/s: SANT, DNA-binding (InterPro:IPR001005), Homeodomain-like (InterPro:IPR009057), Myb, DNA-binding (InterPro:IPR014778), HTH transcriptional regulator, Myb-type, DNA-binding (InterPro:IPR017930), Homeodomain-related (InterPro:IPR012287), Myb transcription factor (InterPro:IPR015495)…	5.36649
27.3.25	RNA.regulation of transcription.MYB domain transcription factor family	medtr1g110460.1	Transcript	(at1g68320 : 244.0) putative transcription factor: R2R3-MYB transcription family. Involved in regulation of phosphate starvation responses and gibberellic acid biosynthesis.; myb domain protein 62 (MYB62); CONTAINS InterPro DOMAIN/s: SANT, DNA-binding (InterPro:IPR001005), Homeodomain-like (InterPro:IPR009057), Myb, DNA-binding (InterPro:IPR014778), HTH transcriptional regulator, Myb-type, DNA-bi…	4.68021
27.3.25	RNA.regulation of transcription.MYB domain transcription factor family	medtr2g011660.1	Transcript	(at4g05100 : 254.0) Member of the R2R3 factor gene family.; myb domain protein 74 (MYB74); CONTAINS InterPro DOMAIN/s: SANT, DNA-binding (InterPro:IPR001005), Homeodomain-like (InterPro:IPR009057), Myb, DNA-binding (InterPro:IPR014778), HTH transcriptional regulator, Myb-type, DNA-binding (InterPro:IPR017930), Homeodomain-related (InterPro:IPR012287), Myb transcription factor (InterPro:IPR015495)…	5.0358
27.3.25	RNA.regulation of transcription.MYB domain transcription factor family	medtr2g033170.1	Transcript	(at5g49620 : 241.0) Member of the R2R3 factor gene family.; myb domain protein 78 (MYB78); CONTAINS InterPro DOMAIN/s: SANT, DNA-binding (InterPro:IPR001005), Homeodomain-like (InterPro:IPR009057), Myb, DNA-binding (InterPro:IPR014778), Myb transcription factor (InterPro:IPR015495), Homeodomain-related (InterPro:IPR012287), HTH transcriptional regulator, Myb-type, DNA-binding (InterPro:IPR017930)…	4.97392
27.3.25	RNA.regulation of transcription.MYB domain transcription factor family	medtr2g086450.1	Transcript	(at3g04030 : 332.0) Homeodomain-like superfamily protein; FUNCTIONS IN: sequence-specific DNA binding transcription factor activity; INVOLVED IN: regulation of transcription; EXPRESSED IN: 9 plant structures; EXPRESSED DURING: 4 anthesis, 4 leaf senescence stage, petal differentiation and expansion stage; CONTAINS InterPro DOMAIN/s: Homeodomain-like (InterPro:IPR009057), Myb, DNA-binding (InterPr…	1.37495
27.3.25	RNA.regulation of transcription.MYB domain transcription factor family	medtr2g096380.1	Transcript	(at3g46130 : 233.0) Encodes a putative transcription factor (MYB48) that functions to regulate flavonol biosynthesis primarily in cotyledons.; myb domain protein 48 (MYB48); CONTAINS InterPro DOMAIN/s: SANT, DNA-binding (InterPro:IPR001005), Myb, DNA-binding (InterPro:IPR014778), Homeodomain-like (InterPro:IPR009057), Myb transcription factor (InterPro:IPR015495), HTH transcriptional regulator, M…	1.77578
27.3.25	RNA.regulation of transcription.MYB domain transcription factor family	medtr3g039990.1	Transcript	(at5g62470 : 298.0) Encodes a R2R3 type Myb transcription factor whose expression is strongly induced by abscisic acid. Mediates abscisic acid signaling during drought stress response.; myb domain protein 96 (MYB96); CONTAINS InterPro DOMAIN/s: SANT, DNA-binding (InterPro:IPR001005), Homeodomain-like (InterPro:IPR009057), Myb, DNA-binding (InterPro:IPR014778), HTH transcriptional regulator, Myb-t…	2.53542
27.3.25	RNA.regulation of transcription.MYB domain transcription factor family	medtr3g065440.1	Transcript	(at1g66230 : 265.0) Encodes a putative transcription factor (MYB20).; myb domain protein 20 (MYB20); CONTAINS InterPro DOMAIN/s: SANT, DNA-binding (InterPro:IPR001005), Homeodomain-like (InterPro:IPR009057), Myb, DNA-binding (InterPro:IPR014778), HTH transcriptional regulator, Myb-type, DNA-binding (InterPro:IPR017930), Homeodomain-related (InterPro:IPR012287), Myb transcription factor (InterPro:…	1.37156
27.3.25	RNA.regulation of transcription.MYB domain transcription factor family	medtr3g067935.1	Transcript	(at5g13820 : 403.0) Encodes a protein that specifically binds plant telomeric DNA repeats. It has a single Myb telomeric DNA-binding domain in C-terminus that prefers the sequence TTTAGGG.; telomeric DNA binding protein 1 (TBP1); FUNCTIONS IN: DNA binding, double-stranded telomeric DNA binding; INVOLVED IN: telomere maintenance; LOCATED IN: chromosome, telomeric region, nucleus; EXPRESSED IN: 16 …	1.61243
27.3.25	RNA.regulation of transcription.MYB domain transcription factor family	medtr4g105130.1	Transcript	(at4g01680 : 245.0) Encodes a putative transcription factor (MYB55).; myb domain protein 55 (MYB55); CONTAINS InterPro DOMAIN/s: SANT, DNA-binding (InterPro:IPR001005), Homeodomain-like (InterPro:IPR009057), Myb, DNA-binding (InterPro:IPR014778), HTH transcriptional regulator, Myb-type, DNA-binding (InterPro:IPR017930), Homeodomain-related (InterPro:IPR012287), Myb transcription factor (InterPro:…	-1.88383
27.3.25	RNA.regulation of transcription.MYB domain transcription factor family	medtr4g123040.1	Transcript	(at5g49620 : 231.0) Member of the R2R3 factor gene family.; myb domain protein 78 (MYB78); CONTAINS InterPro DOMAIN/s: SANT, DNA-binding (InterPro:IPR001005), Homeodomain-like (InterPro:IPR009057), Myb, DNA-binding (InterPro:IPR014778), Myb transcription factor (InterPro:IPR015495), Homeodomain-related (InterPro:IPR012287), HTH transcriptional regulator, Myb-type, DNA-binding (InterPro:IPR017930)…	3.93706
27.3.25	RNA.regulation of transcription.MYB domain transcription factor family	medtr4g128670.1	Transcript	(at5g57620 : 250.0) Encodes a putative transcription factor (MYB36).; myb domain protein 36 (MYB36); CONTAINS InterPro DOMAIN/s: SANT, DNA-binding (InterPro:IPR001005), Homeodomain-like (InterPro:IPR009057), Myb, DNA-binding (InterPro:IPR014778), HTH transcriptional regulator, Myb-type, DNA-binding (InterPro:IPR017930), Homeodomain-related (InterPro:IPR012287), Myb transcription factor (InterPro:…	2.22739
27.3.25	RNA.regulation of transcription.MYB domain transcription factor family	medtr5g078860.1	Transcript	(at1g66370 : 180.0) Encodes a member of the MYB family of transcription factors. Involved in regulation of anthocyanin biosynthesis. Affects the expression of enzymes involved in later steps of anthocyanin biosynthesis.; myb domain protein 113 (MYB113); CONTAINS InterPro DOMAIN/s: SANT, DNA-binding (InterPro:IPR001005), Homeodomain-like (InterPro:IPR009057), Myb, DNA-binding (InterPro:IPR014778),…	5.54385
27.3.25	RNA.regulation of transcription.MYB domain transcription factor family	medtr5g078910.1	Transcript	(at1g66370 : 171.0) Encodes a member of the MYB family of transcription factors. Involved in regulation of anthocyanin biosynthesis. Affects the expression of enzymes involved in later steps of anthocyanin biosynthesis.; myb domain protein 113 (MYB113); CONTAINS InterPro DOMAIN/s: SANT, DNA-binding (InterPro:IPR001005), Homeodomain-like (InterPro:IPR009057), Myb, DNA-binding (InterPro:IPR014778),…	4.38916
27.3.25	RNA.regulation of transcription.MYB domain transcription factor family	medtr6g012690.1	Transcript	(at5g15310 : 307.0) Member of the R2R3 factor gene family.; myb domain protein 16 (MYB16); CONTAINS InterPro DOMAIN/s: SANT, DNA-binding (InterPro:IPR001005), Homeodomain-like (InterPro:IPR009057), Myb, DNA-binding (InterPro:IPR014778), Homeodomain-related (InterPro:IPR012287), Myb transcription factor (InterPro:IPR015495), HTH transcriptional regulator, Myb-type, DNA-binding (InterPro:IPR017930)…	-2.08642
27.3.25	RNA.regulation of transcription.MYB domain transcription factor family	medtr6g032990.1	Transcript	(at3g04030 : 308.0) Homeodomain-like superfamily protein; FUNCTIONS IN: sequence-specific DNA binding transcription factor activity; INVOLVED IN: regulation of transcription; EXPRESSED IN: 9 plant structures; EXPRESSED DURING: 4 anthesis, 4 leaf senescence stage, petal differentiation and expansion stage; CONTAINS InterPro DOMAIN/s: Homeodomain-like (InterPro:IPR009057), Myb, DNA-binding (InterPr…	1.0093
27.3.25	RNA.regulation of transcription.MYB domain transcription factor family	medtr7g061550.1	Transcript	(at2g37630 : 323.0) Encodes a MYB-domain protein involved in specification of the leaf proximodistal axis. Mutation results in lobed and dissected leaves with a characteristic asymmetry. Homologous to the Antirrhinum PHANTASTICA (PHAN) and maize ROUGH SHEATH2 (RS2) genes Asymmetric placement of auxin response at the distal leaf tip precedes visible asymmetric leaf growth. Acts alongside AXR1 to e…	-4.41758
27.3.25	RNA.regulation of transcription.MYB domain transcription factor family	medtr7g061840.1	Transcript	(at1g07540 : 293.0) Arabidopsis thaliana telomere-binding protein, putative (At1g07540); TRF-like 2 (TRFL2); FUNCTIONS IN: DNA binding; INVOLVED IN: regulation of transcription; EXPRESSED IN: petal, leaf whorl, flower; EXPRESSED DURING: 4 anthesis, petal differentiation and expansion stage; CONTAINS InterPro DOMAIN/s: SANT, DNA-binding (InterPro:IPR001005), Homeodomain-like (InterPro:IPR009057), …	-1.56591
27.3.25	RNA.regulation of transcription.MYB domain transcription factor family	medtr7g089210.1	Transcript	(at4g39250 : 100.0) RAD-like 1 (RL1); CONTAINS InterPro DOMAIN/s: Molecular chaperone, heat shock protein, Hsp40, DnaJ (InterPro:IPR015609), SANT, DNA-binding (InterPro:IPR001005), Myb, DNA-binding (InterPro:IPR014778), Homeodomain-like (InterPro:IPR009057), SANT, eukarya (InterPro:IPR017884); BEST Arabidopsis thaliana protein match is: Homeodomain-like superfamily protein (TAIR:AT2G21650.1); Has…	-4.99599
27.3.25	RNA.regulation of transcription.MYB domain transcription factor family	medtr8g095390.1	Transcript	(at4g38620 : 246.0) Encodes a R2R3 MYB protein which is involved in the response to UV-B. It functions as a repressor of target gene expression. One of its target genes encodes cinnamate 4-hydroxylase; mutants accumulate sinapate esters in their leaves. MYB4 binds to its own promoter and represses its own expression. Nuclear localization of MYB4 depends on the action of the beta importin SAD2.; m…	3.01762
27.3.25	RNA.regulation of transcription.MYB domain transcription factor family	medtr0018s0170.1	Transcript	(at1g51540 : 572.0) Galactose oxidase/kelch repeat superfamily protein; CONTAINS InterPro DOMAIN/s: Galactose oxidase/kelch, beta-propeller (InterPro:IPR011043), Kelch repeat type 1 (InterPro:IPR006652), Kelch related (InterPro:IPR013089), Kelch-type beta propeller (InterPro:IPR015915); BEST Arabidopsis thaliana protein match is: Galactose oxidase/kelch repeat superfamily protein (TAIR:AT3G27220.…	-3.42582
27.3.25	RNA.regulation of transcription.MYB domain transcription factor family	medtr0140s0030.1	Transcript	(at3g47600 : 290.0) Encodes a putative transcription factor (MYB94).; myb domain protein 94 (MYB94); CONTAINS InterPro DOMAIN/s: SANT, DNA-binding (InterPro:IPR001005), Homeodomain-like (InterPro:IPR009057), Myb, DNA-binding (InterPro:IPR014778), HTH transcriptional regulator, Myb-type, DNA-binding (InterPro:IPR017930), Homeodomain-related (InterPro:IPR012287), Myb transcription factor (InterPro:…	-1.8083
27.3.26	RNA.regulation of transcription.MYB-related transcription factor family	medtr1g022290.1	Transcript	(at4g39250 : 106.0) RAD-like 1 (RL1); CONTAINS InterPro DOMAIN/s: Molecular chaperone, heat shock protein, Hsp40, DnaJ (InterPro:IPR015609), SANT, DNA-binding (InterPro:IPR001005), Myb, DNA-binding (InterPro:IPR014778), Homeodomain-like (InterPro:IPR009057), SANT, eukarya (InterPro:IPR017884); BEST Arabidopsis thaliana protein match is: Homeodomain-like superfamily protein (TAIR:AT2G21650.1); Has…	-4.34423
27.3.26	RNA.regulation of transcription.MYB-related transcription factor family	medtr1g067000.1	Transcript	(at3g09600 : 323.0) Homeodomain-like superfamily protein; FUNCTIONS IN: DNA binding, sequence-specific DNA binding transcription factor activity; INVOLVED IN: in 9 processes; LOCATED IN: chloroplast; EXPRESSED IN: 22 plant structures; EXPRESSED DURING: 13 growth stages; CONTAINS InterPro DOMAIN/s: SANT, DNA-binding (InterPro:IPR001005), Homeodomain-like (InterPro:IPR009057), Myb, DNA-binding (Int…	1.31525
27.3.26	RNA.regulation of transcription.MYB-related transcription factor family	medtr1g111830.1	Transcript	(at5g04760 : 223.0) Duplicated homeodomain-like superfamily protein; CONTAINS InterPro DOMAIN/s: SANT, DNA-binding (InterPro:IPR001005), Molecular chaperone, heat shock protein, Hsp40, DnaJ (InterPro:IPR015609), Homeodomain-like (InterPro:IPR009057), Myb, DNA-binding (InterPro:IPR014778), HTH transcriptional regulator, Myb-type, DNA-binding (InterPro:IPR017930), Myb-like DNA-binding domain, SHAQK…	1.94697
27.3.26	RNA.regulation of transcription.MYB-related transcription factor family	medtr2g100930.1	Transcript	(at3g16350 : 279.0) Homeodomain-like superfamily protein; CONTAINS InterPro DOMAIN/s: SANT, DNA-binding (InterPro:IPR001005), Homeodomain-like (InterPro:IPR009057), Myb, DNA-binding (InterPro:IPR014778), Zinc finger, CCHC-type (InterPro:IPR001878), HTH transcriptional regulator, Myb-type, DNA-binding (InterPro:IPR017930), Myb-like DNA-binding domain, SHAQKYF class (InterPro:IPR006447); BEST Arabi…	1.2569
27.3.26	RNA.regulation of transcription.MYB-related transcription factor family	medtr3g013440.1	Transcript	(at4g39250 : 95.9) RAD-like 1 (RL1); CONTAINS InterPro DOMAIN/s: Molecular chaperone, heat shock protein, Hsp40, DnaJ (InterPro:IPR015609), SANT, DNA-binding (InterPro:IPR001005), Myb, DNA-binding (InterPro:IPR014778), Homeodomain-like (InterPro:IPR009057), SANT, eukarya (InterPro:IPR017884); BEST Arabidopsis thaliana protein match is: Homeodomain-like superfamily protein (TAIR:AT2G21650.1); Has …	-7.51343
27.3.26	RNA.regulation of transcription.MYB-related transcription factor family	medtr3g462790.1	Transcript	(at5g58900 : 231.0) Homeodomain-like transcriptional regulator; FUNCTIONS IN: DNA binding, sequence-specific DNA binding transcription factor activity; INVOLVED IN: regulation of transcription; EXPRESSED IN: 20 plant structures; EXPRESSED DURING: 11 growth stages; CONTAINS InterPro DOMAIN/s: Molecular chaperone, heat shock protein, Hsp40, DnaJ (InterPro:IPR015609), SANT, eukarya (InterPro:IPR0178…	-1.21172
27.3.26	RNA.regulation of transcription.MYB-related transcription factor family	medtr3g111880.1	Transcript	(at4g39250 : 96.7) RAD-like 1 (RL1); CONTAINS InterPro DOMAIN/s: Molecular chaperone, heat shock protein, Hsp40, DnaJ (InterPro:IPR015609), SANT, DNA-binding (InterPro:IPR001005), Myb, DNA-binding (InterPro:IPR014778), Homeodomain-like (InterPro:IPR009057), SANT, eukarya (InterPro:IPR017884); BEST Arabidopsis thaliana protein match is: Homeodomain-like superfamily protein (TAIR:AT2G21650.1); Has …	-5.14489
27.3.26	RNA.regulation of transcription.MYB-related transcription factor family	medtr3g111920.1	Transcript	(at1g75250 : 87.8) RAD-like 6 (RL6); CONTAINS InterPro DOMAIN/s: SANT, DNA-binding (InterPro:IPR001005), Molecular chaperone, heat shock protein, Hsp40, DnaJ (InterPro:IPR015609), Homeodomain-like (InterPro:IPR009057); BEST Arabidopsis thaliana protein match is: RAD-like 5 (TAIR:AT1G19510.1); Has 591 Blast hits to 590 proteins in 66 species: Archae - 0; Bacteria - 0; Metazoa - 122; Fungi - 0; Pla…	-9.37207
27.3.26	RNA.regulation of transcription.MYB-related transcription factor family	medtr3g116720.1	Transcript	(at1g75250 : 110.0) RAD-like 6 (RL6); CONTAINS InterPro DOMAIN/s: SANT, DNA-binding (InterPro:IPR001005), Molecular chaperone, heat shock protein, Hsp40, DnaJ (InterPro:IPR015609), Homeodomain-like (InterPro:IPR009057); BEST Arabidopsis thaliana protein match is: RAD-like 5 (TAIR:AT1G19510.1); Has 591 Blast hits to 590 proteins in 66 species: Archae - 0; Bacteria - 0; Metazoa - 122; Fungi - 0; Pl…	-3.84379
27.3.26	RNA.regulation of transcription.MYB-related transcription factor family	medtr4g100630.1	Transcript	(at5g47390 : 296.0) myb-like transcription factor family protein; CONTAINS InterPro DOMAIN/s: SANT, DNA-binding (InterPro:IPR001005), Homeodomain-like (InterPro:IPR009057), Myb, DNA-binding (InterPro:IPR014778), Zinc finger, CCHC-type (InterPro:IPR001878), HTH transcriptional regulator, Myb-type, DNA-binding (InterPro:IPR017930), Myb-like DNA-binding domain, SHAQKYF class (InterPro:IPR006447); BE…	1.4991
27.3.26	RNA.regulation of transcription.MYB-related transcription factor family	medtr4g111975.1	Transcript	(at1g49010 : 213.0) Duplicated homeodomain-like superfamily protein; CONTAINS InterPro DOMAIN/s: Molecular chaperone, heat shock protein, Hsp40, DnaJ (InterPro:IPR015609), SANT, eukarya (InterPro:IPR017884), Myb-like DNA-binding domain, SHAQKYF class (InterPro:IPR006447), SANT, DNA-binding (InterPro:IPR001005), Myb, DNA-binding (InterPro:IPR014778), Homeodomain-like (InterPro:IPR009057), HTH tran…	-1.52229
27.3.26	RNA.regulation of transcription.MYB-related transcription factor family	medtr5g037080.1	Transcript	(at1g70000 : 198.0) myb-like transcription factor family protein; CONTAINS InterPro DOMAIN/s: SANT, DNA-binding (InterPro:IPR001005), Homeodomain-like (InterPro:IPR009057), Myb, DNA-binding (InterPro:IPR014778), Zinc finger, CCHC-type (InterPro:IPR001878), HTH transcriptional regulator, Myb-type, DNA-binding (InterPro:IPR017930), Myb-like DNA-binding domain, SHAQKYF class (InterPro:IPR006447); BE…	2.15553
27.3.26	RNA.regulation of transcription.MYB-related transcription factor family	medtr5g076960.1	Transcript	(at5g17300 : 151.0) Myb-like transcription factor that regulates hypocotyl growth by regulating free auxin levels in a time-of-day specific manner.; REVEILLE 1 (RVE1); CONTAINS InterPro DOMAIN/s: SANT, DNA-binding (InterPro:IPR001005), Homeodomain-like (InterPro:IPR009057), Myb, DNA-binding (InterPro:IPR014778), HTH transcriptional regulator, Myb-type, DNA-binding (InterPro:IPR017930), Myb-like D…	2.07821
27.3.26	RNA.regulation of transcription.MYB-related transcription factor family	medtr6g477860.1	Transcript	(at1g18330 : 147.0) EARLY-PHYTOCHROME-RESPONSIVE1; EARLY-PHYTOCHROME-RESPONSIVE1 (EPR1); CONTAINS InterPro DOMAIN/s: SANT, DNA-binding (InterPro:IPR001005), Homeodomain-like (InterPro:IPR009057), Myb, DNA-binding (InterPro:IPR014778), HTH transcriptional regulator, Myb-type, DNA-binding (InterPro:IPR017930), Myb-like DNA-binding domain, SHAQKYF class (InterPro:IPR006447); BEST Arabidopsis thalian…	1.22206
27.3.26	RNA.regulation of transcription.MYB-related transcription factor family	medtr6g092540.1	Transcript	(at5g56840 : 170.0) myb-like transcription factor family protein; CONTAINS InterPro DOMAIN/s: SANT, DNA-binding (InterPro:IPR001005), Homeodomain-like (InterPro:IPR009057), Myb, DNA-binding (InterPro:IPR014778), Zinc finger, CCHC-type (InterPro:IPR001878), HTH transcriptional regulator, Myb-type, DNA-binding (InterPro:IPR017930), Myb-like DNA-binding domain, SHAQKYF class (InterPro:IPR006447); BE…	-2.53713
27.3.26	RNA.regulation of transcription.MYB-related transcription factor family	medtr7g089210.1	Transcript	(at4g39250 : 100.0) RAD-like 1 (RL1); CONTAINS InterPro DOMAIN/s: Molecular chaperone, heat shock protein, Hsp40, DnaJ (InterPro:IPR015609), SANT, DNA-binding (InterPro:IPR001005), Myb, DNA-binding (InterPro:IPR014778), Homeodomain-like (InterPro:IPR009057), SANT, eukarya (InterPro:IPR017884); BEST Arabidopsis thaliana protein match is: Homeodomain-like superfamily protein (TAIR:AT2G21650.1); Has…	-4.99599
27.3.27	RNA.regulation of transcription.NAC domain transcription factor family	medtr2g064470.1	Transcript	(at1g56010 : 353.0) Encodes a transcription factor involved in shoot apical meristem formation and auxin-mediated lateral root formation. The gene is thought not to be involved in stress responses (NaCl, auxins, ethylene). NAC1 (NAC1); NAC domain containing protein 1 (NAC1); CONTAINS InterPro DOMAIN/s: No apical meristem (NAM) protein (InterPro:IPR003441); BEST Arabidopsis thaliana protein match …	3.82615
27.3.27	RNA.regulation of transcription.NAC domain transcription factor family	medtr2g079990.1	Transcript	(at4g27410 : 351.0) Encodes a NAC transcription factor induced in response to dessication. It is localized to the nucleus and acts as a transcriptional activator in ABA-mediated dehydration response.; RESPONSIVE TO DESICCATION 26 (RD26); CONTAINS InterPro DOMAIN/s: No apical meristem (NAM) protein (InterPro:IPR003441); BEST Arabidopsis thaliana protein match is: NAC domain containing protein 19 (…	6.7625
27.3.27	RNA.regulation of transcription.NAC domain transcription factor family	medtr3g093050.1	Transcript	(at4g35580 : 284.0) NAC transcription factor-like 9 (NTL9); CONTAINS InterPro DOMAIN/s: No apical meristem (NAM) protein (InterPro:IPR003441); BEST Arabidopsis thaliana protein match is: NAC 014 (TAIR:AT1G33060.2). & (gnl|cdd|66085 : 213.0) no description available & (q7gcl7|nac74_orysa : 167.0) NAC domain-containing protein 74 (ONAC074) - Oryza sativa (Rice) & (ipr003441 : 113.9661) No apical me…	1.67199
27.3.27	RNA.regulation of transcription.NAC domain transcription factor family	medtr4g089135.1	Transcript	(at1g61110 : 295.0) NAC domain containing protein 25 (NAC025); FUNCTIONS IN: sequence-specific DNA binding transcription factor activity; INVOLVED IN: multicellular organismal development, regulation of transcription; LOCATED IN: cellular_component unknown; EXPRESSED IN: 6 plant structures; EXPRESSED DURING: 4 anthesis, petal differentiation and expansion stage; CONTAINS InterPro DOMAIN/s: No api…	2.7057
27.3.27	RNA.regulation of transcription.NAC domain transcription factor family	medtr5g069030.1	Transcript	(at4g35580 : 297.0) NAC transcription factor-like 9 (NTL9); CONTAINS InterPro DOMAIN/s: No apical meristem (NAM) protein (InterPro:IPR003441); BEST Arabidopsis thaliana protein match is: NAC 014 (TAIR:AT1G33060.2). & (gnl|cdd|66085 : 215.0) no description available & (q7gcl7|nac74_orysa : 169.0) NAC domain-containing protein 74 (ONAC074) - Oryza sativa (Rice) & (ipr003441 : 111.91038) No apical m…	1.18459
27.3.27	RNA.regulation of transcription.NAC domain transcription factor family	medtr7g085220.1	Transcript	(at3g04070 : 298.0) NAC domain containing protein 47 (NAC047); FUNCTIONS IN: sequence-specific DNA binding transcription factor activity; INVOLVED IN: multicellular organismal development, regulation of transcription; LOCATED IN: cellular_component unknown; EXPRESSED IN: 16 plant structures; EXPRESSED DURING: 7 growth stages; CONTAINS InterPro DOMAIN/s: No apical meristem (NAM) protein (InterPro:…	4.21918
27.3.27	RNA.regulation of transcription.NAC domain transcription factor family	medtr7g097090.1	Transcript	(at4g28530 : 273.0) NAC domain containing protein 74 (NAC074); FUNCTIONS IN: sequence-specific DNA binding transcription factor activity; INVOLVED IN: multicellular organismal development, regulation of transcription; LOCATED IN: cellular_component unknown; EXPRESSED IN: 18 plant structures; EXPRESSED DURING: 13 growth stages; CONTAINS InterPro DOMAIN/s: No apical meristem (NAM) protein (InterPro…	2.95886
27.3.27	RNA.regulation of transcription.NAC domain transcription factor family	medtr7g105170.1	Transcript	(at5g22380 : 211.0) NAC domain containing protein 90 (NAC090); FUNCTIONS IN: sequence-specific DNA binding transcription factor activity; INVOLVED IN: multicellular organismal development, regulation of transcription; LOCATED IN: cellular_component unknown; EXPRESSED IN: 7 plant structures; EXPRESSED DURING: 8 growth stages; CONTAINS InterPro DOMAIN/s: No apical meristem (NAM) protein (InterPro:I…	4.00999
27.3.27	RNA.regulation of transcription.NAC domain transcription factor family	medtr8g023860.1	Transcript	(gnl|cdd|66085 : 183.0) no description available & (at4g35580 : 175.0) NAC transcription factor-like 9 (NTL9); CONTAINS InterPro DOMAIN/s: No apical meristem (NAM) protein (InterPro:IPR003441); BEST Arabidopsis thaliana protein match is: NAC 014 (TAIR:AT1G33060.2). & (q7gcl7|nac74_orysa : 125.0) NAC domain-containing protein 74 (ONAC074) - Oryza sativa (Rice) & (ipr003441 : 97.98154) No apical me…	2.50005
27.3.27	RNA.regulation of transcription.NAC domain transcription factor family	medtr8g059170.1	Transcript	(at4g27410 : 333.0) Encodes a NAC transcription factor induced in response to dessication. It is localized to the nucleus and acts as a transcriptional activator in ABA-mediated dehydration response.; RESPONSIVE TO DESICCATION 26 (RD26); CONTAINS InterPro DOMAIN/s: No apical meristem (NAM) protein (InterPro:IPR003441); BEST Arabidopsis thaliana protein match is: NAC domain containing protein 19 (…	8.2973
27.3.8	RNA.regulation of transcription.C2C2(Zn) DOF zinc finger family	medtr1g077600.1	Transcript	(at4g24060 : 133.0) Dof-type zinc finger DNA-binding family protein; CONTAINS InterPro DOMAIN/s: Zinc finger, Dof-type (InterPro:IPR003851); BEST Arabidopsis thaliana protein match is: Dof-type zinc finger DNA-binding family protein (TAIR:AT1G64620.1); Has 30201 Blast hits to 17322 proteins in 780 species: Archae - 12; Bacteria - 1396; Metazoa - 17338; Fungi - 3422; Plants - 5037; Viruses - 0; Ot…	-1.61027
27.3.8	RNA.regulation of transcription.C2C2(Zn) DOF zinc finger family	medtr3g435480.1	Transcript	(at3g47500 : 278.0) Dof-type zinc finger domain-containing protein, identical to H-protein promoter binding factor-2a GI:3386546 from (Arabidopsis thaliana). Interacts with LKP2 and FKF1, but its overexpression does not change flowering time under short or long day conditions.; cycling DOF factor 3 (CDF3); CONTAINS InterPro DOMAIN/s: Zinc finger, Dof-type (InterPro:IPR003851); BEST Arabidopsis th…	1.3203
27.3.8	RNA.regulation of transcription.C2C2(Zn) DOF zinc finger family	medtr3g090430.1	Transcript	(at3g52440 : 141.0) Dof-type zinc finger DNA-binding family protein; CONTAINS InterPro DOMAIN/s: Zinc finger, Dof-type (InterPro:IPR003851); BEST Arabidopsis thaliana protein match is: Dof-type zinc finger DNA-binding family protein (TAIR:AT1G21340.1); Has 1099 Blast hits to 1090 proteins in 57 species: Archae - 0; Bacteria - 0; Metazoa - 2; Fungi - 0; Plants - 1092; Viruses - 0; Other Eukaryotes…	4.16199
27.3.8	RNA.regulation of transcription.C2C2(Zn) DOF zinc finger family	medtr4g461080.1	Transcript	(at2g28510 : 154.0) Dof-type zinc finger DNA-binding family protein; FUNCTIONS IN: DNA binding, sequence-specific DNA binding transcription factor activity; INVOLVED IN: regulation of transcription; LOCATED IN: nucleolus; EXPRESSED IN: 22 plant structures; EXPRESSED DURING: 13 growth stages; CONTAINS InterPro DOMAIN/s: Zinc finger, Dof-type (InterPro:IPR003851); BEST Arabidopsis thaliana protein …	-1.43392
27.3.8	RNA.regulation of transcription.C2C2(Zn) DOF zinc finger family	medtr4g063780.1	Transcript	(gnl|cdd|66392 : 119.0) no description available & (at5g02460 : 99.0) Dof-type zinc finger DNA-binding family protein; CONTAINS InterPro DOMAIN/s: Zinc finger, Dof-type (InterPro:IPR003851); BEST Arabidopsis thaliana protein match is: DNA binding with one finger 2.4 (TAIR:AT2G37590.1); Has 1212 Blast hits to 1182 proteins in 84 species: Archae - 0; Bacteria - 4; Metazoa - 69; Fungi - 10; Plants -…	-1.2234
27.3.8	RNA.regulation of transcription.C2C2(Zn) DOF zinc finger family	medtr4g082060.1	Transcript	(at3g47500 : 241.0) Dof-type zinc finger domain-containing protein, identical to H-protein promoter binding factor-2a GI:3386546 from (Arabidopsis thaliana). Interacts with LKP2 and FKF1, but its overexpression does not change flowering time under short or long day conditions.; cycling DOF factor 3 (CDF3); CONTAINS InterPro DOMAIN/s: Zinc finger, Dof-type (InterPro:IPR003851); BEST Arabidopsis th…	-1.7561
27.3.8	RNA.regulation of transcription.C2C2(Zn) DOF zinc finger family	medtr5g041380.1	Transcript	(at5g62430 : 192.0) Dof-type zinc finger domain-containing protein, similar to H-protein promoter binding factor-2a GI:3386546 from (Arabidopsis thaliana). Represses expression of Constans (CO), a circadian regulator of flowering time. Interacts with LKP2 and FKF1. Expression oscillates under constant light conditions. Mainly expressed in the vasculature of cotyledons, leaves and hypocotyls, but …	2.38836
27.3.8	RNA.regulation of transcription.C2C2(Zn) DOF zinc finger family	medtr6g012450.1	Transcript	(at5g39660 : 251.0) Dof-type zinc finger domain-containing protein, identical to H-protein promoter binding factor-2a GI:3386546 from (Arabidopsis thaliana). Interacts with LKP2 and FKF1, but its overexpression does not change flowering time under short or long day conditions.; cycling DOF factor 2 (CDF2); CONTAINS InterPro DOMAIN/s: Zinc finger, Dof-type (InterPro:IPR003851); BEST Arabidopsis th…	2.23375
27.3.8	RNA.regulation of transcription.C2C2(Zn) DOF zinc finger family	medtr6g027450.1	Transcript	(at3g47500 : 125.0) Dof-type zinc finger domain-containing protein, identical to H-protein promoter binding factor-2a GI:3386546 from (Arabidopsis thaliana). Interacts with LKP2 and FKF1, but its overexpression does not change flowering time under short or long day conditions.; cycling DOF factor 3 (CDF3); CONTAINS InterPro DOMAIN/s: Zinc finger, Dof-type (InterPro:IPR003851); BEST Arabidopsis th…	1.60172
27.3.8	RNA.regulation of transcription.C2C2(Zn) DOF zinc finger family	medtr7g010950.1	Transcript	(at5g39660 : 264.0) Dof-type zinc finger domain-containing protein, identical to H-protein promoter binding factor-2a GI:3386546 from (Arabidopsis thaliana). Interacts with LKP2 and FKF1, but its overexpression does not change flowering time under short or long day conditions.; cycling DOF factor 2 (CDF2); CONTAINS InterPro DOMAIN/s: Zinc finger, Dof-type (InterPro:IPR003851); BEST Arabidopsis th…	2.83486
27.3.8	RNA.regulation of transcription.C2C2(Zn) DOF zinc finger family	medtr8g015840.1	Transcript	(at1g51700 : 118.0) Encodes dof zinc finger protein (adof1).; DOF zinc finger protein 1 (DOF1); CONTAINS InterPro DOMAIN/s: Zinc finger, Dof-type (InterPro:IPR003851); BEST Arabidopsis thaliana protein match is: DOF zinc finger protein 2 (TAIR:AT3G21270.1); Has 1091 Blast hits to 1086 proteins in 56 species: Archae - 0; Bacteria - 0; Metazoa - 0; Fungi - 0; Plants - 1086; Viruses - 0; Other Eukar…	1.14418
27.3.8	RNA.regulation of transcription.C2C2(Zn) DOF zinc finger family	medtr8g044220.1	Transcript	(at5g39660 : 182.0) Dof-type zinc finger domain-containing protein, identical to H-protein promoter binding factor-2a GI:3386546 from (Arabidopsis thaliana). Interacts with LKP2 and FKF1, but its overexpression does not change flowering time under short or long day conditions.; cycling DOF factor 2 (CDF2); CONTAINS InterPro DOMAIN/s: Zinc finger, Dof-type (InterPro:IPR003851); BEST Arabidopsis th…	1.47944
27.3.6	RNA.regulation of transcription.bHLH,Basic Helix-Loop-Helix family	medtr1g019240.1	Transcript	(at4g36930 : 88.6) Encodes a transcription factor of the bHLH protein family. Mutants have abnormal, unfused carpels and reduced seed dormancy.; SPATULA (SPT); CONTAINS InterPro DOMAIN/s: Helix-loop-helix DNA-binding domain (InterPro:IPR001092), Helix-loop-helix DNA-binding (InterPro:IPR011598); BEST Arabidopsis thaliana protein match is: basic helix-loop-helix (bHLH) DNA-binding superfamily prot…	6.65127
27.3.6	RNA.regulation of transcription.bHLH,Basic Helix-Loop-Helix family	medtr1g032600.1	Transcript	(at3g19860 : 181.0) basic Helix-Loop-Helix 121 (bHLH121); FUNCTIONS IN: DNA binding, sequence-specific DNA binding transcription factor activity; INVOLVED IN: regulation of transcription; LOCATED IN: nucleus; EXPRESSED IN: 22 plant structures; EXPRESSED DURING: 15 growth stages; CONTAINS InterPro DOMAIN/s: Helix-loop-helix DNA-binding domain (InterPro:IPR001092), Helix-loop-helix DNA-binding (Int…	1.44851
27.3.6	RNA.regulation of transcription.bHLH,Basic Helix-Loop-Helix family	medtr1g070180.1	Transcript	(at1g06150 : 405.0) basic helix-loop-helix (bHLH) DNA-binding superfamily protein; FUNCTIONS IN: sequence-specific DNA binding transcription factor activity; INVOLVED IN: regulation of transcription; LOCATED IN: nucleus; CONTAINS InterPro DOMAIN/s: Helix-loop-helix DNA-binding domain (InterPro:IPR001092), Helix-loop-helix DNA-binding (InterPro:IPR011598); BEST Arabidopsis thaliana protein match i…	-0.960443
27.3.6	RNA.regulation of transcription.bHLH,Basic Helix-Loop-Helix family	medtr1g072320.1	Transcript	(at4g09820 : 292.0) TT8 is a regulation factor that acts in a concerted action with TT1, PAP1 and TTG1 on the regulation of flavonoid pathways, namely proanthocyanidin and anthocyanin biosynthesis. Affects dihydroflavonol 4-reductase gene expression. It is thought that a ternary complex composed of TT2, TT8 and TTG1 is necessary for correct expression of BAN in seed endothelium. Also important fo…	-2.66757
27.3.6	RNA.regulation of transcription.bHLH,Basic Helix-Loop-Helix family	medtr1g080890.1	Transcript	(at4g02590 : 194.0) unfertilized embryo sac 12 (UNE12); FUNCTIONS IN: DNA binding, sequence-specific DNA binding transcription factor activity; INVOLVED IN: double fertilization forming a zygote and endosperm, regulation of transcription; LOCATED IN: nucleus; EXPRESSED IN: 22 plant structures; EXPRESSED DURING: 13 growth stages; CONTAINS InterPro DOMAIN/s: Helix-loop-helix DNA-binding domain (Int…	1.31979
27.3.6	RNA.regulation of transcription.bHLH,Basic Helix-Loop-Helix family	medtr1g084160.1	Transcript	(at1g09250 : 106.0) basic helix-loop-helix (bHLH) DNA-binding superfamily protein; FUNCTIONS IN: sequence-specific DNA binding transcription factor activity; INVOLVED IN: regulation of transcription; LOCATED IN: nucleus, chloroplast; EXPRESSED IN: 22 plant structures; EXPRESSED DURING: 13 growth stages; CONTAINS InterPro DOMAIN/s: Helix-loop-helix DNA-binding domain (InterPro:IPR001092), Helix-lo…	1.64067
27.3.6	RNA.regulation of transcription.bHLH,Basic Helix-Loop-Helix family	medtr1g094085.1	Transcript	(at1g31050 : 140.0) basic helix-loop-helix (bHLH) DNA-binding superfamily protein; FUNCTIONS IN: sequence-specific DNA binding transcription factor activity; INVOLVED IN: regulation of transcription; LOCATED IN: nucleus; EXPRESSED IN: sperm cell, hypocotyl, root; CONTAINS InterPro DOMAIN/s: Helix-loop-helix DNA-binding (InterPro:IPR011598); BEST Arabidopsis thaliana protein match is: basic helix-…	-1.93058
27.3.6	RNA.regulation of transcription.bHLH,Basic Helix-Loop-Helix family	medtr1g116790.1	Transcript	(at1g05805 : 185.0) basic helix-loop-helix (bHLH) DNA-binding superfamily protein; FUNCTIONS IN: DNA binding, sequence-specific DNA binding transcription factor activity; INVOLVED IN: regulation of transcription; LOCATED IN: cytosol; EXPRESSED IN: 24 plant structures; EXPRESSED DURING: 13 growth stages; CONTAINS InterPro DOMAIN/s: Helix-loop-helix DNA-binding domain (InterPro:IPR001092), Helix-lo…	-1.79933
27.3.6	RNA.regulation of transcription.bHLH,Basic Helix-Loop-Helix family	medtr2g009360.1	Transcript	(at5g64340 : 95.9) Encodes a bHLH(basic helix-loop-helix)-type transcription factor SAC51 [suppressor of acaulis 51]. Upregulation of SAC51 reverses the dwarf phenotype caused by a loss-of-function mutation in ACL5 (Arabidopsis thaliana ACAULIS 5) gene, suggesting that activation of SAC51 may lead to the expression of a subset of genes required for stem elongation.; SUPPRESSOR OF ACAULIS 51 (SAC5…	0.847853
27.3.6	RNA.regulation of transcription.bHLH,Basic Helix-Loop-Helix family	medtr2g033880.1	Transcript	(at3g17100 : 116.0) sequence-specific DNA binding transcription factors; FUNCTIONS IN: sequence-specific DNA binding transcription factor activity; INVOLVED IN: regulation of transcription; LOCATED IN: chloroplast; EXPRESSED IN: 22 plant structures; EXPRESSED DURING: 13 growth stages; BEST Arabidopsis thaliana protein match is: basic helix-loop-helix (bHLH) DNA-binding superfamily protein (TAIR:A…	1.22234
27.3.6	RNA.regulation of transcription.bHLH,Basic Helix-Loop-Helix family	medtr2g082640.1	Transcript	(at5g54680 : 277.0) iaa-leucine resistant3 (ILR3); FUNCTIONS IN: DNA binding, sequence-specific DNA binding transcription factor activity; INVOLVED IN: regulation of transcription; LOCATED IN: nucleus; EXPRESSED IN: 24 plant structures; EXPRESSED DURING: 15 growth stages; CONTAINS InterPro DOMAIN/s: Helix-loop-helix DNA-binding domain (InterPro:IPR001092), Helix-loop-helix DNA-binding (InterPro:I…	-1.27811
27.3.6	RNA.regulation of transcription.bHLH,Basic Helix-Loop-Helix family	medtr2g104560.1	Transcript	(at4g37850 : 117.0) basic helix-loop-helix (bHLH) DNA-binding superfamily protein; FUNCTIONS IN: DNA binding, sequence-specific DNA binding transcription factor activity; INVOLVED IN: regulation of transcription; LOCATED IN: nucleus; CONTAINS InterPro DOMAIN/s: Helix-loop-helix DNA-binding domain (InterPro:IPR001092), Helix-loop-helix DNA-binding (InterPro:IPR011598); BEST Arabidopsis thaliana pr…	-1.47625
27.3.6	RNA.regulation of transcription.bHLH,Basic Helix-Loop-Helix family	medtr2g104490.1	Transcript	(at4g37850 : 124.0) basic helix-loop-helix (bHLH) DNA-binding superfamily protein; FUNCTIONS IN: DNA binding, sequence-specific DNA binding transcription factor activity; INVOLVED IN: regulation of transcription; LOCATED IN: nucleus; CONTAINS InterPro DOMAIN/s: Helix-loop-helix DNA-binding domain (InterPro:IPR001092), Helix-loop-helix DNA-binding (InterPro:IPR011598); BEST Arabidopsis thaliana pr…	-2.45125
27.3.6	RNA.regulation of transcription.bHLH,Basic Helix-Loop-Helix family	medtr3g027650.1	Transcript	(at2g42280 : 141.0) basic helix-loop-helix (bHLH) DNA-binding superfamily protein; BEST Arabidopsis thaliana protein match is: basic helix-loop-helix (bHLH) DNA-binding superfamily protein (TAIR:AT1G51140.1); Has 35333 Blast hits to 34131 proteins in 2444 species: Archae - 798; Bacteria - 22429; Metazoa - 974; Fungi - 991; Plants - 531; Viruses - 0; Other Eukaryotes - 9610 (source: NCBI BLink). &…	-3.92415
27.3.6	RNA.regulation of transcription.bHLH,Basic Helix-Loop-Helix family	medtr3g498825.1	Transcript	(at5g50915 : 159.0) basic helix-loop-helix (bHLH) DNA-binding superfamily protein; FUNCTIONS IN: DNA binding, sequence-specific DNA binding transcription factor activity; INVOLVED IN: response to gibberellin stimulus; LOCATED IN: nucleus; EXPRESSED IN: 23 plant structures; EXPRESSED DURING: 13 growth stages; CONTAINS InterPro DOMAIN/s: Helix-loop-helix DNA-binding domain (InterPro:IPR001092), Hel…	-1.37034
27.3.6	RNA.regulation of transcription.bHLH,Basic Helix-Loop-Helix family	medtr3g116770.1	Transcript	(at4g34530 : 179.0) Encodes a transcription factor CIB1 (cryptochrome-interacting basic-helix-loop-helix). CIB1 interacts with CRY2 (cryptochrome 2) in a blue light-specific manner in yeast and Arabidopsis cells, and it acts together with additional CIB1-related proteins to promote CRY2-dependent floral initiation. CIB1 positively regulates FT expression.; cryptochrome-interacting basic-helix-loo…	-4.32182
27.3.6	RNA.regulation of transcription.bHLH,Basic Helix-Loop-Helix family	medtr4g009110.1	Transcript	(at4g37850 : 133.0) basic helix-loop-helix (bHLH) DNA-binding superfamily protein; FUNCTIONS IN: DNA binding, sequence-specific DNA binding transcription factor activity; INVOLVED IN: regulation of transcription; LOCATED IN: nucleus; CONTAINS InterPro DOMAIN/s: Helix-loop-helix DNA-binding domain (InterPro:IPR001092), Helix-loop-helix DNA-binding (InterPro:IPR011598); BEST Arabidopsis thaliana pr…	-3.63208
27.3.6	RNA.regulation of transcription.bHLH,Basic Helix-Loop-Helix family	medtr4g065870.1	Transcript	(at1g51140 : 202.0) basic helix-loop-helix (bHLH) DNA-binding superfamily protein; FUNCTIONS IN: DNA binding, sequence-specific DNA binding transcription factor activity; INVOLVED IN: regulation of transcription; LOCATED IN: nucleus; EXPRESSED IN: 22 plant structures; EXPRESSED DURING: 13 growth stages; CONTAINS InterPro DOMAIN/s: Helix-loop-helix DNA-binding domain (InterPro:IPR001092), Helix-lo…	2.60498
27.3.6	RNA.regulation of transcription.bHLH,Basic Helix-Loop-Helix family	medtr4g070320.1	Transcript	(at4g34530 : 178.0) Encodes a transcription factor CIB1 (cryptochrome-interacting basic-helix-loop-helix). CIB1 interacts with CRY2 (cryptochrome 2) in a blue light-specific manner in yeast and Arabidopsis cells, and it acts together with additional CIB1-related proteins to promote CRY2-dependent floral initiation. CIB1 positively regulates FT expression.; cryptochrome-interacting basic-helix-loo…	-4.2075
27.3.6	RNA.regulation of transcription.bHLH,Basic Helix-Loop-Helix family	medtr4g087920.1	Transcript	(at3g56770 : 95.5) basic helix-loop-helix (bHLH) DNA-binding superfamily protein; CONTAINS InterPro DOMAIN/s: Helix-loop-helix DNA-binding domain (InterPro:IPR001092); BEST Arabidopsis thaliana protein match is: basic helix-loop-helix (bHLH) DNA-binding superfamily protein (TAIR:AT2G41130.1); Has 75 Blast hits to 75 proteins in 13 species: Archae - 0; Bacteria - 0; Metazoa - 0; Fungi - 0; Plants …	3.45315
27.3.6	RNA.regulation of transcription.bHLH,Basic Helix-Loop-Helix family	medtr4g094762.1	Transcript	(at2g31210 : 200.0) basic helix-loop-helix (bHLH) DNA-binding superfamily protein; FUNCTIONS IN: DNA binding, sequence-specific DNA binding transcription factor activity; INVOLVED IN: regulation of transcription; LOCATED IN: nucleus; EXPRESSED IN: leaf whorl, sepal, flower; EXPRESSED DURING: petal differentiation and expansion stage; CONTAINS InterPro DOMAIN/s: Helix-loop-helix DNA-binding domain…	1.54425
27.3.6	RNA.regulation of transcription.bHLH,Basic Helix-Loop-Helix family	medtr4g108360.1	Transcript	(at3g47640 : 160.0) Encodes POPEYE (PYE), a bHLH transcription factor regulating response to iron deficiency in Arabidopsis roots.; POPEYE (PYE); FUNCTIONS IN: DNA binding, sequence-specific DNA binding transcription factor activity; INVOLVED IN: cellular response to iron ion starvation, iron ion homeostasis, regulation of transcription; LOCATED IN: nucleus, chloroplast; EXPRESSED IN: 23 plant st…	1.19459
27.3.6	RNA.regulation of transcription.bHLH,Basic Helix-Loop-Helix family	medtr4g122500.1	Transcript	(at3g06590 : 132.0) basic helix-loop-helix (bHLH) DNA-binding superfamily protein; FUNCTIONS IN: sequence-specific DNA binding transcription factor activity; INVOLVED IN: regulation of transcription; LOCATED IN: nucleus, chloroplast; EXPRESSED IN: 22 plant structures; EXPRESSED DURING: 13 growth stages; CONTAINS InterPro DOMAIN/s: Helix-loop-helix DNA-binding domain (InterPro:IPR001092), Helix-lo…	0.928938
27.3.6	RNA.regulation of transcription.bHLH,Basic Helix-Loop-Helix family	medtr5g014600.1	Transcript	(at4g37850 : 157.0) basic helix-loop-helix (bHLH) DNA-binding superfamily protein; FUNCTIONS IN: DNA binding, sequence-specific DNA binding transcription factor activity; INVOLVED IN: regulation of transcription; LOCATED IN: nucleus; CONTAINS InterPro DOMAIN/s: Helix-loop-helix DNA-binding domain (InterPro:IPR001092), Helix-loop-helix DNA-binding (InterPro:IPR011598); BEST Arabidopsis thaliana pr…	-2.4709
27.3.6	RNA.regulation of transcription.bHLH,Basic Helix-Loop-Helix family	medtr5g017040.1	Transcript	(at4g36930 : 137.0) Encodes a transcription factor of the bHLH protein family. Mutants have abnormal, unfused carpels and reduced seed dormancy.; SPATULA (SPT); CONTAINS InterPro DOMAIN/s: Helix-loop-helix DNA-binding domain (InterPro:IPR001092), Helix-loop-helix DNA-binding (InterPro:IPR011598); BEST Arabidopsis thaliana protein match is: basic helix-loop-helix (bHLH) DNA-binding superfamily pro…	4.63088
27.3.6	RNA.regulation of transcription.bHLH,Basic Helix-Loop-Helix family	medtr5g030770.1	Transcript	(at5g65640 : 251.0) beta HLH protein 93 (bHLH093); FUNCTIONS IN: DNA binding, sequence-specific DNA binding transcription factor activity; INVOLVED IN: regulation of transcription; LOCATED IN: nucleus; EXPRESSED IN: 22 plant structures; EXPRESSED DURING: 13 growth stages; CONTAINS InterPro DOMAIN/s: Helix-loop-helix DNA-binding domain (InterPro:IPR001092), Helix-loop-helix DNA-binding (InterPro:I…	2.52605
27.3.6	RNA.regulation of transcription.bHLH,Basic Helix-Loop-Helix family	medtr7g039110.1	Transcript	(at4g00050 : 185.0) unfertilized embryo sac 10 (UNE10); FUNCTIONS IN: DNA binding, sequence-specific DNA binding transcription factor activity; INVOLVED IN: double fertilization forming a zygote and endosperm, regulation of transcription; LOCATED IN: nucleus; EXPRESSED IN: 20 plant structures; EXPRESSED DURING: 13 growth stages; CONTAINS InterPro DOMAIN/s: Helix-loop-helix DNA-binding domain (Int…	-1.56515
27.3.6	RNA.regulation of transcription.bHLH,Basic Helix-Loop-Helix family	medtr7g053410.1	Transcript	(at3g07340 : 280.0) basic helix-loop-helix (bHLH) DNA-binding superfamily protein; FUNCTIONS IN: DNA binding, sequence-specific DNA binding transcription factor activity; INVOLVED IN: regulation of transcription; LOCATED IN: nucleus, chloroplast; EXPRESSED IN: 22 plant structures; EXPRESSED DURING: 11 growth stages; CONTAINS InterPro DOMAIN/s: Helix-loop-helix DNA-binding domain (InterPro:IPR0010…	-1.18393
27.3.6	RNA.regulation of transcription.bHLH,Basic Helix-Loop-Helix family	medtr7g076840.1	Transcript	(at5g65640 : 91.7) beta HLH protein 93 (bHLH093); FUNCTIONS IN: DNA binding, sequence-specific DNA binding transcription factor activity; INVOLVED IN: regulation of transcription; LOCATED IN: nucleus; EXPRESSED IN: 22 plant structures; EXPRESSED DURING: 13 growth stages; CONTAINS InterPro DOMAIN/s: Helix-loop-helix DNA-binding domain (InterPro:IPR001092), Helix-loop-helix DNA-binding (InterPro:IP…	1.98598
27.3.6	RNA.regulation of transcription.bHLH,Basic Helix-Loop-Helix family	medtr7g080780.1	Transcript	(at4g37850 : 115.0) basic helix-loop-helix (bHLH) DNA-binding superfamily protein; FUNCTIONS IN: DNA binding, sequence-specific DNA binding transcription factor activity; INVOLVED IN: regulation of transcription; LOCATED IN: nucleus; CONTAINS InterPro DOMAIN/s: Helix-loop-helix DNA-binding domain (InterPro:IPR001092), Helix-loop-helix DNA-binding (InterPro:IPR011598); BEST Arabidopsis thaliana pr…	-2.05033
27.3.6	RNA.regulation of transcription.bHLH,Basic Helix-Loop-Helix family	medtr7g092510.1	Transcript	(at3g57800 : 239.0) basic helix-loop-helix (bHLH) DNA-binding superfamily protein; FUNCTIONS IN: DNA binding, sequence-specific DNA binding transcription factor activity; INVOLVED IN: regulation of transcription; LOCATED IN: nucleus; EXPRESSED IN: 21 plant structures; EXPRESSED DURING: 13 growth stages; CONTAINS InterPro DOMAIN/s: Helix-loop-helix DNA-binding domain (InterPro:IPR001092), Helix-lo…	-1.27179
27.3.6	RNA.regulation of transcription.bHLH,Basic Helix-Loop-Helix family	medtr8g012290.1	Transcript	(at5g48560 : 207.0) basic helix-loop-helix (bHLH) DNA-binding superfamily protein; FUNCTIONS IN: DNA binding, sequence-specific DNA binding transcription factor activity; INVOLVED IN: regulation of transcription; LOCATED IN: nucleus; EXPRESSED IN: 14 plant structures; EXPRESSED DURING: LP.06 six leaves visible, LP.04 four leaves visible, 4 anthesis, petal differentiation and expansion stage, LP.0…	-1.55355
27.3.6	RNA.regulation of transcription.bHLH,Basic Helix-Loop-Helix family	medtr8g015450.1	Transcript	(at3g21330 : 175.0) basic helix-loop-helix (bHLH) DNA-binding superfamily protein; FUNCTIONS IN: DNA binding, sequence-specific DNA binding transcription factor activity; INVOLVED IN: regulation of transcription; LOCATED IN: nucleus; CONTAINS InterPro DOMAIN/s: Helix-loop-helix DNA-binding domain (InterPro:IPR001092), Helix-loop-helix DNA-binding (InterPro:IPR011598); BEST Arabidopsis thaliana pr…	-4.95351
27.3.6	RNA.regulation of transcription.bHLH,Basic Helix-Loop-Helix family	medtr8g024210.1	Transcript	(at3g61950 : 213.0) basic helix-loop-helix (bHLH) DNA-binding superfamily protein; FUNCTIONS IN: DNA binding, sequence-specific DNA binding transcription factor activity; INVOLVED IN: regulation of transcription; LOCATED IN: nucleus; EXPRESSED IN: 15 plant structures; EXPRESSED DURING: 10 growth stages; CONTAINS InterPro DOMAIN/s: Helix-loop-helix DNA-binding domain (InterPro:IPR001092), Helix-lo…	-3.88491
27.3.6	RNA.regulation of transcription.bHLH,Basic Helix-Loop-Helix family	medtr0246s0020.1	Transcript	(at2g22750 : 135.0) basic helix-loop-helix (bHLH) DNA-binding superfamily protein; FUNCTIONS IN: DNA binding, sequence-specific DNA binding transcription factor activity; INVOLVED IN: regulation of transcription; LOCATED IN: nucleus; EXPRESSED IN: sepal; EXPRESSED DURING: petal differentiation and expansion stage; CONTAINS InterPro DOMAIN/s: Helix-loop-helix DNA-binding domain (InterPro:IPR001092…	-2.92681
Photosynthesis/photorespiration
1.1.1.1	PS.lightreaction.photosystem II.LHC-II	medtr1g026550.1	Transcript	(at1g76570 : 461.0) Chlorophyll A-B binding family protein; FUNCTIONS IN: chlorophyll binding; INVOLVED IN: response to blue light, response to far red light, photosynthesis; LOCATED IN: light-harvesting complex, chloroplast, membrane; EXPRESSED IN: 28 plant structures; EXPRESSED DURING: 13 growth stages; CONTAINS InterPro DOMAIN/s: Chlorophyll A-B binding protein (InterPro:IPR001344); BEST Arabi…	-1.75709
1.1.1.1	PS.lightreaction.photosystem II.LHC-II	medtr2g008610.1	Transcript	(at1g15820 : 373.0) Lhcb6 protein (Lhcb6), light harvesting complex of photosystem II.; light harvesting complex photosystem II subunit 6 (LHCB6); FUNCTIONS IN: chlorophyll binding; INVOLVED IN: photosynthesis, nonphotochemical quenching; LOCATED IN: in 7 components; EXPRESSED IN: 24 plant structures; EXPRESSED DURING: 14 growth stages; CONTAINS InterPro DOMAIN/s: Chlorophyll A-B binding protein …	-2.68177
1.1.1.1	PS.lightreaction.photosystem II.LHC-II	medtr2g081090.1	Transcript	(at5g54270 : 464.0) Lhcb3 protein is a component of the main light harvesting chlorophyll a/b-protein complex of Photosystem II (LHC II).; light-harvesting chlorophyll B-binding protein 3 (LHCB3); FUNCTIONS IN: structural molecule activity; INVOLVED IN: photosynthesis; LOCATED IN: light-harvesting complex, thylakoid, chloroplast thylakoid membrane, chloroplast; EXPRESSED IN: 24 plant structures; …	-2.32133
1.1.1.1	PS.lightreaction.photosystem II.LHC-II	medtr6g011870.1	Transcript	(p07371|cb22_pea : 458.0) Chlorophyll a-b binding protein AB80, chloroplast precursor (LHCII type I CAB-AB80) (LHCP) - Pisum sativum (Garden pea) & (at1g29930 : 437.0) Subunit of light-harvesting complex II (LHCII),which absorbs light and transfers energy to the photosynthetic reaction center.; chlorophyll A/B binding protein 1 (CAB1); FUNCTIONS IN: chlorophyll binding; INVOLVED IN: photosynthesi…	-3.83625
1.1.1.1	PS.lightreaction.photosystem II.LHC-II	medtr6g012110.1	Transcript	(p07371|cb22_pea : 437.0) Chlorophyll a-b binding protein AB80, chloroplast precursor (LHCII type I CAB-AB80) (LHCP) - Pisum sativum (Garden pea) & (at1g29930 : 424.0) Subunit of light-harvesting complex II (LHCII),which absorbs light and transfers energy to the photosynthetic reaction center.; chlorophyll A/B binding protein 1 (CAB1); FUNCTIONS IN: chlorophyll binding; INVOLVED IN: photosynthesi…	-4.83134
1.1.1.1	PS.lightreaction.photosystem II.LHC-II	medtr6g043600.1	Transcript	(p27495|cb24_tobac : 371.0) Chlorophyll a-b binding protein 40, chloroplast precursor (LHCII type I CAB-40) (LHCP) - Nicotiana tabacum (Common tobacco) & (at1g29930 : 345.0) Subunit of light-harvesting complex II (LHCII),which absorbs light and transfers energy to the photosynthetic reaction center.; chlorophyll A/B binding protein 1 (CAB1); FUNCTIONS IN: chlorophyll binding; INVOLVED IN: photosy…	-3.94132
1.1.1.2	PS.lightreaction.photosystem II.PSII polypeptide subunits	medtr1g069465.1	Transcript	(at4g28660 : 206.0) Similar to PsbW subunit of photosystem II.; photosystem II reaction center PSB28 protein (PSB28); FUNCTIONS IN: molecular_function unknown; INVOLVED IN: photosynthesis; LOCATED IN: chloroplast thylakoid membrane, photosystem II reaction center; EXPRESSED IN: 22 plant structures; EXPRESSED DURING: 13 growth stages; CONTAINS InterPro DOMAIN/s: Photosystem II protein Psb28, class…	-2.74845
1.1.1.2	PS.lightreaction.photosystem II.PSII polypeptide subunits	medtr1g103810.1	Transcript	(at1g05385 : 186.0) Encodes a Psb27 homolog involved in photosystem II biogenesis.; LOW PSII ACCUMULATION 19 (LPA19); FUNCTIONS IN: molecular_function unknown; INVOLVED IN: photosystem II assembly; LOCATED IN: chloroplast thylakoid lumen, chloroplast; EXPRESSED IN: 24 plant structures; EXPRESSED DURING: 15 growth stages; Has 214 Blast hits to 214 proteins in 55 species: Archae - 0; Bacteria - 73;…	-2.03156
1.1.1.2	PS.lightreaction.photosystem II.PSII polypeptide subunits	medtr1g115410.1	Transcript	(at2g39470 : 271.0) PsbP-like protein 2 (PPL2); FUNCTIONS IN: calcium ion binding; INVOLVED IN: photosynthesis; LOCATED IN: chloroplast thylakoid membrane, chloroplast thylakoid lumen, chloroplast photosystem II, chloroplast, oxygen evolving complex; EXPRESSED IN: 21 plant structures; EXPRESSED DURING: 13 growth stages; CONTAINS InterPro DOMAIN/s: Photosystem II oxygen evolving complex protein Ps…	-2.37819
1.1.1.2	PS.lightreaction.photosystem II.PSII polypeptide subunits	medtr2g062930.1	Transcript	(gnl|cdd|79283 : 124.0) no description available & (q70xx9|psbh_ambtc : 123.0) Photosystem II reaction center protein H (PSII-H) (Photosystem II 10 kDa phosphoprotein) - Amborella trichopoda & (atcg00710 : 120.0) Encodes a 8 kD phosphoprotein that is a component of the photosystem II oxygen evolving core. Its exact molecular function has not been determined but it may play a role in mediating ele…	-1.03353
1.1.1.2	PS.lightreaction.photosystem II.PSII polypeptide subunits	medtr2g082580.1	Transcript	(at3g01440 : 237.0) Encodes a subunit of the NAD(P)H complex located in the chloroplast thylakoid lumen.; PsbQ-like 1 (PQL1); FUNCTIONS IN: electron transporter, transferring electrons within the cyclic electron transport pathway of photosynthesis activity; INVOLVED IN: photosynthesis, light reaction, photosynthetic electron transport chain; LOCATED IN: in 7 components; EXPRESSED IN: 20 plant str…	-2.19673
1.1.1.2	PS.lightreaction.photosystem II.PSII polypeptide subunits	medtr2g090200.1	Transcript	(at1g03600 : 149.0) PSB27; FUNCTIONS IN: molecular_function unknown; INVOLVED IN: photosystem II repair; LOCATED IN: thylakoid, chloroplast thylakoid membrane, chloroplast thylakoid lumen, chloroplast photosystem II, chloroplast; EXPRESSED IN: 23 plant structures; EXPRESSED DURING: 13 growth stages; Has 273 Blast hits to 273 proteins in 82 species: Archae - 0; Bacteria - 114; Metazoa - 0; Fungi -…	-2.22283
1.1.1.2	PS.lightreaction.photosystem II.PSII polypeptide subunits	medtr3g008370.1	Transcript	(q9bbt1|psbc_lotja : 153.0) Photosystem II 44 kDa reaction center protein (P6 protein) (CP43) - Lotus japonicus & (gnl|cdd|79253 : 153.0) no description available & (atcg00280 : 152.0) chloroplast gene encoding a CP43 subunit of the photosystem II reaction center. promoter contains a blue-light responsive element.; photosystem II reaction center protein C (PSBC); FUNCTIONS IN: chlorophyll binding…	-1.09629
1.1.1.2	PS.lightreaction.photosystem II.PSII polypeptide subunits	medtr3g064070.1	Transcript	(at2g01918 : 105.0) Encode a protein homologous to each PQL protein. Mutational analysis indicates that PQL3 is also required for NDH activity.; PsbQ-like 3 (PQL3); CONTAINS InterPro DOMAIN/s: Photosystem II oxygen evolving complex protein PsbQ (InterPro:IPR008797); BEST Arabidopsis thaliana protein match is: photosystem II subunit QA (TAIR:AT4G21280.2); Has 35333 Blast hits to 34131 proteins in …	-2.38594
1.1.1.2	PS.lightreaction.photosystem II.PSII polypeptide subunits	medtr3g089890.1	Transcript	(at1g77090 : 358.0) Mog1/PsbP/DUF1795-like photosystem II reaction center PsbP family protein; FUNCTIONS IN: calcium ion binding; INVOLVED IN: photosynthesis; LOCATED IN: thylakoid, thylakoid lumen, chloroplast thylakoid lumen, chloroplast stroma, chloroplast; EXPRESSED IN: 21 plant structures; EXPRESSED DURING: 13 growth stages; CONTAINS InterPro DOMAIN/s: Photosystem II oxygen evolving complex …	-0.989778
1.1.1.2	PS.lightreaction.photosystem II.PSII polypeptide subunits	medtr3g096750.1	Transcript	(at2g28605 : 228.0) Encodes a PsbP domain-OEC23 like protein localized in thylakoid (peripheral-lumenal side).; Photosystem II reaction center PsbP family protein; FUNCTIONS IN: calcium ion binding; INVOLVED IN: photosynthesis; LOCATED IN: thylakoid, chloroplast; EXPRESSED IN: 21 plant structures; EXPRESSED DURING: 13 growth stages; CONTAINS InterPro DOMAIN/s: Photosystem II oxygen evolving compl…	-2.49117
1.1.1.2	PS.lightreaction.photosystem II.PSII polypeptide subunits	medtr3g108040.1	Transcript	(at5g11450 : 300.0) Mog1/PsbP/DUF1795-like photosystem II reaction center PsbP family protein; FUNCTIONS IN: calcium ion binding; INVOLVED IN: photosynthesis; LOCATED IN: thylakoid, thylakoid lumen, chloroplast thylakoid membrane, chloroplast thylakoid lumen, chloroplast; EXPRESSED IN: 23 plant structures; EXPRESSED DURING: 13 growth stages; CONTAINS InterPro DOMAIN/s: Photosystem II oxygen evolv…	-2.54667
1.1.1.2	PS.lightreaction.photosystem II.PSII polypeptide subunits	medtr3g116110.1	Transcript	(at1g76450 : 261.0) Photosystem II reaction center PsbP family protein; FUNCTIONS IN: calcium ion binding; INVOLVED IN: photosynthesis; LOCATED IN: thylakoid, thylakoid lumen, chloroplast thylakoid membrane, chloroplast thylakoid lumen, chloroplast; EXPRESSED IN: 23 plant structures; EXPRESSED DURING: 14 growth stages; CONTAINS InterPro DOMAIN/s: Photosystem II oxygen evolving complex protein Psb…	-2.55105
1.1.1.2	PS.lightreaction.photosystem II.PSII polypeptide subunits	medtr4g035825.1	Transcript	(at5g51545 : 112.0) Encodes LPA2 (low psii accumulation2), an intrinsic thylakoid membrane protein required for efficient assembly of Photosystem II.; low psii accumulation2 (LPA2); INVOLVED IN: photosystem II assembly; LOCATED IN: chloroplast, thylakoid membrane; EXPRESSED IN: 22 plant structures; EXPRESSED DURING: 13 growth stages; Has 38 Blast hits to 38 proteins in 19 species: Archae - 0; Bac…	-1.50149
1.1.1.2	PS.lightreaction.photosystem II.PSII polypeptide subunits	medtr4g073360.1	Transcript	(gnl|cdd|79223 : 519.0) no description available & (q36814|psbd_wheat : 477.0) Photosystem II D2 protein (Photosystem Q(A) protein) (PSII D2 protein) - Triticum aestivum (Wheat) & (atcg00270 : 473.0) PSII D2 protein; photosystem II reaction center protein D (PSBD); FUNCTIONS IN: electron transporter, transferring electrons within the noncyclic electron transport pathway of photosynthesis activity…	-1.14133
1.1.1.2	PS.lightreaction.photosystem II.PSII polypeptide subunits	medtr5g018670.1	Transcript	(p14226|psbo_pea : 520.0) Oxygen-evolving enhancer protein 1, chloroplast precursor (OEE1) (33 kDa subunit of oxygen evolving system of photosystem II) (OEC 33 kDa subunit) (33 kDa thylakoid membrane protein) - Pisum sativum (Garden pea) & (at3g50820 : 459.0) Encodes a protein which is an extrinsic subunit of photosystem II and which has been proposed to play a central role in stabilization of th…	-2.20976
1.1.1.2	PS.lightreaction.photosystem II.PSII polypeptide subunits	medtr5g041910.1	Transcript	(at1g14150 : 191.0) Encodes a subunit of the NAD(P)H dehydrogenase complex located in the chloroplast thylakoid lumen.; PsbQ-like 2 (PQL2); FUNCTIONS IN: electron transporter, transferring electrons within the cyclic electron transport pathway of photosynthesis activity; INVOLVED IN: photosynthetic electron transport chain; LOCATED IN: in 6 components; EXPRESSED IN: 22 plant structures; EXPRESSED…	-2.14262
1.1.1.2	PS.lightreaction.photosystem II.PSII polypeptide subunits	medtr6g077905.1	Transcript	(gnl|cdd|79223 : 146.0) no description available & (atcg00270 : 144.0) PSII D2 protein; photosystem II reaction center protein D (PSBD); FUNCTIONS IN: electron transporter, transferring electrons within the noncyclic electron transport pathway of photosynthesis activity; INVOLVED IN: photosynthetic electron transport in photosystem II, photosynthesis, light harvesting in photosystem II; LOCATED I…	-1.20287
1.1.1.2	PS.lightreaction.photosystem II.PSII polypeptide subunits	medtr7g023290.1	Transcript	(at3g55330 : 258.0) PsbP-like protein 1 (PPL1); FUNCTIONS IN: calcium ion binding; INVOLVED IN: photosynthesis; LOCATED IN: in 6 components; EXPRESSED IN: 24 plant structures; EXPRESSED DURING: 14 growth stages; CONTAINS InterPro DOMAIN/s: Photosystem II oxygen evolving complex protein PsbP (InterPro:IPR002683), Mog1/PsbP/DUF1795, alpha/beta/alpha sandwich (InterPro:IPR016124), Mog1/PsbP, alpha/b…	-2.64809
1.1.1.2	PS.lightreaction.photosystem II.PSII polypeptide subunits	medtr7g088880.1	Transcript	(at3g56650 : 302.0) Mog1/PsbP/DUF1795-like photosystem II reaction center PsbP family protein; FUNCTIONS IN: calcium ion binding; INVOLVED IN: photosynthesis; LOCATED IN: thylakoid, thylakoid lumen, chloroplast thylakoid lumen, chloroplast stroma, chloroplast; EXPRESSED IN: 21 plant structures; EXPRESSED DURING: 14 growth stages; CONTAINS InterPro DOMAIN/s: Photosystem II oxygen evolving complex …	-2.2679
1.1.1.2	PS.lightreaction.photosystem II.PSII polypeptide subunits	medtr7g111880.1	Transcript	(at4g15510 : 280.0) Photosystem II reaction center PsbP family protein; FUNCTIONS IN: calcium ion binding; INVOLVED IN: photosynthesis; LOCATED IN: in 6 components; EXPRESSED IN: 21 plant structures; EXPRESSED DURING: 14 growth stages; CONTAINS InterPro DOMAIN/s: Photosystem II oxygen evolving complex protein PsbP (InterPro:IPR002683), Mog1/PsbP/DUF1795, alpha/beta/alpha sandwich (InterPro:IPR016…	-3.45642
1.1.1.2	PS.lightreaction.photosystem II.PSII polypeptide subunits	medtr8g056790.1	Transcript	(gnl|cdd|79253 : 119.0) no description available & (p12158|psbc_orysa : 94.7) Photosystem II 44 kDa reaction center protein (P6 protein) (CP43) - Oryza sativa (Rice) & (atcg00280 : 91.3) chloroplast gene encoding a CP43 subunit of the photosystem II reaction center. promoter contains a blue-light responsive element.; photosystem II reaction center protein C (PSBC); FUNCTIONS IN: chlorophyll bindi…	-1.31962
1.1.1.2	PS.lightreaction.photosystem II.PSII polypeptide subunits	medtr8g089610.1	Transcript	(p80470|psby_spiol : 102.0) Photosystem II core complex proteins psbY, chloroplast precursor (L-arginine-metabolizing enzyme) (L-AME) [Contains: Photosystem II protein psbY-1 (psbY-A1); Photosystem II protein psbY-2 (psbY-A2)] - Spinacia oleracea (Spinach) & (at1g67740 : 100.0) PsbY precursor (psbY) mRNA. This single nuclear gene is imported into the chloroplasts where it is processed into two in…	-2.47439
1.1.1.3	PS.lightreaction.photosystem II.biogenesis	medtr4g075040.1	Transcript	(at5g23120 : 600.0) encodes a stability and/or assembly factor of photosystem II; HIGH CHLOROPHYLL FLUORESCENCE 136 (HCF136); INVOLVED IN: response to cadmium ion, plastid organization, protein complex assembly; LOCATED IN: in 8 components; EXPRESSED IN: 25 plant structures; EXPRESSED DURING: 14 growth stages; CONTAINS InterPro DOMAIN/s: BNR repeat (InterPro:IPR002860), Photosystem II stability/a…	-2.33868
1.1.2.1	PS.lightreaction.photosystem I.LHC-I	medtr1g098280.1	Transcript	(at1g34000 : 160.0) Encodes a novel member of the Lhc family from Arabidopsis with one predicted transmembrane alpha-helix closely related to helix I of Lhc protein from PSI (Lhca4). Gene expression is triggered by light stress and both transcript and protein accumulate in a light intensity-dependent manner. Ohp2 is associated with PSI under low- or high-light conditions.; one-helix protein 2 (OH…	-0.993253
1.1.2.1	PS.lightreaction.photosystem I.LHC-I	medtr2g042720.1	Transcript	(at1g19150 : 379.0) PSI type II chlorophyll a/b-binding protein (Lhca2*1) mRNA,; photosystem I light harvesting complex gene 6 (LHCA6); FUNCTIONS IN: chlorophyll binding; INVOLVED IN: response to blue light, response to red light, response to far red light, photosynthesis; LOCATED IN: light-harvesting complex, chloroplast; EXPRESSED IN: 24 plant structures; EXPRESSED DURING: 13 growth stages; CON…	-2.09873
1.1.2.1	PS.lightreaction.photosystem I.LHC-I	medtr3g101670.1	Transcript	(at1g45474 : 321.0) Encodes a component of the light harvesting complex of photosystem I.; photosystem I light harvesting complex gene 5 (LHCA5); FUNCTIONS IN: pigment binding; INVOLVED IN: photosynthesis, light harvesting in photosystem I, photosynthesis; LOCATED IN: light-harvesting complex, chloroplast thylakoid membrane, photosystem I antenna complex, chloroplast, membrane; EXPRESSED IN: 21 p…	-2.67007
1.1.2.1	PS.lightreaction.photosystem I.LHC-I	medtr6g033320.1	Transcript	(at3g54890 : 359.0) Encodes a component of the light harvesting complex associated with photosystem I.; photosystem I light harvesting complex gene 1 (LHCA1); FUNCTIONS IN: chlorophyll binding; INVOLVED IN: response to blue light, response to red light, photosynthesis, light harvesting in photosystem I, response to far red light, photosynthesis; LOCATED IN: light-harvesting complex, chloroplast t…	-2.13932
1.1.2.2	PS.lightreaction.photosystem I.PSI polypeptide subunits	medtr1g069235.1	Transcript	(q41228|psaea_nicsy : 117.0) Photosystem I reaction center subunit IV A, chloroplast precursor (PSI-E A) [Contains: Photosystem I reaction center subunit IV A isoform 2] - Nicotiana sylvestris (Wood tobacco) & (at2g20260 : 116.0) Encodes subunit E of photosystem I.; photosystem I subunit E-2 (PSAE-2); FUNCTIONS IN: catalytic activity; INVOLVED IN: photosynthesis; LOCATED IN: thylakoid, chloroplas…	-2.28811
1.1.2.2	PS.lightreaction.photosystem I.PSI polypeptide subunits	medtr1g104630.1	Transcript	(p32869|psad_cucsa : 259.0) Photosystem I reaction center subunit II, chloroplast precursor (Photosystem I 20 kDa subunit) (PSI-D) (PS I subunit 5) - Cucumis sativus (Cucumber) & (at4g02770 : 223.0) Encodes a protein predicted by sequence similarity with spinach PsaD to be photosystem I reaction center subunit II (PsaD1); photosystem I subunit D-1 (PSAD-1); FUNCTIONS IN: molecular_function unknow…	-5.05489
1.1.2.2	PS.lightreaction.photosystem I.PSI polypeptide subunits	medtr3g095540.1	Transcript	(at5g64040 : 194.0) Encodes the only subunit of photosystem I located entirely in the thylakoid lumen. May be involved in the interaction between plastocyanin and the photosystem I complex.; PSAN; FUNCTIONS IN: calmodulin binding; INVOLVED IN: photosynthetic electron transport in photosystem I; LOCATED IN: chloroplast thylakoid membrane, photosystem I, chloroplast thylakoid lumen, chloroplast, ch…	-2.21322
1.1.2.2	PS.lightreaction.photosystem I.PSI polypeptide subunits	medtr4g051177.1	Transcript	(gnl|cdd|79273 : 1115.0) no description available & (p05310|psaa_pea : 1075.0) Photosystem I P700 chlorophyll a apoprotein A1 (PsaA) (PSI-A) - Pisum sativum (Garden pea) & (atcg00350 : 1050.0) Encodes psaA protein comprising the reaction center for photosystem I along with psaB protein; hydrophobic protein encoded by the chloroplast genome.; PSAA; FUNCTIONS IN: chlorophyll binding; INVOLVED IN: p…	-1.70194
1.1.2.2	PS.lightreaction.photosystem I.PSI polypeptide subunits	medtr4g052420.1	Transcript	(at1g08380 : 187.0) Encodes subunit O of photosystem I.; photosystem I subunit O (PSAO); FUNCTIONS IN: molecular_function unknown; INVOLVED IN: response to salt stress, photosynthesis, light harvesting in photosystem I; LOCATED IN: thylakoid, photosystem I, chloroplast; EXPRESSED IN: 21 plant structures; EXPRESSED DURING: 13 growth stages; CONTAINS InterPro DOMAIN/s: Photosystem I PsaO (InterPro:…	-2.07548
1.1.2.2	PS.lightreaction.photosystem I.PSI polypeptide subunits	medtr7g099390.1	Transcript	(q41228|psaea_nicsy : 137.0) Photosystem I reaction center subunit IV A, chloroplast precursor (PSI-E A) [Contains: Photosystem I reaction center subunit IV A isoform 2] - Nicotiana sylvestris (Wood tobacco) & (at2g20260 : 117.0) Encodes subunit E of photosystem I.; photosystem I subunit E-2 (PSAE-2); FUNCTIONS IN: catalytic activity; INVOLVED IN: photosynthesis; LOCATED IN: thylakoid, chloroplas…	-1.12447
1.1.2.2	PS.lightreaction.photosystem I.PSI polypeptide subunits	medtr7g118290.1	Transcript	(at2g46820 : 157.0) Encodes the P subunit of Photosystem I. About 25% of the TMP14 pool appeared to be phosphorylated, and this ratio is not affected by light. Contains seven phosphorylation sites on threonine residue and chloroplast targeting signal. Located in the proximity of PSI-L, -H and -O subunits.; photosystem I P subunit (PSI-P); FUNCTIONS IN: DNA binding; INVOLVED IN: photosynthetic ele…	-2.18798
1.1.2.2	PS.lightreaction.photosystem I.PSI polypeptide subunits	medtr8g024180.1	Transcript	(at2g46820 : 113.0) Encodes the P subunit of Photosystem I. About 25% of the TMP14 pool appeared to be phosphorylated, and this ratio is not affected by light. Contains seven phosphorylation sites on threonine residue and chloroplast targeting signal. Located in the proximity of PSI-L, -H and -O subunits.; photosystem I P subunit (PSI-P); FUNCTIONS IN: DNA binding; INVOLVED IN: photosynthetic ele…	-2.84752
1.1.3	PS.lightreaction.cytochrome b6/f	medtr1g034260.1	Transcript	(at2g26500 : 102.0) cytochrome b6f complex subunit (petM), putative; Has 37 Blast hits to 37 proteins in 10 species: Archae - 0; Bacteria - 0; Metazoa - 0; Fungi - 0; Plants - 37; Viruses - 0; Other Eukaryotes - 0 (source: NCBI BLink). & (reliability: 204.0) & (original description: no original description)	-2.25339
1.1.3	PS.lightreaction.cytochrome b6/f	medtr1g097270.1	Transcript	(at5g36120 : 176.0) "cofactor assembly, complex C (B6F)" (CCB3); FUNCTIONS IN: molecular_function unknown; INVOLVED IN: cytochrome b6f complex assembly; LOCATED IN: chloroplast thylakoid membrane, chloroplast; CONTAINS InterPro DOMAIN/s: Protein of unknown function YGGT (InterPro:IPR003425); Has 30201 Blast hits to 17322 proteins in 780 species: Archae - 12; Bacteria - 1396; Metazoa - 17338; Fung…	-2.49713
1.1.3	PS.lightreaction.cytochrome b6/f	medtr2g089510.1	Transcript	(p26291|ucria_pea : 348.0) Cytochrome b6-f complex iron-sulfur subunit, chloroplast precursor (EC 1.10.99.1) (Rieske iron-sulfur protein) (Plastohydroquinone:plastocyanin oxidoreductase iron-sulfur protein) (ISP) (RISP) - Pisum sativum (Garden pea) & (at4g03280 : 281.0) Encodes the Rieske FeS center of cytochrome b6f complex. Gene is expressed in shoot but not in root. Mutant has reduced electron…	-1.73871
1.1.4	PS.lightreaction.ATP synthase	medtr4g079850.1	Transcript	(at2g31040 : 404.0) ATP synthase protein I -related; LOCATED IN: chloroplast; EXPRESSED IN: 22 plant structures; EXPRESSED DURING: 13 growth stages; Has 182 Blast hits to 182 proteins in 74 species: Archae - 0; Bacteria - 104; Metazoa - 0; Fungi - 0; Plants - 50; Viruses - 2; Other Eukaryotes - 26 (source: NCBI BLink). & (reliability: 808.0) & (original description: no original description)	-1.69087
1.1.4.1	PS.lightreaction.ATP synthase.alpha subunit	medtr2g008350.1	Transcript	(gnl|cdd|79276 : 481.0) no description available & (p08215|atpa_pea : 387.0) ATP synthase subunit alpha (EC 3.6.3.14) (ATPase subunit alpha) (ATP synthase F1 sector subunit alpha) - Pisum sativum (Garden pea) & (atcg00120 : 375.0) Encodes the ATPase alpha subunit, which is a subunit of ATP synthase and part of the CF1 portion which catalyzes the conversion of ADP to ATP using the proton motive fo…	-0.865646
1.1.4.1	PS.lightreaction.ATP synthase.alpha subunit	medtr2g020310.1	Transcript	(gnl|cdd|79276 : 333.0) no description available & (p08215|atpa_pea : 311.0) ATP synthase subunit alpha (EC 3.6.3.14) (ATPase subunit alpha) (ATP synthase F1 sector subunit alpha) - Pisum sativum (Garden pea) & (atcg00120 : 302.0) Encodes the ATPase alpha subunit, which is a subunit of ATP synthase and part of the CF1 portion which catalyzes the conversion of ADP to ATP using the proton motive fo…	-1.0057
1.1.4.1	PS.lightreaction.ATP synthase.alpha subunit	medtr4g079170.1	Transcript	(gnl|cdd|79276 : 215.0) no description available & (q9bbs3|atpa_lotja : 214.0) ATP synthase subunit alpha (EC 3.6.3.14) (ATPase subunit alpha) (ATP synthase F1 sector subunit alpha) - Lotus japonicus & (atcg00120 : 202.0) Encodes the ATPase alpha subunit, which is a subunit of ATP synthase and part of the CF1 portion which catalyzes the conversion of ADP to ATP using the proton motive force. This…	-0.947135
1.1.4.2	PS.lightreaction.ATP synthase.beta subunit	medtr1g076100.1	Transcript	(gnl|cdd|79277 : 154.0) no description available & (q9tki7|atpb_medsa : 144.0) ATP synthase subunit beta (EC 3.6.3.14) (ATPase subunit beta) (ATP synthase F1 sector subunit beta) - Medicago sativa (Alfalfa) & (atcg00480 : 140.0) chloroplast-encoded gene for beta subunit of ATP synthase; ATP synthase subunit beta (PB); FUNCTIONS IN: hydrogen ion transmembrane transporter activity, zinc ion binding…	-9.46701
1.1.4.3	PS.lightreaction.ATP synthase.epsilon chain	medtr4g451265.1	Transcript	(q9tki6|atpe_medsa : 214.0) ATP synthase epsilon chain (EC 3.6.3.14) (ATP synthase F1 sector epsilon subunit) - Medicago sativa (Alfalfa) & (gnl|cdd|79280 : 211.0) no description available & (atcg00470 : 202.0) ATPase epsilon subunit; ATP synthase epsilon chain (ATPE); FUNCTIONS IN: hydrogen ion transporting ATP synthase activity, rotational mechanism; INVOLVED IN: cellular respiration, mitochond…	-1.5634
1.1.4.4	PS.lightreaction.ATP synthase.gamma chain	medtr1588s0010.1	Transcript	(p28552|atpg_pea : 150.0) ATP synthase gamma chain, chloroplast precursor (EC 3.6.3.14) - Pisum sativum (Garden pea) & (at4g04640 : 97.1) One of two genes (with ATPC2) encoding the gamma subunit of Arabidopsis chloroplast ATP synthase.; ATPC1; FUNCTIONS IN: enzyme regulator activity; INVOLVED IN: photosynthetic electron transport in photosystem II, ATP synthesis coupled proton transport, ATP bios…	-1.85782
1.1.4.7	PS.lightreaction.ATP synthase.delta chain	medtr4g103330.1	Transcript	(q02758|atpd_pea : 279.0) ATP synthase delta chain, chloroplast precursor (EC 3.6.3.14) - Pisum sativum (Garden pea) & (at4g09650 : 214.0) Encodes the chloroplast ATPase delta-subunit.; ATP synthase delta-subunit gene (ATPD); FUNCTIONS IN: hydrogen ion transporting ATP synthase activity, rotational mechanism; INVOLVED IN: response to cold, defense response to bacterium, photosynthetic electron tr…	-3.11875
1.1.4.8	PS.lightreaction.ATP synthase.subunit B (ATPF)	medtr1g109420.1	Transcript	(gnl|cdd|79238 : 184.0) no description available & (q9bbs4|atpf_lotja : 166.0) ATP synthase B chain (EC 3.6.3.14) (ATPase subunit I) - Lotus japonicus & (atcg00130 : 147.0) ATPase F subunit.; ATPF; FUNCTIONS IN: hydrogen ion transporting ATP synthase activity, rotational mechanism; INVOLVED IN: cellular respiration, mitochondrial ATP synthesis coupled proton transport; LOCATED IN: proton-transpor…	-0.968469
1.1.4.9	PS.lightreaction.ATP synthase.subunit B_ (ATPX)	medtr3g106820.1	Transcript	(p31853|atpx_spiol : 196.0) ATP synthase B' chain, chloroplast precursor (EC 3.6.3.14) (Subunit II) - Spinacia oleracea (Spinach) & (at4g32260 : 184.0) ATPase, F0 complex, subunit B/B', bacterial/chloroplast; FUNCTIONS IN: hydrogen ion transmembrane transporter activity; INVOLVED IN: defense response to bacterium; LOCATED IN: thylakoid, chloroplast thylakoid membrane, chloroplast, membrane, chlor…	-2.07211
1.1.5	PS.lightreaction.other electron carrier (ox/red)	medtr4g083990.1	Transcript	(at5g45040 : 207.0) Cytochrome c; FUNCTIONS IN: electron carrier activity, iron ion binding, heme binding; EXPRESSED IN: 21 plant structures; EXPRESSED DURING: 13 growth stages; CONTAINS InterPro DOMAIN/s: Cytochrome c, class I (InterPro:IPR003088), Cytochrome c domain (InterPro:IPR009056); Has 30201 Blast hits to 17322 proteins in 780 species: Archae - 12; Bacteria - 1396; Metazoa - 17338; Fungi…	-0.915321
1.1.5.2	PS.lightreaction.other electron carrier (ox/red).ferredoxin	medtr1g011510.1	Transcript	(at4g32590 : 180.0) 2Fe-2S ferredoxin-like superfamily protein; FUNCTIONS IN: electron carrier activity, iron-sulfur cluster binding; LOCATED IN: chloroplast; EXPRESSED IN: 21 plant structures; EXPRESSED DURING: 15 growth stages; CONTAINS InterPro DOMAIN/s: Ferredoxin (InterPro:IPR001041); BEST Arabidopsis thaliana protein match is: NDH-dependent cyclic electron flow 1 (TAIR:AT3G16250.1); Has 353…	-1.07471
1.1.5.2	PS.lightreaction.other electron carrier (ox/red).ferredoxin	medtr2g006290.1	Transcript	(p09911|fer1_pea : 207.0) Ferredoxin-1, chloroplast precursor (Ferredoxin I) - Pisum sativum (Garden pea) & (at1g60950 : 149.0) encodes a major leaf ferredoxin; FED A; FUNCTIONS IN: electron carrier activity, iron-sulfur cluster binding, 2 iron, 2 sulfur cluster binding; INVOLVED IN: photosynthetic electron transport chain, response to light stimulus; LOCATED IN: chloroplast stroma, chloroplast; …	-2.13193
1.1.5.2	PS.lightreaction.other electron carrier (ox/red).ferredoxin	medtr2g101380.1	Transcript	(at3g16250 : 197.0) encodes a novel subunit of the chloroplast NAD(P)H dehydrogenase complex, involved in cyclic electron flow around photosystem I to produce ATP. Contains a 4Fe-4S cluster.; NDH-dependent cyclic electron flow 1 (NDF4); FUNCTIONS IN: electron carrier activity, iron-sulfur cluster binding; INVOLVED IN: photosynthetic electron transport in photosystem I; LOCATED IN: chloroplast thy…	-2.10534
1.1.5.2	PS.lightreaction.other electron carrier (ox/red).ferredoxin	medtr8g009260.1	Transcript	(at1g02180 : 218.0) ferredoxin-related; FUNCTIONS IN: molecular_function unknown; INVOLVED IN: biological_process unknown; LOCATED IN: endomembrane system; EXPRESSED IN: 23 plant structures; EXPRESSED DURING: 15 growth stages; Has 54 Blast hits to 54 proteins in 11 species: Archae - 0; Bacteria - 0; Metazoa - 0; Fungi - 0; Plants - 54; Viruses - 0; Other Eukaryotes - 0 (source: NCBI BLink). & (re…	-2.66235
1.1.5.2	PS.lightreaction.other electron carrier (ox/red).ferredoxin	medtr8g088720.1	Transcript	(q9zts2|fer_capan : 168.0) Ferredoxin, chloroplast precursor (PFLP) - Capsicum annuum (Bell pepper) & (at1g60950 : 158.0) encodes a major leaf ferredoxin; FED A; FUNCTIONS IN: electron carrier activity, iron-sulfur cluster binding, 2 iron, 2 sulfur cluster binding; INVOLVED IN: photosynthetic electron transport chain, response to light stimulus; LOCATED IN: chloroplast stroma, chloroplast; EXPRES…	-2.83113
1.1.5.3	PS.lightreaction.other electron carrier (ox/red).ferredoxin reductase	medtr8g103060.1	Transcript	(at4g32360 : 664.0) Pyridine nucleotide-disulphide oxidoreductase family protein; FUNCTIONS IN: electron carrier activity, binding, catalytic activity; INVOLVED IN: metabolic process; LOCATED IN: plasma membrane; EXPRESSED IN: 22 plant structures; EXPRESSED DURING: 13 growth stages; CONTAINS InterPro DOMAIN/s: FAD-dependent pyridine nucleotide-disulphide oxidoreductase (InterPro:IPR013027), Adren…	-1.05965
[truncated: 44 more rows]

## Sheet: falcata control vs. drought
Mapman transcript information, control vs. drought falcata
BinCode	BinName	id	type	description	Log2 value
Abiotic stress
[truncated: 674 more rows]

## Sheet: Well-watered
Mapman transcript information, sativa vs. falcata control conditions
BinCode	BinName	id	type	description	Log2 value
Abiotic stress
[truncated: 90 more rows]

## Sheet: Drought conditions 
Mapman transcript information, sativa vs. falcata drought conditions
[truncated: 454 more rows]
